# Supplementary material for: Spatial dissection of the Arabidopsis thaliana transcriptional response to downy mildew using Fluorescence Activated Cell Sorting
Source: Front Plant Sci. 2015 Jul 10;6:527. doi: 10.3389/fpls.2015.00527 (PMC4498041; doi:10.3389/fpls.2015.00527)
Supplement: Table S1 — Normalized log2 expression data for uninfected control, Hpa-proximal, and Hpa-distal cells at 5 and 7 d.p.i. Gene IDs, names, and descriptions are given based on the TAIR10 genome annotation. Column names are given in the format “Cell type, time point, replicate,” where “Control5a” is control cells at 5 d.p.i., replicate 1. [file TableS1.XLS]

## Sheet: TableS1.txt
GeneID	Name	Description	Control5a	Control5b	Control5c	Distal5a	Distal5b	Distal5c	Proximal5a	Proximal5b	Proximal5c	Control7a	Control7b	Control7c	Distal7a	Distal7b	Distal7c	Proximal7a	Proximal7b	Proximal7c
AT1G01010_1	ANAC001, NAC001	NAC domain containing protein 1	12.4981	12.5823	8.66113	12.8579	11.1605	9.25687	12.0125	12.2354	10.0686	10.4553	10.9208	9.45796	11.9183	10.2023	9.20497	12.2414	12.4205	12.7779
AT1G01020_1	ARV1	Arv1-like protein	11.4681	12.652	12.5997	5.90673	12.6033	12.0769	12.8216	13.0913	5.77281	12.4441	12.7675	12.0963	12.955	12.7014	11.5146	9.75547	10.2625	12.6014
AT1G01020_2	ARV1	Arv1-like protein	7.0539	10.4019	6.91336	6.52798	8.97124	5.4581	9.91978	8.04054	8.0339	10.545	9.97812	8.68385	10.8068	11.694	9.5596	7.62052	9.62294	9.26235
AT1G01030_1	NGA3	AP2/B3-like transcriptional factor family protein	11.5824	10.6972	9.01157	8.17187	7.94635	9.57347	9.72745	6.37583	8.03796	7.5015	9.36234	8.71513	8.32736	11.1903	9.42364	6.84496	9.97161	6.75753
AT1G01040_1	DCL1, CAF, SUS1, SIN1, ASU1, EMB76, EMB60, ATDCL1	dicer-like 1	10.6543	11.3685	11.3851	11.3336	10.2006	11.5172	10.8607	9.3016	10.724	10.5288	9.81356	10.9655	10.1914	10.3517	10.9113	8.9336	10.3521	12.9106
AT1G01050_1	AtPPa1, PPa1	pyrophosphorylase 1	12.1436	11.3456	12.6173	11.2249	10.5512	11.8569	10.9751	11.6114	10.1892	11.5355	12.2101	11.2751	11.5597	10.6835	11.3956	10.7372	9.97801	12.1297
AT1G01060_1	LHY, LHY1	Homeodomain-like superfamily protein	10.9483	8.26433	6.67705	13.0694	9.97176	7.35789	7.45932	6.81236	7.52584	10.4136	10.8754	6.27553	11.2304	11.9202	7.14453	9.98334	7.02813	7.05573
AT1G01070_1		nodulin MtN21 /EamA-like transporter family protein	11.8066	10.0182	9.76054	12.0036	10.4609	11.639	9.74745	9.11569	11.3653	12.6574	8.81546	8.42657	9.89823	9.17776	9.24489	10.3965	12.4607	10.318
AT1G01070_2		nodulin MtN21 /EamA-like transporter family protein	11.3029	7.56395	5.19931	5.82776	8.0233	5.76279	5.57465	6.35599	5.25678	8.38981	9.57062	5.18697	8.25702	8.94277	5.17355	7.25567	8.51584	5.05751
AT1G01073_1		unknown protein; FUNCTIONS IN: molecular_function unknown; INVOLVED IN: biological_process unknown; LOCATED IN: endomembrane system; Has 0 Blast hits to 0 proteins in 0 species (source: NCBI BLink).	5.44406	5.18864	5.10898	5.25072	5.06716	5.13496	5.98937	9.69791	5.83799	5.63908	5.12427	5.43429	4.97895	6.9645	4.98687	6.15338	6.91615	5.77794
AT1G01080_1		RNA-binding (RRM/RBD/RNP motifs) family protein	12.7041	12.0587	12.7164	10.3198	11.6222	12.5095	12.6487	11.7419	9.05785	12.4647	12.7128	12.8714	12.2915	11.768	12.5877	12.2988	11.4346	11.3335
AT1G01080_2		RNA-binding (RRM/RBD/RNP motifs) family protein	12.2876	11.7589	12.5124	10.0073	11.4407	12.3661	12.4289	11.3765	7.65871	12.0676	12.4994	12.3906	11.9019	11.4718	12.185	11.9753	11.2051	10.5044
AT1G01090_1	PDH-E1 ALPHA	pyruvate dehydrogenase E1 alpha	13.9764	13.6261	13.8818	13.6425	13.7411	13.9183	13.8863	13.6795	13.8659	14.0352	13.8159	13.7144	13.9925	13.7276	13.8812	13.6926	13.9677	13.6804
AT1G01100_1		60S acidic ribosomal protein family	12.9482	12.8315	13.5614	12.9727	13.2753	13.8616	12.9977	12.6405	13.2445	13.336	13.0476	13.5267	13.3192	13.3735	13.5678	12.7806	12.491	12.9676
AT1G01100_3		60S acidic ribosomal protein family	13.394	13.2722	13.928	13.162	13.6168	14.1202	13.3928	13.018	13.5207	13.7027	13.4124	13.8762	13.7352	13.8306	13.9166	13.3492	12.8852	13.3765
AT1G01110_1	IQD18	IQ-domain 18	7.19226	8.36661	6.5618	7.78672	8.05615	6.78947	8.77381	6.47232	8.46769	8.2589	6.29634	8.88222	9.98735	6.62312	6.42516	8.25028	6.44052	7.24628
AT1G01110_2	IQD18	IQ-domain 18	8.02727	8.89991	8.62477	9.3036	8.4357	8.17628	8.24959	7.30899	11.3014	7.89213	8.02245	9.42196	9.34137	8.1474	7.73142	7.98179	6.98489	9.29751
AT1G01115_1		unknown protein; FUNCTIONS IN: molecular_function unknown; INVOLVED IN: biological_process unknown; LOCATED IN: endomembrane system; Has 0 Blast hits to 0 proteins in 0 species (source: NCBI BLink).	5.34209	7.4899	5.46118	5.65325	5.47118	5.29356	6.27242	5.58605	6.05604	5.53339	5.21707	5.30466	5.30482	5.84568	5.17115	5.39365	5.53144	5.28443
AT1G01120_1	KCS1	3-ketoacyl-CoA synthase 1	10.8417	10.8063	11.8684	7.80356	12.0683	11.3332	10.5653	10.9953	6.6636	11.0221	12.2181	9.19356	11.4482	10.6514	10.8331	10.7607	7.27696	7.16294
AT1G01130_1		CONTAINS InterPro DOMAIN/s: CBL-interacting protein kinase (InterPro:IPR020660), Calcium/calmodulin-dependent protein kinase-like (InterPro:IPR020636); BEST Arabidopsis thaliana protein match is: unknown protein (TAIR:AT5G47170.1); Has 176 Blast hits to 1	11.3469	11.6967	9.65127	11.5911	11.3276	10.2148	11.6959	10.5373	10.1747	11.61	11.411	10.9016	10.7119	11.4059	11.0498	8.17152	11.1822	11.2868
AT1G01140_1	CIPK9, SnRK3.12, PKS6	CBL-interacting protein kinase 9	12.7843	12.1118	12.9764	12.7667	13.1248	13.041	12.5864	11.7712	8.32466	12.049	12.0716	12.4169	11.815	12.2454	13.2498	12.7439	9.37013	9.16827
AT1G01140_2	CIPK9, PKS6	CBL-interacting protein kinase 9	12.4643	11.8025	12.7957	12.6536	12.6868	12.8029	12.1999	11.4842	9.01685	11.6988	11.7374	12.096	11.6017	11.9268	13.057	12.3853	9.06289	9.07366
AT1G01150_1		Homeodomain-like protein with RING/FYVE/PHD-type zinc finger domain	5.34922	6.24565	6.2095	6.40715	6.16851	5.57265	5.11106	5.5068	7.3502	5.42424	5.51252	5.55	5.72962	4.9814	5.36033	11.079	10.6327	11.7841
AT1G01160_1	GIF2	GRF1-interacting factor 2	12.1969	12.9742	12.0713	8.64945	13.2273	12.5845	12.5074	11.1421	8.87688	12.5247	12.7364	12.0263	12.9315	12.7962	12.1283	12.3599	12.7642	11.1514
AT1G01160_2	GIF2	GRF1-interacting factor 2	9.90765	11.7516	7.79785	8.10342	10.3143	5.87173	8.22223	10.8212	8.29361	11.4369	11.4249	9.62271	12.0455	10.7257	8.18793	12.2037	10.3939	7.12555
AT1G01170_1		Protein of unknown function (DUF1138)	13.4914	13.6249	13.565	14.037	13.7865	13.4917	13.7733	13.4625	11.5035	13.488	13.1091	12.3603	13.6134	14.0279	12.7624	13.4174	13.4312	13.7666
AT1G01180_1		S-adenosyl-L-methionine-dependent methyltransferases superfamily protein	8.55356	7.69216	7.52619	8.95614	7.77848	7.99674	5.81226	6.92399	9.85285	6.63857	6.39956	9.41637	6.87003	10.6116	7.10012	6.37706	5.97184	8.67478
AT1G01190_1	CYP78A8	cytochrome P450, family 78, subfamily A, polypeptide 8	7.06845	7.9926	9.84762	7.69208	9.28616	6.4903	7.35388	5.7923	9.74692	8.90235	8.70479	9.29567	7.05875	6.77132	7.69672	6.02475	5.35789	8.04302
AT1G01200_1	ATRABA3, ATRAB-A3, RABA3	RAB GTPase homolog A3	7.57306	6.90256	8.18168	7.48014	6.40139	6.64651	6.12289	6.54934	9.08957	6.42488	6.24182	6.81227	6.41996	6.38632	6.85687	5.89072	6.18323	7.5004
AT1G01210_1		DNA-directed RNA polymerase, subunit M, archaeal	11.5635	9.29604	8.59885	11.1692	11.2155	12.3757	12.5784	11.7738	11.2357	11.1457	12.4635	12.4388	11.1184	13.052	12.4516	12.879	10.2823	11.667
AT1G01220_1	FKGP, AtFKGP	L-fucokinase/GDP-L-fucose pyrophosphorylase	7.92801	7.13406	6.47567	7.27979	8.46448	10.4388	6.49148	6.58382	7.73263	8.54583	7.55868	8.55897	6.43998	9.93686	10.8787	8.47455	6.16479	9.30494
AT1G01225_1		NC domain-containing protein-related	6.12426	7.06104	11.6024	6.12301	6.29953	5.52238	9.045	6.70747	9.75378	10.2463	10.6237	11.5154	11.5841	11.0171	8.5112	5.60879	8.62644	8.76683
AT1G01230_1		ORMDL family protein	7.38437	9.0386	8.54188	8.97573	11.342	10.6696	12.1666	12.1117	8.12312	11.8677	12.9694	11.7862	11.6241	12.0907	11.8469	13.0673	12.4691	10.4543
AT1G01240_1		unknown protein; INVOLVED IN: N-terminal protein myristoylation; EXPRESSED IN: 17 plant structures; EXPRESSED DURING: 11 growth stages; BEST Arabidopsis thaliana protein match is: unknown protein (TAIR:AT2G46550.1); Has 95 Blast hits to 78 proteins in 16	12.1372	11.466	12.0717	10.2859	11.4982	11.0551	11.4335	10.8218	10.7661	9.59817	11.4206	11.2583	9.55578	10.1824	11.4069	9.87006	10.6557	11.3915
AT1G01250_1		Integrase-type DNA-binding superfamily protein	7.90102	9.29144	8.21497	8.65544	6.49657	8.64372	5.91489	7.65016	11.0017	7.94276	7.98698	9.18149	7.19472	6.31391	8.23139	7.33902	7.02123	9.17854
AT1G01260_1		basic helix-loop-helix (bHLH) DNA-binding superfamily protein	12.6479	11.5135	6.93256	8.51248	10.8074	11.8294	9.30439	11.2718	5.34465	11.1092	11.9899	9.10292	7.93468	10.912	10.0504	10.7977	10.3947	12.749
AT1G01280_1	CYP703A2, CYP703	cytochrome P450, family 703, subfamily A, polypeptide 2	7.01672	6.87461	7.06725	8.13429	6.01226	8.01911	5.28968	6.5642	10.3378	5.14884	6.68454	8.50368	6.45504	5.94334	7.04761	7.8986	5.36137	9.01921
AT1G01290_1	CNX3	cofactor of nitrate reductase and xanthine dehydrogenase 3	10.0527	9.37154	6.1212	6.22116	10.6954	8.12975	10.2628	10.1864	7.59456	10.3326	10.9811	10.2304	9.18886	11.9065	8.90737	8.41633	6.47552	6.90575
AT1G01300_1		Eukaryotic aspartyl protease family protein	12.3196	9.63148	9.77089	11.0828	9.33452	11.9248	8.83243	9.82845	12.2199	10.9737	11.5471	11.3747	9.66039	10.4978	11.3442	8.12581	10.2778	9.4274
AT1G01305_1		unknown protein; FUNCTIONS IN: molecular_function unknown; INVOLVED IN: biological_process unknown; LOCATED IN: endomembrane system; Has 30201 Blast hits to 17322 proteins in 780 species: Archae - 12; Bacteria - 1396; Metazoa - 17338; Fungi - 3422; Plants	5.08542	4.98857	4.87771	5.13849	4.82151	5.31723	6.77028	4.69959	7.13801	5.43841	4.79138	4.99087	4.84123	7.22923	4.83886	4.72313	4.85237	4.90011
AT1G01310_1		CAP (Cysteine-rich secretory proteins, Antigen 5, and Pathogenesis-related 1 protein) superfamily protein	8.41098	7.34979	9.30978	9.18619	6.69782	7.78106	5.72878	6.40341	10.9908	5.46576	7.75397	9.00831	6.47877	6.42005	8.18564	5.83002	5.75639	9.11882
AT1G01320_1		Tetratricopeptide repeat (TPR)-like superfamily protein	12.3715	12.9425	13.3421	12.1939	12.9123	13.0583	13.0764	12.3086	12.918	13.2574	12.7174	13.017	13.0527	11.3572	13.2871	13.0896	11.6503	12.8716
AT1G01340_1	ATCNGC10, CNGC10, ACBK1	cyclic nucleotide gated channel 10	10.3659	11.5409	10.6541	7.54804	11.227	10.2252	11.5971	12.0144	8.91372	10.1841	9.91616	8.9375	10.7277	8.91013	10.7337	11.7955	11.9905	10.1023
AT1G01350_1		Zinc finger (CCCH-type/C3HC4-type RING finger) family protein	12.1041	11.051	12.3406	12.3877	11.5633	12.7441	10.5922	11.6618	9.80421	11.3676	10.5984	12.1572	10.7468	12.2796	11.523	10.7967	10.3507	12.4867
AT1G01355_1		Putative endonuclease or glycosyl hydrolase	8.30018	10.6343	8.4842	9.88151	6.98556	9.5358	10.3377	7.28584	10.8699	7.63274	7.9371	9.50393	8.61161	8.00065	7.46529	6.96384	6.92206	8.98615
AT1G01360_1	RCAR1, PYL9	regulatory component of ABA receptor 1	12.9231	13.4834	12.0513	12.709	12.6897	9.64297	11.8634	12.0354	7.90463	12.0077	12.5519	11.7327	12.1567	13.3963	11.4166	11.9532	11.3784	11.6178
AT1G01370_1	HTR12, CENH3	Histone superfamily protein	8.20752	8.41974	8.32081	9.09736	6.78654	12.1746	6.04835	6.66137	10.54	7.15731	7.70736	9.26194	7.18195	11.8885	7.05213	10.1402	6.20379	9.10566
AT1G01380_1	ETC1	Homeodomain-like superfamily protein	8.28207	10.1687	9.65668	9.39806	8.34011	8.57818	10.7185	10.6884	8.83915	8.58633	8.73465	7.72548	9.18209	11.4446	7.60419	8.30399	10.1502	8.59486
AT1G01390_1		UDP-Glycosyltransferase superfamily protein	6.78391	7.85271	9.43614	8.618	6.56912	7.64833	7.96283	7.20741	10.2224	6.34591	7.90318	8.51336	7.53572	6.79139	7.14539	8.9059	9.53565	9.37066
AT1G01400_1		unknown protein; Has 21 Blast hits to 21 proteins in 8 species: Archae - 0; Bacteria - 2; Metazoa - 2; Fungi - 1; Plants - 13; Viruses - 0; Other Eukaryotes - 3 (source: NCBI BLink).	8.80543	9.5901	9.38577	10.3507	7.70135	8.54097	7.33265	7.50438	11.9033	6.96724	8.52035	7.99371	8.86383	7.86039	8.19724	6.7558	10.7081	10.2706
AT1G01410_1	APUM22, PUM22	pumilio 22	6.50021	5.60039	6.03267	6.25333	5.39112	8.53367	5.25729	5.64785	7.4916	5.4127	5.65976	6.12813	5.58758	5.5542	5.74102	7.01039	5.01376	7.61659
AT1G01420_1	UGT72B3	UDP-glucosyl transferase 72B3	6.33327	5.98176	6.46179	6.26337	5.5115	6.5253	8.31039	6.33192	7.16709	5.09436	5.3986	6.49006	5.87757	10.245	5.85181	7.09632	9.00187	9.71693
AT1G01430_1	TBL25	TRICHOME BIREFRINGENCE-LIKE 25	11.3929	6.07911	10.9573	11.3145	10.4948	10.3081	8.53925	8.97093	9.8536	7.82058	9.69534	11.0451	9.21016	10.9308	9.42375	7.83288	8.09114	8.12172
AT1G01440_1		Protein of unknown function (DUF3133)	12.5309	8.28351	7.57615	9.32046	9.7472	10.6721	9.52017	9.27673	10.5293	9.0335	9.00643	9.98052	11.1786	9.87496	10.3547	8.18778	10.1149	8.89548
AT1G01450_1		Protein kinase superfamily protein	8.4189	7.80217	11.0542	12.7564	11.5165	9.83933	11.1374	11.3864	8.15512	9.6657	9.70987	11.8473	10.1541	9.02765	10.6983	7.7473	10.4342	10.8028
AT1G01453_1		unknown protein; FUNCTIONS IN: molecular_function unknown; INVOLVED IN: biological_process unknown; LOCATED IN: cellular_component unknown; BEST Arabidopsis thaliana protein match is: unknown protein (TAIR:AT4G01110.1); Has 30201 Blast hits to 17322 prote	7.14297	8.16041	8.06253	9.53145	7.01729	8.02342	7.21349	7.60737	11.2644	6.57592	6.93368	8.32483	7.94746	6.79352	7.52226	6.32444	7.17572	9.78831
AT1G01453_2		unknown protein; FUNCTIONS IN: molecular_function unknown; INVOLVED IN: biological_process unknown; LOCATED IN: cellular_component unknown; BEST Arabidopsis thaliana protein match is: unknown protein (TAIR:AT4G01110.1); Has 30201 Blast hits to 17322 prote	6.53127	6.85447	6.7438	7.53947	6.42853	6.78174	7.01091	7.68232	9.37476	7.69582	6.62786	6.8455	6.78438	6.10217	8.16374	8.27031	6.64831	7.73631
AT1G01460_1	ATPIPK11, PIPK11	Phosphatidylinositol-4-phosphate 5-kinase, core	5.27349	7.07787	5.99063	6.52477	7.42599	6.66966	6.00962	7.1303	6.74944	5.57645	5.67962	7.0681	6.36111	7.67808	8.10395	7.96643	5.21835	11.4558
AT1G01470_1	LEA14, LSR3	Late embryogenesis abundant protein	13.3559	13.8447	13.6561	13.7104	13.6288	13.7166	13.7876	14.0074	13.8935	12.6421	13.3648	13.8199	13.3692	13.3671	13.6716	13.7061	13.5439	14.2734
AT1G01471_1		unknown protein; Has 30201 Blast hits to 17322 proteins in 780 species: Archae - 12; Bacteria - 1396; Metazoa - 17338; Fungi - 3422; Plants - 5037; Viruses - 0; Other Eukaryotes - 2996 (source: NCBI BLink).	5.18683	4.88983	5.22388	4.98031	7.50798	5.42896	4.67903	4.78971	5.83227	7.83106	5.4557	5.44291	6.60582	5.12725	5.18819	5.01899	7.07204	10.8043
AT1G01480_1	ACS2, AT-ACC2	1-amino-cyclopropane-1-carboxylate synthase 2	6.16059	5.22899	5.64744	9.42526	6.98911	5.49721	4.9914	6.20571	5.80602	5.07507	5.38415	6.84321	7.93245	5.0889	5.97461	6.55352	4.74508	11.5241
AT1G01480_2	ACS2, AT-ACC2	1-amino-cyclopropane-1-carboxylate synthase 2	6.74791	11.6519	10.0481	11.4154	8.97547	10.3924	10.9248	10.6993	13.2572	7.11995	8.74917	12.1249	8.98898	9.12937	9.13849	7.96752	8.49991	12.1734
AT1G01490_1		Heavy metal transport/detoxification superfamily protein	13.233	9.86872	12.9999	9.46637	13.2407	13.0315	12.7752	13.0576	12.0619	13.1342	12.4932	12.9702	12.7501	12.2904	12.8614	11.8134	11.726	10.2854
AT1G01500_1		Erythronate-4-phosphate dehydrogenase family protein	12.308	11.4885	10.3005	12.0387	10.8785	13.0782	8.99221	11.3014	13.2263	11.6321	10.1789	10.9257	11.1916	11.133	11.7815	12.8363	11.4117	11.1139
AT1G01510_1	AN	NAD(P)-binding Rossmann-fold superfamily protein	11.711	10.4165	9.77734	9.27259	11.4015	10.9837	11.0062	10.1398	8.18247	11.655	11.7186	11.7301	11.9312	12.0897	11.725	9.8701	7.79841	8.65055
AT1G01520_1		Homeodomain-like superfamily protein	6.37178	6.39746	10.5868	8.93743	10.1132	8.89145	7.82891	9.51185	7.21323	8.3424	6.15579	7.59462	7.06777	7.47832	7.34297	7.6575	8.7796	7.30808
AT1G01530_1	AGL28	AGAMOUS-like 28	6.05411	5.51096	5.85127	6.37774	5.40383	5.40851	5.18494	5.27335	8.96085	5.08219	5.90358	5.611	5.64631	5.3789	5.13248	6.83317	5.83356	6.64949
AT1G01540_1		Protein kinase superfamily protein	10.8349	10.6042	8.29408	11.7264	12.1455	9.64962	11.0287	10.1089	7.9495	12.4324	9.8585	11.9572	11.3042	12.0556	11.8924	11.086	11.0833	9.56345
AT1G01540_2		Protein kinase superfamily protein	13.3182	13.7237	12.9885	14.0277	13.7536	12.4281	13.4107	13.1037	13.6731	13.7355	13.504	12.6836	13.3438	13.7886	12.9268	12.9822	12.0368	12.775
AT1G01550_1	BPS1	Protein of unknown function (DUF793)	12.2954	12.8985	12.9794	12.1937	12.58	13.3888	12.8334	12.9218	9.34861	12.5416	12.587	13.4691	12.4433	12.8418	13.2831	12.4212	12.2369	13.2182
AT1G01560_1	ATMPK11, MPK11	MAP kinase 11	10.9937	11.7881	11.6603	12.0456	12.7134	12.1297	12.5091	12.3271	11.9302	12.2575	11.6476	12.8612	12.649	13.4402	13.1974	12.3845	12.4757	12.7739
AT1G01560_2	ATMPK11, MPK11	MAP kinase 11	12.6844	11.6556	11.5546	10.1782	13.0842	12.1197	12.949	12.9587	9.04773	12.8859	13.4424	12.8765	13.2469	13.7907	13.3435	12.303	12.6522	12.8106
AT1G01570_1		Protein of unknown function (DUF604)	10.8504	13.1247	8.99558	11.5313	11.2538	8.56663	10.9134	10.4974	11.3174	8.98673	11.5886	10.2085	8.96635	11.3144	8.3234	9.37175	7.66685	9.56222
AT1G01580_1	FRO2, FRD1, ATFRO2	ferric reduction oxidase 2	5.89804	6.47974	6.10704	7.39146	6.82838	5.76495	5.60211	5.4084	8.32719	5.6676	5.51757	6.66103	5.93568	5.43059	6.23462	6.32892	6.81007	6.562
AT1G01590_1	FRO1, ATFRO1	ferric reduction oxidase 1	6.72598	6.6195	6.71289	7.23343	7.9402	7.03071	8.12205	9.55265	9.06243	5.88993	7.29984	6.86388	7.25493	5.46689	6.51878	6.47062	7.52894	6.77354
AT1G01600_1	CYP86A4	cytochrome P450, family 86, subfamily A, polypeptide 4	8.25561	8.51782	8.97901	10.6731	8.53842	7.63613	6.90323	7.1102	10.5456	6.84364	9.01904	8.59227	8.26035	7.90805	7.89154	6.18364	6.00755	9.55431
AT1G01610_1	ATGPAT4, GPAT4	glycerol-3-phosphate acyltransferase 4	11.9018	10.8565	11.5919	9.7462	11.2492	11.0855	9.43902	10.8347	9.50042	10.2161	11.5979	10.0367	10.2281	10.2358	10.9042	10.8072	9.73848	9.92284
AT1G01620_1	PIP1C, TMP-B, PIP1;3	plasma membrane intrinsic protein 1C	14.0943	13.5979	13.672	13.607	13.8875	13.7656	13.7236	13.5819	13.9327	13.1529	13.5789	13.8463	13.614	13.9251	13.7667	13.0611	12.2108	12.9796
AT1G01620_2	PIP1C, TMP-B, PIP1;3	plasma membrane intrinsic protein 1C	14.5263	14.3926	14.2444	14.4852	14.5356	14.1603	14.4687	14.5374	13.2546	14.1645	14.4898	14.199	14.412	14.4438	14.2357	14.057	14.0875	13.4639
AT1G01630_1		Sec14p-like phosphatidylinositol transfer family protein	12.2359	11.5344	12.7809	12.6515	11.0324	12.2896	10.9737	12.5408	10.351	12.0011	12.0753	12.3783	11.3648	12.5644	12.4571	11.4304	10.6316	8.68905
AT1G01640_1		BTB/POZ domain-containing protein	12.198	5.93664	6.79821	11.5086	9.88258	10.8606	6.03995	6.80927	7.87804	6.22313	6.24625	10.2867	6.15676	11.3331	8.94794	6.56005	7.31224	10.1096
AT1G01650_1	SPPL4, ATSPPL4	SIGNAL PEPTIDE PEPTIDASE-LIKE 4	13.4527	13.5442	13.3113	13.9374	13.1769	12.6065	13.3031	13.138	8.89741	13.301	12.8203	13.4789	13.0053	13.0182	13.4562	13.0887	13.2475	13.4358
AT1G01650_2	SPPL4, ATSPPL4	SIGNAL PEPTIDE PEPTIDASE-LIKE 4	13.6311	13.7076	12.9872	13.5135	13.184	12.4386	13.2797	13.2179	10.5187	13.1846	13.3431	13.5359	13.3953	13.0602	13.3972	13.496	13.0046	13.5093
AT1G01660_1		RING/U-box superfamily protein	8.05396	6.71425	7.44864	7.92904	6.05643	7.26846	6.89175	8.8443	10.6739	5.48666	5.65423	7.98017	6.67523	5.77762	7.42372	5.61182	7.98548	9.43673
AT1G01670_1		RING/U-box superfamily protein	7.74036	6.65156	6.65439	7.67576	6.4875	6.97518	5.92235	7.91843	7.24526	6.47323	6.36195	12.2034	9.80677	8.46134	7.93365	11.2157	9.95801	12.6535
AT1G01680_1	ATPUB54, PUB54	plant U-box 54	7.93673	5.95216	5.94256	10.6185	10.7418	9.67671	10.1283	10.6064	8.52739	6.88585	8.09746	7.50567	10.2197	9.21229	11.0697	11.2031	9.77048	12.4348
AT1G01690_1	ATPRD3, PRD3	putative recombination initiation defects 3	6.36535	11.0901	11.3253	6.65146	10.2412	7.56055	5.20835	5.93633	8.8952	10.4923	8.70884	5.94993	6.64637	10.3353	7.69577	9.76539	7.01671	8.78702
AT1G01695_1		Phosphatidylinositol N-acetyglucosaminlytransferase subunit P-related	5.80867	5.41853	5.33962	5.84973	5.27953	5.20441	5.12	5.48885	5.88852	5.19532	5.11135	5.09966	5.52132	5.31283	5.17069	5.06758	5.57016	6.29056
AT1G01700_1	ATROPGEF2, ROPGEF2	RHO guanyl-nucleotide exchange factor 2	6.94365	7.1968	6.30593	7.16897	7.16249	6.01685	6.26664	5.56882	7.57612	5.37085	5.8241	7.14085	6.16189	6.00129	6.43964	5.26786	8.72369	6.70049
AT1G01710_1		Acyl-CoA thioesterase family protein	11.743	12.0709	12.1874	9.07994	12.2822	11.6469	12.5499	11.547	8.27885	11.8395	12.2893	11.8144	11.6668	11.0773	10.4859	11.6562	10.5846	11.8069
AT1G01720_1	ATAF1, ANAC002	NAC (No Apical Meristem) domain transcriptional regulator superfamily protein	13.322	13.2645	13.6348	13.1236	13.5277	13.9309	13.2608	13.3315	13.5818	13.3269	13.475	13.9601	13.098	13.0918	13.9831	13.2329	13.1639	13.8506
AT1G01725_1		unknown protein; FUNCTIONS IN: molecular_function unknown; INVOLVED IN: biological_process unknown; LOCATED IN: endomembrane system; EXPRESSED IN: 23 plant structures; EXPRESSED DURING: 14 growth stages; BEST Arabidopsis thaliana protein match is: unknown	12.2282	12.3092	10.9559	12.8789	12.231	11.9312	12.0933	11.5731	9.61047	12.1732	11.7272	12.466	11.629	11.8717	12.7171	11.2906	11.4402	11.701
AT1G01730_1		unknown protein; FUNCTIONS IN: molecular_function unknown; INVOLVED IN: biological_process unknown; LOCATED IN: chloroplast; EXPRESSED IN: 23 plant structures; EXPRESSED DURING: 13 growth stages; Has 42 Blast hits to 42 proteins in 17 species: Archae - 0;	11.2574	10.1764	11.4596	10.8711	11.4821	11.6695	12.0601	11.6322	12.8727	10.4553	11.5958	10.6822	10.4562	11.7925	11.088	11.0491	8.39079	11.9824
AT1G01740_1		Protein kinase protein with tetratricopeptide repeat domain	9.34325	7.01434	10.0001	12.0399	9.48075	9.76556	10.1987	7.32698	6.70653	9.92775	9.92899	10.567	10.4758	10.7229	12.1109	10.0555	7.68163	12.2756
AT1G01750_1	ADF11	actin depolymerizing factor 11	8.16042	6.50606	11.6916	7.70796	8.34285	9.16436	9.85246	7.07605	6.81954	10.0867	10.8573	11.3743	9.3373	12.2014	11.7604	11.347	9.41617	12.9419
AT1G01760_1		adenosine deaminases;RNA binding;RNA binding;adenosine deaminases	5.73987	8.97587	7.99288	5.89317	6.84977	7.83462	8.37336	10.284	5.99797	8.64253	8.46549	10.5073	10.6391	5.80044	8.25538	7.12034	5.59622	6.70678
AT1G01770_1		unknown protein; CONTAINS InterPro DOMAIN/s: Protein of unknown function DUF1446 (InterPro:IPR010839); Has 1597 Blast hits to 1509 proteins in 306 species: Archae - 4; Bacteria - 843; Metazoa - 22; Fungi - 131; Plants - 31; Viruses - 0; Other Eukaryotes -	8.89845	10.3495	10.1579	6.11172	11.1518	10.3678	8.50087	8.4939	8.31445	8.91808	9.93749	10.2135	6.62015	8.11044	9.82339	9.1341	9.70799	8.56282
AT1G01780_1		GATA type zinc finger transcription factor family protein	12.4776	12.3516	9.20938	10.2174	12.5467	11.791	10.7672	12.1044	11.8916	12.1509	11.5936	11.1074	12.6886	11.3086	11.7786	10.321	11.7567	10.4303
AT1G01790_1	KEA1, ATKEA1	K+ efflux antiporter 1	8.86447	11.0816	9.45675	9.92034	10.5723	9.35054	9.50162	10.4041	8.44127	10.6262	9.62977	10.9241	10.1795	10.4456	12.1356	11.5789	7.43546	9.34432
AT1G01800_1		NAD(P)-binding Rossmann-fold superfamily protein	10.3892	10.8505	11.1144	9.7062	10.2401	7.89397	11.2402	11.3798	12.2208	10.5563	10.7798	9.71507	9.16461	9.90483	10.6398	9.13581	9.30993	11.6353
AT1G01800_2		NAD(P)-binding Rossmann-fold superfamily protein	12.4822	13.3388	13.1388	12.8975	13.3149	12.9914	13.4431	12.9242	13.702	13.1695	13.09	13.1012	12.9088	12.7981	13.1604	12.8075	13.0989	13.0014
AT1G01810_1		unknown protein; Has 12 Blast hits to 12 proteins in 5 species: Archae - 0; Bacteria - 0; Metazoa - 5; Fungi - 0; Plants - 7; Viruses - 0; Other Eukaryotes - 0 (source: NCBI BLink).	6.81233	12.3498	7.37977	8.35714	8.7885	8.14394	10.2153	7.96718	9.41508	9.22635	6.98516	10.8042	7.24111	12.6256	6.89864	6.91264	9.4979	8.90818
AT1G01820_1	PEX11C	peroxin 11c	13.3044	13.4829	13.6424	12.0097	13.695	12.986	13.1054	13.0675	12.0009	12.938	12.3196	13.3721	13.4788	13.3015	13.1508	12.8321	12.341	8.41476
AT1G01830_1		ARM repeat superfamily protein	8.35195	7.46789	7.87411	8.15396	8.96254	8.83885	5.88764	7.67793	8.75947	7.15273	7.71039	8.6892	7.09739	9.97645	8.48405	6.12457	5.34938	6.68312
AT1G01840_1		unknown protein; Has 23 Blast hits to 23 proteins in 9 species: Archae - 0; Bacteria - 0; Metazoa - 0; Fungi - 0; Plants - 23; Viruses - 0; Other Eukaryotes - 0 (source: NCBI BLink).	8.80643	9.56979	12.779	10.5576	12.2211	8.83601	8.0589	9.30482	12.2489	11.9527	8.5704	11.3434	9.35142	10.7638	11.0547	8.36558	13.0667	10.19
AT1G01860_1	PFC1	Ribosomal RNA adenine dimethylase family protein	7.14111	7.49354	10.8089	8.88939	6.56685	11.5091	7.18618	8.95967	9.26242	6.77384	12.7171	10.7984	11.3675	9.8083	8.18626	6.2868	8.80943	8.39076
AT1G01880_1		5'-3' exonuclease family protein	7.82804	9.58862	7.85301	11.1873	9.32134	6.82619	6.17622	6.42798	10.9157	9.07345	7.13699	8.08219	8.69717	7.53046	10.7915	7.16551	6.72143	8.73132
AT1G01880_2		5'-3' exonuclease family protein	6.4382	9.30241	6.36774	10.5753	8.79319	6.15475	5.50931	5.72699	9.0218	8.66248	6.14749	8.11129	8.5446	7.0862	10.4956	6.51468	6.10318	7.7116
AT1G01900_1	ATSBT1.1, SBTI1.1	subtilase family protein	5.82306	6.65901	7.29784	7.2854	5.98533	8.81672	5.2015	5.76902	8.57589	5.11943	6.19796	6.70492	7.38966	7.82802	6.34451	5.11245	5.20392	7.43721
AT1G01910_1		P-loop containing nucleoside triphosphate hydrolases superfamily protein	11.5412	11.9501	11.1645	10.7469	12.187	11.3125	10.9549	10.0719	10.5111	11.7902	11.8649	11.0815	10.3309	12.3114	10.6718	10.78	10.0994	11.1562
AT1G01910_5		P-loop containing nucleoside triphosphate hydrolases superfamily protein	12.4822	12.9796	12.2175	12.1699	12.97	12.2908	12.4334	11.3222	11.0298	12.8405	12.8815	12.4593	12.3072	13.2348	12.9183	12.291	12.003	11.8781
AT1G01920_1		SET domain-containing protein	7.55059	6.49552	6.64722	8.4354	7.71008	6.56059	7.27544	6.52767	6.58488	9.65531	7.96284	6.77014	7.43449	10.5422	6.5302	7.37316	7.63757	6.60232
AT1G01920_2		SET domain-containing protein	10.3617	7.48442	9.05879	12.197	10.6374	6.76686	9.72929	7.06196	8.33653	10.6435	10.7673	10.4731	9.85801	11.8191	7.56471	8.98255	5.54578	7.23585
AT1G01930_1		zinc finger protein-related	10.951	10.6393	10.3946	7.88327	9.41579	11.6715	11.3891	6.94935	10.6193	8.74105	8.74922	8.68471	9.48053	11.0271	10.2957	6.3913	8.76494	11.9212
AT1G01940_1		Cyclophilin-like peptidyl-prolyl cis-trans isomerase family protein	12.2352	9.20673	11.9509	8.51682	11.9327	11.7225	11.7284	12.2705	9.62189	12.5928	11.0511	11.8988	11.302	11.1297	12.1726	12.4586	7.95147	13.0126
AT1G01950_1	ARK2	armadillo repeat kinesin 2	9.43934	12.8523	11.4285	11.6835	10.958	11.9365	12.5896	9.55893	8.13573	11.3162	10.7443	10.9433	12.7686	11.2902	10.4941	11.8624	5.80745	11.7501
AT1G01950_3	ARK2	armadillo repeat kinesin 2	9.46132	11.9633	11.1535	11.6821	11.1639	11.9242	12.331	9.69054	9.12498	11.545	10.506	10.584	12.4447	11.018	10.5253	12.1103	8.05889	11.6889
AT1G01960_1	EDA10	SEC7-like guanine nucleotide exchange family protein	11.3211	8.44756	9.69774	10.4764	11.2836	11.7643	9.71636	6.50338	5.85445	11.2647	10.0771	11.5951	10.1063	11.3729	9.845	9.16574	8.09369	5.93885
AT1G01970_1		Tetratricopeptide repeat (TPR)-like superfamily protein	7.68948	5.33193	7.26812	5.18586	5.35252	10.0036	8.51935	6.73792	5.25084	10.9581	7.06629	8.19423	8.27995	6.68545	8.5015	5.02773	10.6387	5.10261
AT1G01980_1		FAD-binding Berberine family protein	8.77145	9.63291	9.08349	10.5394	7.84055	8.24275	7.08564	6.95195	11.4661	6.71774	8.1405	9.94107	9.00275	7.75654	7.77134	7.40919	7.08162	10.1639
AT1G01990_1		unknown protein; Has 32 Blast hits to 32 proteins in 6 species: Archae - 0; Bacteria - 0; Metazoa - 0; Fungi - 0; Plants - 32; Viruses - 0; Other Eukaryotes - 0 (source: NCBI BLink).	8.97743	7.90382	9.49866	8.62138	11.0881	8.11912	10.7987	9.48952	8.57875	10.9984	7.88086	11.4318	8.27353	9.90116	9.80123	11.41	7.79239	7.82947
AT1G02000_1	GAE2	UDP-D-glucuronate 4-epimerase 2	10.038	10.3334	9.24944	10.4597	9.14275	9.14773	9.69461	8.60699	11.6401	8.84401	10.8186	10.1995	10.5455	8.6857	9.13987	8.66568	7.95601	10.0761
AT1G02010_1	SEC1A	secretory 1A	6.58293	8.49704	9.49241	7.17415	6.04498	8.76889	9.13601	5.69506	9.38523	6.47556	9.15452	9.51772	8.03742	8.82835	8.48149	5.4697	7.6228	7.50988
AT1G02010_2	SEC1A	secretory 1A	7.52257	7.36434	10.0471	7.98319	6.93121	7.7692	8.0751	6.37697	9.86988	6.47942	7.5941	9.31654	6.79153	8.38733	7.86538	6.24071	8.22174	7.03188
AT1G02020_1		nitroreductase family protein	9.63843	7.68539	10.7086	8.93094	11.9418	10.6278	12.3699	10.0571	9.56042	12.1507	7.99256	11.1896	10.2543	7.32947	11.3636	7.95071	10.0779	8.50338
AT1G02020_2		nitroreductase family protein	8.13283	8.41745	9.54085	8.51173	9.94688	10.1309	6.21523	8.71155	9.13347	7.62398	8.10554	8.60137	7.55882	7.25185	9.40768	7.20955	7.83333	7.55051
AT1G02030_1		C2H2-like zinc finger protein	7.77175	8.83941	8.38329	9.68046	7.21278	8.0203	8.57339	7.15223	11.0339	6.56081	7.69923	9.26679	8.2507	7.2193	7.34386	9.84949	6.53213	9.27942
AT1G02040_1		C2H2-type zinc finger family protein	7.20822	7.409	6.57467	7.87184	6.12509	6.44735	5.71167	5.99438	7.9739	6.07051	6.58827	6.18554	6.48331	6.62374	6.13004	6.16695	5.60656	7.67919
AT1G02050_1	LAP6	Chalcone and stilbene synthase family protein	12.2547	9.58995	8.81285	8.99103	9.42735	10.3138	7.63966	8.21235	10.9878	9.31659	8.98722	10.7351	8.15241	10.3085	9.046	6.61031	7.09632	8.82568
AT1G02060_1		Tetratricopeptide repeat (TPR)-like superfamily protein	9.34732	9.0563	9.11858	6.58513	11.5755	8.94371	6.2393	5.77194	6.67496	7.06751	8.95153	6.27072	7.96814	6.6484	8.02828	8.89471	11.5092	6.54993
AT1G02065_1	SPL8	squamosa promoter binding protein-like 8	9.83053	10.1882	10.3605	10.7109	8.52973	9.56438	8.32991	8.34602	12.1526	8.05643	9.168	10.2066	10.5663	8.66733	8.93966	8.96727	10.013	11.19
AT1G02065_2	SPL8	squamosa promoter binding protein-like 8	7.92584	7.60023	7.35572	8.53724	6.42486	7.18398	5.6848	6.02167	10.1191	5.61721	7.39659	7.88098	6.49112	6.65775	7.47184	11.7288	12.057	8.62455
AT1G02070_1		unknown protein; BEST Arabidopsis thaliana protein match is: unknown protein (TAIR:AT3G60520.1); Has 98 Blast hits to 98 proteins in 13 species: Archae - 0; Bacteria - 0; Metazoa - 0; Fungi - 0; Plants - 98; Viruses - 0; Other Eukaryotes - 0 (source: NCBI	7.38808	7.32755	7.10007	8.83129	6.62726	6.68477	5.7898	7.33707	9.77462	5.69515	6.42934	8.61819	6.63679	6.7224	6.29248	5.74062	6.43178	8.31305
AT1G02080_1		transcription regulators	10.8405	11.7505	11.6029	10.6348	11.4972	11.3204	11.9028	11.8097	12.2414	11.5339	9.88003	12.1714	10.5622	12.4619	11.8225	11.4627	12.1116	11.2025
AT1G02090_1	FUS5, CSN7, COP15, ATCSN7	Proteasome component (PCI) domain protein	11.5093	12.7619	11.294	13.588	12.1796	11.6118	12.311	13.0148	10.5253	12.4631	11.0953	12.8678	12.2847	12.0418	12.9335	13.3492	12.719	13.6306
AT1G02090_2	FUS5, CSN7, COP15, ATCSN7	Proteasome component (PCI) domain protein	11.4382	12.2457	7.86484	12.265	11.3166	12.0646	10.889	11.971	12.4782	10.2798	10.6375	12.2584	10.5965	10.2888	11.995	12.5943	10.8919	12.4298
AT1G02090_3	FUS5, CSN7, COP15, ATCSN7	Proteasome component (PCI) domain protein	8.7256	9.76536	7.41021	10.8571	9.15288	12.7971	12.0562	10.833	9.77836	12.2795	10.1028	11.5323	11.3588	10.7575	11.1164	13.0036	11.0749	12.1561
AT1G02100_1		Leucine carboxyl methyltransferase	11.4494	9.47569	8.62259	11.9155	10.8587	12.0175	12.0209	11.739	12.1011	11.4093	11.1093	11.3236	10.7483	11.8789	12.0038	11.7169	10.9321	12.0758
AT1G02100_2		Leucine carboxyl methyltransferase	11.199	9.30515	8.59099	11.8	10.502	12.073	11.6949	11.6299	12.033	11.1729	11.7951	11.2404	10.2594	11.6333	11.9179	11.2452	10.422	11.9425
AT1G02110_1		Protein of unknown function (DUF630 and DUF632)	12.4078	11.7931	10.7045	10.9124	12.6019	11.8691	11.6676	10.1408	10.2846	11.3251	12.5605	12.2514	11.3951	11.7774	12.6234	9.74553	5.90884	12.7656
AT1G02120_1	VAD1	GRAM domain family protein	9.18427	8.67982	11.9056	8.84726	9.90179	8.89808	9.76918	10.1407	9.63413	10.2572	8.95175	9.23573	10.7396	9.61552	10.043	10.2307	9.27754	8.4929
AT1G02130_1	ATRAB1B, ARA5, ARA-5, ATRABD2A, RABD2A, RA-5	RAS 5	10.4124	11.9342	12.1434	7.29329	12.5727	12.9171	12.3206	9.49896	10.1792	12.0038	12.9747	12.133	12.1907	12.1541	11.7322	11.2806	8.3198	7.29188
AT1G02140_1	MEE63, MAGO, HAP1	mago nashi family protein	12.3546	13.2531	13.7717	12.0014	13.2571	13.7225	13.2324	13.2884	12.9622	13.3822	13.5892	13.1238	13.2632	13.501	13.5555	13.2474	13.5262	12.6655
AT1G02145_1	ALG12, EBS4	homolog of asparagine-linked glycosylation 12	9.32824	5.65462	10.7154	8.62868	6.31127	9.86386	9.61165	8.96966	8.24388	9.72702	7.63185	5.79486	6.33787	7.57185	7.51463	7.27397	10.6334	7.85418
AT1G02145_2	ALG12, EBS4	homolog of asparagine-linked glycosylation 12	10.9323	7.95973	10.757	8.54518	7.90431	10.0373	10.3251	9.23164	10.0158	9.80594	8.16322	7.27374	9.52314	8.99089	9.22243	7.80989	10.3188	9.98046
AT1G02145_3	ALG12, EBS4	homolog of asparagine-linked glycosylation 12	9.49101	5.84829	10.6617	8.89516	6.21961	9.66938	9.51528	8.93122	7.49251	9.54383	7.40191	5.71729	6.2509	7.33613	8.16845	7.10403	10.5707	7.45837
AT1G02145_4	ALG12, EBS4	homolog of asparagine-linked glycosylation 12	9.43362	7.06395	10.9624	10.3448	7.19382	10.3757	9.68167	8.90907	8.29922	10.3177	7.59837	6.77475	7.23679	8.03199	7.9145	8.08965	10.9968	8.27316
AT1G02150_1		Tetratricopeptide repeat (TPR)-like superfamily protein	10.1053	10.3387	11.665	10.4799	11.443	12.3031	8.76003	7.80414	10.5267	9.93815	9.49836	11.0897	9.36508	9.69483	11.2468	8.16236	6.82851	11.5091
AT1G02160_1		Cox19 family protein (CHCH motif)	12.3326	11.1544	11.3773	12.3138	11.1583	12.9545	12.2837	12.4364	12.837	11.8612	11.678	12.4594	11.6492	10.9617	12.1156	10.6635	7.71271	11.9117
AT1G02170_1	LOL3, ATMCPB1, MCP1B, ATMC1, MC1	metacaspase 1	10.498	9.67944	12.2894	10.5869	11.0629	12.5932	11.4911	11.8511	12.7604	9.0043	10.8069	12.0854	10.8584	10.957	12.2963	12.4588	10.6449	11.0615
AT1G02180_1		ferredoxin-related	8.74215	10.6412	10.4833	12.1595	11.6879	10.2696	11.523	6.68685	9.91056	10.8884	12.0722	11.7047	9.92286	10.8813	11.8425	11.5245	10.9389	10.5363
AT1G02190_1		Fatty acid hydroxylase superfamily	8.52709	8.15963	8.73374	9.73121	6.77116	8.42849	9.61962	11.6214	11.3376	8.34744	7.59581	8.78817	9.61325	7.87091	8.51219	11.6942	12.7604	9.32625
AT1G02205_1	CER1	Fatty acid hydroxylase superfamily	6.29037	7.4528	6.03632	8.62707	9.07603	6.02684	6.43	8.53255	7.46142	9.81572	5.97507	6.08402	5.99225	6.06431	5.85458	7.52717	9.89731	6.15449
AT1G02205_3	CER1	Fatty acid hydroxylase superfamily	6.33185	7.353	5.78706	8.77555	9.50358	5.85243	6.6693	8.62038	6.94302	10.107	6.06947	6.42709	5.84136	5.84563	5.58207	7.43835	9.72579	5.81762
AT1G02210_1		NAC (No Apical Meristem) domain transcriptional regulator superfamily protein	4.88919	4.87491	4.823	5.27507	4.87073	4.86801	4.92642	4.70568	5.6107	4.73554	4.98021	4.98841	4.94335	5.07493	4.81569	6.66545	6.98829	5.31911
AT1G02220_1	ANAC003, NAC003	NAC domain containing protein 3	5.56648	6.08229	6.27028	5.97524	9.6862	6.03354	7.55411	5.63956	6.42796	7.28607	5.84325	5.93356	5.70527	5.71031	5.80426	9.3332	7.62911	5.81695
AT1G02230_1	ANAC004, NAC004	NAC domain containing protein 4	9.85571	5.66192	9.50941	12.5205	12.0069	9.45584	11.7717	7.52006	7.49103	10.8062	5.86041	5.30633	11.821	12.1166	11.6644	10.2228	9.2286	6.24132
AT1G02250_1	anac005, NAC005	NAC domain containing protein 5	5.79354	6.00798	5.96035	8.8678	6.97191	5.23087	6.83318	9.75252	6.48444	7.00269	6.0786	5.59857	7.62008	8.22204	6.21927	10.4648	8.16058	7.18121
AT1G02260_1		Divalent ion symporter	6.71349	6.79075	6.72585	7.67836	6.65412	8.94372	7.45657	8.86588	8.19553	7.43889	6.76368	6.8228	6.86006	7.11026	6.18855	8.57071	8.96065	10.7061
AT1G02270_1		Calcium-binding endonuclease/exonuclease/phosphatase family	11.3061	11.2259	11.0807	11.9184	11.1835	11.1765	11.2036	11.7043	13.3093	11.2451	10.9809	11.764	11.6528	11.7633	11.7387	11.0807	11.7457	12.4349
AT1G02280_1	TOC33, ATTOC33, PPI1	translocon at the outer envelope membrane of chloroplasts 33	13.0902	12.125	13.7372	11.7818	13.3765	13.1453	13.187	12.1745	8.59616	13.3233	13.0265	12.407	13.2626	12.6745	13.0622	11.6217	11.3476	11.3079
AT1G02290_1		unknown protein; BEST Arabidopsis thaliana protein match is: unknown protein (TAIR:AT3G45830.1); Has 134 Blast hits to 134 proteins in 37 species: Archae - 0; Bacteria - 0; Metazoa - 54; Fungi - 0; Plants - 78; Viruses - 0; Other Eukaryotes - 2 (source: N	8.86446	5.66309	7.7256	9.42337	10.7017	6.58457	6.95198	5.7084	7.57507	10.8313	7.43281	9.28843	10.6335	9.09137	9.97879	9.04804	8.06562	6.55357
AT1G02300_1		Cysteine proteinases superfamily protein	12.8559	13.4424	12.764	11.1563	12.8857	12.8039	12.8386	13.0028	10.6789	12.7134	12.5441	11.4654	12.5394	12.3561	12.5233	13.0585	12.8427	13.6736
AT1G02305_1		Cysteine proteinases superfamily protein	12.775	11.7135	12.0508	10.564	12.4927	12.256	12.8428	12.9559	12.3314	11.9122	12.0192	11.1487	11.8115	11.87	11.3379	12.7414	11.9349	12.1212
AT1G02310_1	MAN1	Glycosyl hydrolase superfamily protein	7.45953	9.10999	7.22112	7.5632	6.17145	7.37284	9.67705	9.48809	10.2849	5.99476	6.57931	9.10786	6.51492	7.29562	6.91854	7.50614	11.0011	10.7247
AT1G02320_1		unknown protein; Has 0 Blast hits to 0 proteins in 0 species (source: NCBI BLink).	7.4646	8.61135	7.32104	8.03033	6.68905	10.6378	6.49356	6.19349	7.24492	6.46755	9.66176	7.42434	8.15039	11.1205	6.78976	6.20282	8.30373	7.58403
AT1G02330_1		CONTAINS InterPro DOMAIN/s: Hepatocellular carcinoma-associated antigen 59 (InterPro:IPR010756); Has 1239 Blast hits to 998 proteins in 204 species: Archae - 4; Bacteria - 71; Metazoa - 421; Fungi - 109; Plants - 87; Viruses - 5; Other Eukaryotes - 542 (s	11.744	10.4769	10.1691	12.0483	11.8184	11.6773	10.3267	10.823	5.77154	11.8023	11.3477	12.0012	11.0764	9.01082	12.0695	9.01921	9.85204	11.2101
AT1G02335_1	GL22	germin-like protein subfamily 2 member 2 precursor	10.8421	11.7586	7.29042	7.2943	10.5205	6.89946	9.393	9.9017	7.62064	8.39405	10.3194	10.0209	10.1695	10.5607	6.07163	6.32351	8.24953	8.29578
AT1G02340_1	HFR1, RSF1, FBI1, REP1	basic helix-loop-helix (bHLH) DNA-binding superfamily protein	7.02486	8.09803	9.24273	6.7654	11.2388	8.2999	6.57343	10.2653	9.42531	10.0988	9.80806	10.809	10.7905	5.62112	8.49452	9.30766	10.2901	8.06301
AT1G02350_1		protoporphyrinogen oxidase-related	11.9887	5.4715	5.53326	10.4416	5.44909	10.8299	7.40859	10.3767	5.77007	7.866	5.33581	6.23273	8.17492	11.7868	8.28837	8.80421	10.7877	6.0438
AT1G02360_1		Chitinase family protein	10.1075	10.718	11.3235	10.9169	10.0443	10.4039	11.633	11.5094	12.5086	7.73928	9.6224	11.9476	9.67411	11.2636	11.3569	10.8155	9.56249	12.5271
AT1G02370_1		Tetratricopeptide repeat (TPR)-like superfamily protein	7.40874	5.86895	9.39371	6.56239	5.67832	10.4471	6.25939	7.47378	8.91422	10.1141	8.44238	10.4899	5.9886	8.4153	9.71734	8.54072	11.3145	7.22141
AT1G02380_1		unknown protein; BEST Arabidopsis thaliana protein match is: unknown protein (TAIR:AT4G01960.1); Has 66 Blast hits to 66 proteins in 11 species: Archae - 0; Bacteria - 0; Metazoa - 0; Fungi - 0; Plants - 66; Viruses - 0; Other Eukaryotes - 0 (source: NCBI	12.6112	10.7196	9.76084	10.4354	10.7555	12.3813	11.8031	10.5383	12.1305	10.8595	12.6628	11.545	12.086	12.4189	10.1623	11.2867	11.317	9.87254
AT1G02390_1	ATGPAT2, GPAT2	glycerol-3-phosphate acyltransferase 2	10.2461	10.0162	12.692	10.0196	11.0743	12.664	11.22	11.4303	10.6819	8.79985	9.42428	12.7363	10.6887	9.95985	12.5003	6.99209	8.99974	10.2354
AT1G02391_1		unknown protein; Has 30201 Blast hits to 17322 proteins in 780 species: Archae - 12; Bacteria - 1396; Metazoa - 17338; Fungi - 3422; Plants - 5037; Viruses - 0; Other Eukaryotes - 2996 (source: NCBI BLink).	6.94931	9.204	7.47376	9.81044	7.44491	6.37509	7.02296	6.47471	9.53442	6.25145	7.66342	6.26225	8.49742	7.64549	5.9513	7.868	11.0416	7.82051
AT1G02400_1	ATGA2OX4, ATGA2OX6, DTA1, GA2OX6	gibberellin 2-oxidase 6	12.5254	13.1104	11.4033	13.2208	12.3781	12.8708	13.0786	13.5438	13.5463	12.2507	12.5454	13.4964	12.8712	12.6262	13.1829	12.8708	12.892	13.8005
AT1G02405_1		proline-rich family protein	6.16146	7.35363	7.15355	8.49184	8.85104	6.82457	10.2034	11.3227	9.19885	8.72613	6.30141	11.4825	6.53621	6.26518	9.15866	11.2369	12.038	7.91811
AT1G02410_1		cytochrome c oxidase assembly protein CtaG / Cox11 family	13.0468	13.6305	12.7871	8.01204	11.765	12.7215	12.9174	12.8399	9.81877	12.3057	12.5218	12.3179	12.8363	13.236	12.3277	10.4565	11.6156	12.834
AT1G02420_1		Pentatricopeptide repeat (PPR) superfamily protein	8.09368	8.22191	11.0062	9.49804	6.55538	7.8884	8.82801	9.57146	8.35103	9.2135	8.50021	8.35608	9.3629	8.01043	8.24291	9.68804	10.4172	7.61444
AT1G02430_1	ATARFD1B, ARFD1B	ADP-ribosylation factor D1B	10.737	10.7193	9.45846	11.3991	8.01716	9.20418	9.36911	9.49963	9.07621	10.0697	11.7769	10.28	8.29881	9.81331	9.83139	9.21778	8.25597	11.1701
AT1G02440_1	ATARFD1A, ARFD1A	ADP-ribosylation factor D1A	8.02884	9.8403	6.74556	12.9686	6.58701	8.45497	7.37021	7.12112	6.93645	7.86518	9.69258	7.4019	7.6865	8.42593	6.95927	10.7902	9.48492	12.454
AT1G02450_1	NIMIN1, NIMIN-1	NIM1-interacting 1	8.18071	9.43524	8.02589	10.3637	10.6119	10.0535	12.1764	8.10452	10.8879	10.0751	8.18235	6.98708	12.5607	11.9755	11.3119	12.0602	10.9723	12.9522
AT1G02460_1		Pectin lyase-like superfamily protein	5.28938	6.23532	6.59516	6.92457	6.0461	7.00254	6.45193	6.06826	7.7304	5.30757	5.74014	5.55024	6.00485	7.93635	6.38883	8.09196	9.64283	6.52032
AT1G02470_1		Polyketide cyclase/dehydrase and lipid transport superfamily protein	5.36386	5.3211	5.27813	5.35158	8.37566	5.71026	5.10023	5.02385	6.17847	5.14552	5.11041	5.62323	7.20111	5.07203	5.91909	5.04198	4.96927	5.6153
AT1G02470_2		Polyketide cyclase/dehydrase and lipid transport superfamily protein	5.53952	5.32727	5.10833	5.2957	8.08118	5.3386	4.98179	5.12084	5.94424	5.05361	5.25293	5.18197	6.86772	4.99521	5.71394	4.90617	4.92602	5.29568
AT1G02475_1		Polyketide cyclase/dehydrase and lipid transport superfamily protein	5.93159	10.1199	8.45233	8.80989	11.8765	11.12	10.8905	11.0375	8.36248	11.8044	12.8033	11.9334	12.3014	12.0698	11.3945	12.2119	9.58108	11.3125
AT1G02490_1		unknown protein; Has 0 Blast hits to 0 proteins in 0 species (source: NCBI BLink).	7.92738	8.6529	8.55053	10.8426	9.06331	7.27482	8.34105	8.22419	10.8177	8.21018	9.06944	9.00187	9.75369	8.78332	7.23377	8.56197	7.67185	12.0337
AT1G02500_1	SAM1, SAM-1, MAT1, AtSAM1	S-adenosylmethionine synthetase 1	12.6311	12.1239	13.381	12.8288	13.106	13.8149	12.7509	12.2887	13.3572	13.0909	12.7456	13.3645	13.2784	12.9126	13.7013	12.6523	12.5967	13.2561
AT1G02510_1	KCO4, ATKCO4, ATTPK4, TPK4	Outward rectifying potassium channel protein	7.12197	6.76251	7.15118	6.67585	8.76406	7.30919	7.20982	6.44286	8.87411	8.00907	7.23942	7.94009	7.03936	6.44727	6.18711	8.63721	7.24485	7.64763
AT1G02520_1	PGP11	P-glycoprotein 11	8.07352	7.12147	6.78086	8.0949	6.65364	6.54492	9.22529	9.04122	9.16072	6.52298	6.46481	6.15527	8.775	7.12489	8.65421	11.0474	9.79783	9.05283
AT1G02530_1	PGP12	P-glycoprotein 12	7.80314	10.1262	6.10645	8.45356	7.52807	6.06729	10.0067	8.35089	9.12749	6.77515	7.27529	5.95731	8.57479	7.85457	6.88839	9.11495	8.49315	9.98356
AT1G02540_1		unknown protein; Has 3327 Blast hits to 2216 proteins in 265 species: Archae - 18; Bacteria - 202; Metazoa - 802; Fungi - 283; Plants - 84; Viruses - 187; Other Eukaryotes - 1751 (source: NCBI BLink).	6.16086	6.17728	6.48858	6.52719	5.50143	6.97135	6.31007	5.61342	6.7032	5.95241	5.59797	6.88331	7.74272	5.5643	6.40237	6.65298	11.7386	6.51504
AT1G02550_1		Plant invertase/pectin methylesterase inhibitor superfamily protein	6.79094	8.24918	8.07681	9.42404	6.91976	6.78086	6.81269	6.53659	9.55103	6.09953	7.01431	7.74412	7.93317	7.24276	6.50596	8.27928	6.67971	8.11459
AT1G02560_1	CLPP5, NCLPP5, NCLPP1	nuclear encoded CLP protease 5	13.1726	12.2536	13.3231	12.9301	12.6454	12.5797	12.3837	13.1849	11.7198	12.9223	13.4042	13.1551	12.7889	12.7308	12.8993	12.5582	13.2174	11.5154
AT1G02570_1		unknown protein; BEST Arabidopsis thaliana protein match is: unknown protein (TAIR:AT1G02575.1); Has 108 Blast hits to 55 proteins in 6 species: Archae - 0; Bacteria - 0; Metazoa - 0; Fungi - 0; Plants - 108; Viruses - 0; Other Eukaryotes - 0 (source: NCB	6.10239	8.18303	6.62139	7.86813	6.78679	6.09452	8.27462	9.60386	7.46514	6.3863	6.17439	5.73226	6.9458	7.34339	5.94659	9.1981	11.4027	6.26785
AT1G02575_1		unknown protein; BEST Arabidopsis thaliana protein match is: unknown protein (TAIR:AT1G02570.1).	6.885	8.2136	7.98527	8.9658	6.83162	7.40325	9.1707	11.0789	8.307	5.93957	7.11591	7.9644	7.36682	7.34474	7.10249	10.6647	9.2147	8.38313
AT1G02580_1	MEA, EMB173, FIS1, SDG5	SET domain-containing protein	6.62938	7.38088	7.68362	8.26003	6.4703	7.04771	7.55873	11.3359	9.04012	5.7056	6.95951	7.19807	6.52268	6.27994	6.77157	7.93222	9.24727	7.73012
AT1G02590_1		Aldehyde oxidase/xanthine dehydrogenase, molybdopterin binding protein	6.10728	9.25796	7.06437	8.41186	7.3481	5.43774	8.11915	7.30778	8.01329	7.58998	7.88241	6.94609	7.9885	7.48032	6.78292	6.96617	10.3832	7.79763
AT1G02610_1		RING/FYVE/PHD zinc finger superfamily protein	8.24726	9.71837	8.16563	8.45364	9.04494	5.38242	9.91282	6.17866	7.22568	8.45842	5.93535	9.16158	9.02149	6.92083	6.67063	6.68192	6.78484	5.33624
AT1G02620_1		Ras-related small GTP-binding family protein	7.16319	10.1567	9.22972	9.20372	10.7287	5.98884	9.30645	7.45775	10.7683	8.77414	11.1523	6.77802	9.43084	8.18931	7.95055	9.6245	8.9377	9.61661
AT1G02630_1		Nucleoside transporter family protein	5.75757	6.46638	5.664	7.08854	5.69913	5.49739	5.1242	5.7783	6.4066	7.99053	6.65542	5.46963	5.32682	5.37819	5.2651	5.98633	6.26542	6.32835
AT1G02630_2		Nucleoside transporter family protein	6.88558	6.24991	6.77398	6.22489	5.63715	6.55235	5.36604	8.53731	7.99693	8.29471	6.7814	6.67691	5.66195	5.62378	5.87971	5.57589	5.19332	6.6757
AT1G02640_1	BXL2, ATBXL2	beta-xylosidase 2	11.3545	9.8982	11.5263	12.7992	11.1384	12.4277	10.5826	6.6114	9.93333	10.1999	9.8943	10.1628	9.57128	9.88913	11.3811	9.69269	9.55479	8.80636
AT1G02650_1		Tetratricopeptide repeat (TPR)-like superfamily protein	7.57939	9.57386	8.01349	8.85756	8.45554	9.60621	9.11553	7.10613	10.1804	8.00055	7.45239	7.66724	7.64726	7.36344	7.53627	7.3795	7.06587	8.1872
AT1G02660_1		alpha/beta-Hydrolases superfamily protein	12.6891	13.0799	12.5175	12.1078	12.9725	13.3179	12.7363	13.055	13.5055	13.1431	13.3992	13.3044	12.6815	12.6216	12.8545	12.4743	12.8638	13.661
AT1G02670_1		P-loop containing nucleoside triphosphate hydrolases superfamily protein	7.27435	7.36324	7.72352	9.09707	6.54066	6.62921	6.00606	8.07451	13.0149	6.58352	7.16692	7.00088	7.05572	6.56799	6.34595	5.90113	9.48317	8.40115
AT1G02680_1	TAF13	TBP-associated factor 13	11.0644	12.0601	12.2099	8.02798	11.083	10.8507	9.89475	12.4278	8.29598	9.18803	11.3167	10.2743	8.79624	10.7042	10.4246	7.18035	7.92426	11.9811
AT1G02690_1	IMPA-6	importin alpha isoform 6	7.64648	9.23203	8.41061	10.8746	7.15162	10.6609	7.36403	7.59751	9.5893	9.26971	11.0191	9.76093	7.0711	10.1295	9.78732	7.23047	7.09005	7.85191
AT1G02700_1		unknown protein; FUNCTIONS IN: molecular_function unknown; INVOLVED IN: biological_process unknown; LOCATED IN: mitochondrion; BEST Arabidopsis thaliana protein match is: unknown protein (TAIR:AT4G02140.1); Has 49 Blast hits to 49 proteins in 21 species:	7.93561	8.43511	9.88037	9.22907	6.93021	7.4126	5.90748	6.63806	9.64065	5.76349	7.49515	7.79361	7.04708	7.02298	6.60345	6.13131	5.73662	8.66227
AT1G02710_1		glycine-rich protein	10.1637	9.83987	9.14612	10.5691	8.00357	8.42661	7.76543	7.1414	11.2707	7.41903	8.49986	9.56077	9.54253	8.16115	7.92134	10.4849	13.4476	9.81774
AT1G02720_1	GATL5	galacturonosyltransferase 5	10.0529	9.93797	10.7539	9.98498	9.92809	11.3748	10.3398	9.94256	10.9558	11.3324	10.9384	9.81304	11.1341	11.1371	10.3837	11.0725	9.78822	9.97346
AT1G02730_1	ATCSLD5, CSLD5, SOS6	cellulose synthase-like D5	10.624	10.9955	10.5557	10.5194	9.01754	11.8892	8.76783	9.03958	10.8013	11.8909	12.541	10.9762	10.8699	10.7734	10.1819	10.0545	9.45902	9.51265
AT1G02740_1		MRG family protein	8.12916	6.2948	5.60605	8.23058	8.75086	10.7792	9.10495	8.51334	5.65718	9.40769	6.64023	6.03596	7.87527	8.21528	9.56448	8.345	7.8987	9.55416
AT1G02750_1		Drought-responsive family protein	10.1611	8.00914	8.42462	7.93023	9.8438	9.88321	8.84088	10.0453	12.4085	8.57273	7.3261	9.7284	7.04512	9.92405	9.07087	5.48927	8.19596	11.7513
AT1G02750_2		Drought-responsive family protein	10.7607	9.72892	10.347	9.23335	9.93964	10.7667	11.2442	11.2421	10.3267	9.83845	9.1269	10.1958	9.64436	10.5497	10.2905	10.0171	10.3299	12.4768
AT1G02770_1		Protein of unknown function (DUF626)	7.214	8.1239	7.72652	8.85935	6.33889	7.29519	9.5584	7.09411	9.96123	5.9721	7.09758	7.11609	6.749	6.82429	6.44886	11.168	9.49117	8.72924
AT1G02780_1	emb2386	Ribosomal protein L19e family protein	13.6998	13.5031	14.1698	13.5	13.7069	14.2321	13.5476	13.4579	14.1319	13.9167	13.7987	14.1397	13.9002	13.7248	14.1364	13.6089	13.5012	13.858
AT1G02790_1	PGA4	polygalacturonase 4	7.16535	7.96842	7.78893	8.879	6.49017	7.44463	6.17143	6.0658	10.2081	6.00151	6.90142	8.56856	7.56206	6.74337	6.7436	6.35193	6.18767	8.83601
AT1G02800_1	ATCEL2, CEL2	cellulase 2	7.59096	7.81291	8.87026	9.28631	7.66732	8.39926	6.65158	7.01555	10.0639	9.74202	7.14879	10.5374	7.89786	9.78386	10.0675	7.17908	7.4165	9.31532
AT1G02810_1		Plant invertase/pectin methylesterase inhibitor superfamily	7.595	8.58836	7.49979	9.37773	9.0143	7.18984	8.56067	8.90758	10.0119	8.59545	9.85966	8.38438	9.9617	9.08877	7.54574	9.40534	11.0098	8.9656
AT1G02813_1		Protein of unknown function, DUF538	8.02542	9.23186	8.73351	10.2509	7.59483	7.95327	7.36695	8.45611	10.4596	6.71638	7.56442	7.64996	8.85465	7.87427	6.91063	6.89313	6.81465	9.07827
AT1G02816_1		Protein of unknown function, DUF538	8.76203	7.44217	6.81968	8.6469	8.64207	6.39775	8.19712	11.0269	12.5646	8.51986	7.84273	10.2679	6.79826	9.95436	7.28523	5.40496	6.48832	7.55692
AT1G02820_1		Late embryogenesis abundant 3 (LEA3) family protein	8.54062	9.08341	8.89191	9.44266	7.83105	7.67012	6.96868	7.27529	10.476	9.23935	10.4196	8.63491	8.33132	8.0992	7.90266	6.67984	7.64008	9.69376
AT1G02830_1		Ribosomal L22e protein family	5.44182	5.25539	5.40338	5.40878	5.15525	5.25211	5.08639	5.28705	6.81691	5.0263	5.16216	5.94703	5.16361	5.04392	5.21835	4.87672	7.45879	6.07316
AT1G02840_1	SR1, ATSRP34, SRP34, SR34, At-SR34	RNA-binding (RRM/RBD/RNP motifs) family protein	13.9853	13.8854	13.4963	13.6051	13.7144	14.026	13.6692	13.0911	10.894	13.6442	13.6469	13.7629	13.7175	13.3241	13.8291	13.539	13.5553	14.2739
AT1G02840_2	SR1, ATSRP34, SRP34, SR34, At-SR34	RNA-binding (RRM/RBD/RNP motifs) family protein	10.7198	10.7544	5.57558	5.53048	10.9229	6.71354	10.567	11.5163	5.16098	9.27526	10.893	10.5163	11.9798	10.9467	10.8652	8.61816	11.4982	12.7689
AT1G02850_1	BGLU11	beta glucosidase 11	6.94724	7.19467	7.2138	9.91911	10.958	10.582	10.5302	11.137	11.6714	5.98922	8.96571	6.09976	9.62801	9.14268	9.04833	12.4915	10.429	12.7944
AT1G02850_2	BGLU11	beta glucosidase 11	6.09205	7.21273	7.08293	9.28898	10.25	8.77145	10.9806	11.5026	11.2441	5.98831	8.56411	6.20921	9.65555	7.74397	9.27307	12.4493	11.1036	11.7286
AT1G02850_3	BGLU11	beta glucosidase 11	5.91011	7.13622	6.74727	9.91416	10.9418	10.569	10.5531	11.077	12.0793	5.89083	9.07108	6.1348	9.65023	9.13546	8.98716	12.4428	10.4201	12.7394
AT1G02850_4	BGLU11	beta glucosidase 11	6.437	6.40656	6.03431	9.78511	10.5565	9.30086	10.9134	11.2789	11.7875	6.02786	9.08577	6.43496	9.26562	7.49101	10.021	13.0528	11.6725	12.0553
AT1G02850_5	BGLU11	beta glucosidase 11	7.51391	6.92749	6.67495	9.54469	10.5655	10.0242	11.0489	11.5166	11.6769	5.91945	8.80328	6.73258	9.43459	7.70687	10.2891	13.1859	11.8428	12.069
AT1G02860_1	NLA, BAH1	SPX (SYG1/Pho81/XPR1) domain-containing protein	5.48247	11.834	12.1572	11.9991	12.4273	9.98356	11.7006	12.3663	13.4786	9.02975	5.69947	10.7847	9.15774	10.0018	10.9157	12.2684	13.3474	12.902
AT1G02870_1		FUNCTIONS IN: molecular_function unknown; INVOLVED IN: biological_process unknown; EXPRESSED IN: 23 plant structures; EXPRESSED DURING: 13 growth stages; CONTAINS InterPro DOMAIN/s: Ribosome biogenesis protein Nop16 (InterPro:IPR019002); Has 104 Blast hit	11.7362	6.43184	5.73488	6.58208	9.67362	11.4078	10.7152	8.36129	12.3164	11.5902	10.7268	10.5544	10.7893	12.1804	10.8936	10.0612	10.0978	12.1948
AT1G02880_1	TPK1	thiamin pyrophosphokinase1	12.5993	11.7236	12.2444	12.3285	11.0692	11.8395	11.6949	12.2783	12.9812	11.734	9.94703	12.0933	11.2131	11.7768	11.0935	11.2314	10.7225	7.68202
AT1G02880_2	TPK1	thiamin pyrophosphokinase1	8.94119	10.441	10.7335	12.0155	9.355	10.9787	9.52672	10.7088	10.7228	9.30569	9.69681	10.6578	7.97709	9.98168	9.65225	10.6302	8.70876	7.96827
AT1G02880_3	TPK1	thiamin pyrophosphokinase1	8.68198	10.2623	10.7177	11.953	9.1875	10.086	9.43179	10.5976	11.6696	9.20187	9.49895	10.918	8.20385	9.95847	9.70601	10.6472	8.54313	8.1704
AT1G02880_4	TPK1	thiamin pyrophosphokinase1	12.6018	11.7929	11.8684	12.1661	10.7864	11.7682	11.1427	11.9194	12.979	11.3916	8.20331	12.0164	10.6699	11.5233	11.0095	11.1053	10.5102	8.02061
AT1G02890_1		AAA-type ATPase family protein	11.3129	11.95	12.2394	11.2876	12.3724	11.8712	12.4414	11.7497	11.8795	12.0662	12.9012	11.2146	12.039	12.2201	11.7768	11.8324	10.5495	12.0077
AT1G02890_2		AAA-type ATPase family protein	11.9482	12.8635	12.2195	12.5066	12.8047	12.0809	12.6576	12.3431	12.6143	12.7317	13.1577	11.7061	12.4792	12.8154	12.4078	12.6292	11.1293	10.7932
AT1G02900_1	RALFL1, RALF1, ATRALF1	rapid alkalinization factor 1	8.10441	7.92122	8.65342	9.14881	7.21458	8.62168	6.56991	7.24941	10.1782	6.74846	8.11106	8.72162	7.57518	7.00797	7.80745	10.0354	7.32217	8.78188
AT1G02910_1	LPA1	tetratricopeptide repeat (TPR)-containing protein	10.3196	9.66573	12.2439	10.3943	10.6268	12.4774	11.0867	10.0108	9.4791	10.4014	9.28788	11.4022	9.59884	11.3951	11.974	10.0821	10.0371	10.2066
AT1G02920_1	ATGSTF7, GST11, ATGSTF8, GSTF7, ATGST11	glutathione S-transferase 7	9.31986	10.7356	11.3827	11.1274	11.2936	11.7638	12.042	12.5934	12.9054	8.81949	10.5136	12.2757	10.9561	10.8041	12.0248	12.0538	11.1125	12.9684
AT1G02930_1	ATGSTF6, GST1, ERD11, ATGSTF3, GSTF6, ATGST1	glutathione S-transferase 6	10.4713	12.058	12.2895	10.9537	11.9472	12.4912	12.2179	12.6416	13.6567	10.2707	11.1435	12.9872	11.2169	11.4287	12.8982	12.0193	11.7675	13.4869
AT1G02940_1	ATGSTF5, GSTF5	glutathione S-transferase (class phi) 5	5.98612	5.66402	6.80823	6.54993	5.21046	7.13356	5.69037	5.66143	8.70404	5.23506	5.70194	6.32265	5.4568	5.28531	5.85416	9.6094	5.17831	6.79709
AT1G02950_1	ATGSTF4, GST31, GSTF4	glutathione S-transferase F4	8.90935	10.983	9.4916	12.8502	8.25286	8.36825	9.67898	9.68197	11.2466	10.649	12.4009	9.09028	11.8356	9.16235	8.67568	6.89531	7.31413	9.2887
AT1G02950_2	ATGSTF4, GST31, GSTF4	glutathione S-transferase F4	8.63904	10.7339	9.16118	12.6118	8.38164	8.60468	9.32936	9.33461	10.9242	10.1556	12.094	7.92946	11.8259	9.14335	8.73159	6.91505	7.29687	8.98055
AT1G02950_4	ATGSTF4, GST31, GSTF4	glutathione S-transferase F4	9.11998	10.432	8.67405	12.8086	8.24551	7.8955	10.1292	8.28953	11.4699	10.8485	10.9158	7.96809	12.2666	8.90038	8.98525	6.64489	6.68738	9.64696
AT1G02960_1		unknown protein; BEST Arabidopsis thaliana protein match is: unknown protein (TAIR:AT1G02965.1); Has 83 Blast hits to 82 proteins in 37 species: Archae - 0; Bacteria - 2; Metazoa - 20; Fungi - 7; Plants - 29; Viruses - 0; Other Eukaryotes - 25 (source: NC	7.2931	11.5101	7.073	10.5446	9.83319	8.13135	8.15689	9.97886	10.9585	7.47571	10.2939	6.74693	6.04739	9.6567	7.74494	5.58745	6.43698	5.13569
AT1G02960_2		unknown protein; BEST Arabidopsis thaliana protein match is: unknown protein (TAIR:AT1G02965.1); Has 100 Blast hits to 99 proteins in 48 species: Archae - 0; Bacteria - 4; Metazoa - 26; Fungi - 13; Plants - 29; Viruses - 0; Other Eukaryotes - 28 (source:	12.647	13.2457	6.28221	11.6539	10.965	9.60187	12.5557	13.0085	12.9093	11.0625	12.0159	10.1167	9.95946	12.6427	8.38584	8.60714	9.71276	6.26877
AT1G02960_3		unknown protein; LOCATED IN: cellular_component unknown; EXPRESSED IN: 23 plant structures; EXPRESSED DURING: 13 growth stages; BEST Arabidopsis thaliana protein match is: unknown protein (TAIR:AT1G02965.1); Has 35333 Blast hits to 34131 proteins in 2444	8.13463	8.63916	6.38205	6.86721	9.64785	6.31287	12.6516	6.72806	12.8804	10.0134	11.6595	10.0159	6.9554	13.044	6.84062	8.12994	10.4819	5.89144
AT1G02965_1		unknown protein; BEST Arabidopsis thaliana protein match is: unknown protein (TAIR:AT1G02960.3); Has 8 Blast hits to 8 proteins in 2 species: Archae - 0; Bacteria - 0; Metazoa - 0; Fungi - 0; Plants - 8; Viruses - 0; Other Eukaryotes - 0 (source: NCBI BLi	7.36078	6.3382	6.12057	6.81589	5.98873	6.05021	6.97758	9.47985	8.48816	5.92991	6.36804	5.82209	5.70871	5.37624	5.64351	10.7086	11.696	7.4454
AT1G02970_1	WEE1, ATWEE1	WEE1 kinase homolog	6.07328	7.99307	7.37538	7.00833	6.51783	7.6388	6.89174	10.8757	8.55386	10.6453	8.64308	7.43539	8.1593	6.42815	6.41455	8.73775	10.8146	6.78817
AT1G02980_1	CUL2, ATCUL2	cullin 2	7.38126	9.07241	9.2984	7.42719	6.89472	6.76439	8.7809	7.13154	8.11847	6.4126	7.76878	7.96257	6.81677	7.86218	6.81501	9.12683	10.3066	6.81127
AT1G02990_1		BEST Arabidopsis thaliana protein match is: CW-type Zinc Finger (TAIR:AT3G62900.1); Has 5847 Blast hits to 4410 proteins in 438 species: Archae - 17; Bacteria - 452; Metazoa - 2463; Fungi - 354; Plants - 306; Viruses - 11; Other Eukaryotes - 2244 (source:	10.1361	9.78634	11.2491	8.19446	9.24736	6.94169	9.63087	9.54959	7.7122	6.55128	9.33234	7.70742	9.13035	7.1228	8.16935	8.96061	6.99136	8.2284
AT1G02990_2		BEST Arabidopsis thaliana protein match is: CW-type Zinc Finger (TAIR:AT3G62900.1); Has 35333 Blast hits to 34131 proteins in 2444 species: Archae - 798; Bacteria - 22429; Metazoa - 974; Fungi - 991; Plants - 531; Viruses - 0; Other Eukaryotes - 9610 (sou	9.43557	10.7664	10.83	7.9108	9.03804	8.23628	9.62077	8.85752	6.69537	8.36885	9.2274	8.86921	9.38163	7.82578	8.75931	9.02572	8.2275	7.95785
AT1G03000_1	PEX6	peroxin 6	10.7267	9.65137	6.53158	10.8379	11.2083	6.53421	9.54743	7.52925	7.8009	9.17968	11.3066	7.50088	8.89476	11.7341	8.97417	8.44198	7.74909	6.27377
AT1G03010_1		Phototropic-responsive NPH3 family protein	5.24537	5.51853	5.29719	5.56087	5.2727	4.99005	5.03181	7.05132	5.94155	5.00785	5.42399	5.01674	5.19039	5.18514	4.9432	4.98891	4.91439	5.43414
AT1G03020_1		Thioredoxin superfamily protein	6.13897	6.49948	11.9348	7.01425	9.27049	7.91303	5.60951	5.70093	8.27192	6.90609	6.82105	6.47502	7.85589	9.03106	9.68158	7.80501	5.85334	7.72183
AT1G03022_1		unknown protein; Has 30201 Blast hits to 17322 proteins in 780 species: Archae - 12; Bacteria - 1396; Metazoa - 17338; Fungi - 3422; Plants - 5037; Viruses - 0; Other Eukaryotes - 2996 (source: NCBI BLink).	6.99297	8.90872	8.74309	9.26405	7.09424	8.91159	6.70658	6.54167	11.2281	6.63987	7.65982	9.08116	8.54688	7.23032	7.29953	6.34947	7.93747	9.54746
AT1G03030_1		P-loop containing nucleoside triphosphate hydrolases superfamily protein	12.681	11.7893	10.9565	8.88791	11.8541	10.7356	11.6777	12.02	10.6014	11.1289	12.1424	11.3821	11.9616	11.7899	11.972	8.55339	10.3893	12.6784
AT1G03040_1		basic helix-loop-helix (bHLH) DNA-binding superfamily protein	10.8628	10.8284	12.3586	10.6636	11.646	10.4167	10.9749	10.6946	10.4755	11.3385	12.2123	11.4746	10.6605	11.0215	12.3202	11.2073	9.50477	10.5882
AT1G03040_2		basic helix-loop-helix (bHLH) DNA-binding superfamily protein	12.0419	10.3866	11.4431	10.5301	11.7885	10.5467	10.9612	11.0921	11.5198	10.2625	12.5224	10.5458	10.2059	11.4448	12.1252	11.981	9.07971	10.1892
AT1G03050_1		ENTH/ANTH/VHS superfamily protein	7.40808	6.3364	6.20703	6.50107	5.93633	6.58603	5.82128	7.5427	7.75563	5.3837	6.22785	7.46501	5.9707	5.70073	5.81609	5.67783	5.34034	6.63688
AT1G03055_1		unknown protein; BEST Arabidopsis thaliana protein match is: unknown protein (TAIR:AT1G64680.1); Has 143 Blast hits to 143 proteins in 26 species: Archae - 0; Bacteria - 6; Metazoa - 0; Fungi - 0; Plants - 122; Viruses - 0; Other Eukaryotes - 15 (source:	6.04719	6.62332	6.02015	7.23262	5.77453	9.06373	6.21431	5.94751	8.57483	10.0887	10.5188	7.3236	6.06109	9.75816	6.01505	6.76433	6.09135	7.28903
AT1G03055_2		unknown protein; BEST Arabidopsis thaliana protein match is: unknown protein (TAIR:AT1G64680.1); Has 35333 Blast hits to 34131 proteins in 2444 species: Archae - 798; Bacteria - 22429; Metazoa - 974; Fungi - 991; Plants - 531; Viruses - 0; Other Eukaryote	4.9701	4.85626	5.165	4.98847	4.82132	5.10689	4.7402	5.51219	5.98773	5.2662	9.35735	5.06903	5.01541	5.00812	4.95688	9.52156	5.21056	5.64889
AT1G03060_1	SPI	Beige/BEACH domain ;WD domain, G-beta repeat protein	11.7542	10.9434	9.13898	10.1565	10.9285	9.16556	11.6671	9.85365	10.4782	10.9628	13.0675	11.3681	11.3269	10.1386	10.2958	9.77761	12.0417	10.2392
AT1G03070_1		Bax inhibitor-1 family protein	6.91232	8.60961	7.70691	9.69823	8.52364	6.55648	7.96073	10.6458	10.4247	9.75597	7.26699	10.1403	7.22356	7.57268	10.4248	10.5732	7.40183	10.7757
AT1G03080_1		kinase interacting (KIP1-like) family protein	11.8546	11.5903	11.9376	11.6369	11.8084	11.3421	12.424	12.042	6.16238	11.2232	12.4733	11.2511	11.2602	11.1847	11.4602	11.7187	11.7806	10.1728
AT1G03090_1	MCCA	methylcrotonyl-CoA carboxylase alpha chain, mitochondrial / 3-methylcrotonyl-CoA carboxylase 1 (MCCA)	12.3287	10.1341	11.27	10.6518	11.3953	11.3492	12.3831	10.0924	12.1003	8.71127	10.9607	10.966	7.05418	7.34342	11.0817	8.96451	8.51428	11.595
AT1G03090_2	MCCA	methylcrotonyl-CoA carboxylase alpha chain, mitochondrial / 3-methylcrotonyl-CoA carboxylase 1 (MCCA)	12.6928	12.4603	11.2788	13.1058	12.0169	11.3018	12.87	12.1149	12.9003	9.69944	11.8514	11.2969	11.0814	11.983	11.6981	8.55542	5.88325	11.075
AT1G03100_1		Pentatricopeptide repeat (PPR) superfamily protein	9.88242	9.5421	11.0443	6.5896	12.6165	9.19973	11.8736	10.5492	13.2817	9.37234	6.96037	8.6406	8.38968	11.4926	8.9048	10.4382	10.2513	8.17715
AT1G03103_1		Bifunctional inhibitor/lipid-transfer protein/seed storage 2S albumin superfamily protein	7.21008	10.2851	8.01495	9.12565	6.5356	8.04588	6.36058	8.16927	10.1291	5.62379	6.58004	6.72617	7.27278	7.20984	7.18191	6.84646	7.95715	8.41117
AT1G03106_1		unknown protein; Has 35333 Blast hits to 34131 proteins in 2444 species: Archae - 798; Bacteria - 22429; Metazoa - 974; Fungi - 991; Plants - 531; Viruses - 0; Other Eukaryotes - 9610 (source: NCBI BLink).	5.08215	4.64879	4.68359	4.66725	4.64741	4.90821	9.48628	4.94512	5.19863	4.63066	4.84875	4.94872	4.50535	4.66778	4.78167	7.07717	4.55047	4.94113
AT1G03110_1	TRM82, AtTRM82	Transducin/WD40 repeat-like superfamily protein	10.5041	8.92721	11.5717	9.83937	11.1892	11.5234	10.7544	7.77972	10.5119	11.1328	11.5761	10.9289	11.356	12.2326	10.9597	11.2475	9.95617	9.72312
AT1G03120_1	ATRAB28, RAB28	responsive to abscisic acid 28	8.86053	9.45294	8.88584	10.2932	7.73506	8.70348	7.10635	8.8554	11.8654	7.12036	8.19209	10.1763	9.30844	10.0497	8.54085	7.29404	6.85786	10.2193
AT1G03130_1	PSAD-2	photosystem I subunit D-2	13.6601	14.1155	14.2951	13.4777	13.8109	14.098	13.9245	13.5336	12.9739	13.9067	13.8027	13.931	13.9203	13.5307	14.0833	13.711	13.7649	13.6464
AT1G03140_1		splicing factor Prp18 family protein	10.1154	11.3699	10.7688	9.37639	9.72522	11.2475	9.08387	10.1268	11.4185	9.39635	10.3896	10.3719	9.06914	9.82077	10.4077	8.27343	8.2973	10.1315
AT1G03150_1		Acyl-CoA N-acyltransferases (NAT) superfamily protein	11.2398	6.37304	12.5959	6.49472	9.9519	8.00569	8.83736	9.34945	6.95709	10.9238	10.5653	10.7757	10.3996	12.072	9.82246	10.3657	10.9725	6.03151
AT1G03160_1	FZL	FZO-like	11.3712	7.9461	12.0558	12.8703	12.0476	12.4789	9.61618	6.93173	6.13862	10.6293	10.4839	11.7657	11.046	11.7903	10.3511	9.36001	7.49288	12.5656
AT1G03160_2	FZL	FZO-like	11.7983	5.34971	5.3657	5.71087	5.29062	5.98582	10.9687	7.22081	6.30688	7.74208	5.91319	10.2928	5.29214	5.07018	12.0155	5.49982	5.25538	9.02508
AT1G03170_1		Protein of unknown function (DUF3049)	7.67183	8.03339	8.09029	8.89152	6.73711	6.21844	5.88922	6.37504	10.0713	7.5034	7.19768	5.9451	7.95153	6.80719	5.7362	9.62486	12.2742	8.47298
AT1G03180_1		unknown protein; Has 36 Blast hits to 36 proteins in 15 species: Archae - 0; Bacteria - 0; Metazoa - 3; Fungi - 0; Plants - 33; Viruses - 0; Other Eukaryotes - 0 (source: NCBI BLink).	7.10245	7.98043	8.31332	8.5504	6.85405	6.54242	6.04666	5.93768	12.8326	7.81036	6.96138	9.46912	10.3725	8.80492	7.52088	6.62887	11.1639	9.68673
AT1G03180_2		unknown protein; FUNCTIONS IN: molecular_function unknown; INVOLVED IN: biological_process unknown; LOCATED IN: mitochondrion; EXPRESSED IN: 15 plant structures; EXPRESSED DURING: 8 growth stages; Has 35333 Blast hits to 34131 proteins in 2444 species: Ar	5.65719	5.0312	5.06236	5.22898	6.70015	4.80184	5.1426	5.03316	5.55649	4.92544	4.82517	5.06274	5.01336	5.17633	4.93163	7.49403	5.0427	5.61899
AT1G03190_1	ATXPD, UVH6	RAD3-like DNA-binding helicase protein	10.5669	8.17591	7.84302	8.28124	6.90894	11.4984	5.7672	7.81984	11.0179	6.56143	10.1155	8.59554	6.35666	11.8671	10.4949	6.00574	12.4955	10.4424
AT1G03200_1		unknown protein; BEST Arabidopsis thaliana protein match is: unknown protein (TAIR:AT1G03240.1); Has 2 Blast hits to 2 proteins in 1 species: Archae - 0; Bacteria - 0; Metazoa - 0; Fungi - 0; Plants - 2; Viruses - 0; Other Eukaryotes - 0 (source: NCBI BLi	11.6014	12.6316	12.3304	9.94302	11.7774	10.2856	12.901	12.6501	13.0558	10.2421	12.0339	11.4161	12.3973	12.6855	11.2766	12.3683	11.9872	13.0275
AT1G03210_1		Phenazine biosynthesis PhzC/PhzF protein	9.62051	10.2449	9.86086	9.7329	9.86199	7.4913	10.123	10.4392	9.27598	9.81774	10.0207	9.23511	10.0468	10.3852	9.82046	9.63264	9.80783	11.3349
AT1G03220_1		Eukaryotic aspartyl protease family protein	12.3318	11.2138	12.6204	12.4982	12.8028	13.1276	12.5952	13.1975	11.6812	11.4279	12.425	13.285	11.6476	12.19	12.6838	12.3399	12.009	13.4274
AT1G03230_1		Eukaryotic aspartyl protease family protein	11.3419	11.6493	12.0551	12.8946	12.3119	12.4503	11.9774	12.3093	11.5728	11.0848	12.1062	12.3067	10.7739	11.9415	11.9496	11.5451	12.6081	12.6863
AT1G03240_1		unknown protein; BEST Arabidopsis thaliana protein match is: unknown protein (TAIR:AT1G03200.1); Has 2 Blast hits to 2 proteins in 1 species: Archae - 0; Bacteria - 0; Metazoa - 0; Fungi - 0; Plants - 2; Viruses - 0; Other Eukaryotes - 0 (source: NCBI BLi	10.8937	12.184	11.616	7.29929	11.0231	9.54798	11.7707	11.0609	12.7064	9.34316	10.9834	10.58	11.3152	11.3721	10.3567	11.4355	11.122	12.6068
AT1G03250_1		unknown protein; Has 89 Blast hits to 89 proteins in 31 species: Archae - 0; Bacteria - 0; Metazoa - 31; Fungi - 0; Plants - 48; Viruses - 0; Other Eukaryotes - 10 (source: NCBI BLink).	8.19019	12.246	11.0645	12.0979	7.54561	10.5665	11.306	9.66189	7.74598	9.93062	11.4977	10.0504	8.33619	7.40602	10.6469	7.67007	7.7318	10.4327
AT1G03250_2		unknown protein; FUNCTIONS IN: molecular_function unknown; INVOLVED IN: biological_process unknown; LOCATED IN: cellular_component unknown; EXPRESSED IN: 24 plant structures; EXPRESSED DURING: 15 growth stages.	8.6525	12.3336	11.0647	12.3302	8.6264	10.7832	11.4399	9.90159	8.67709	10.4698	11.6929	9.35107	9.38363	9.65991	11.0736	7.92669	7.05145	10.8864
AT1G03260_1		SNARE associated Golgi protein family	7.94035	7.65245	9.82662	7.68293	9.20904	6.52781	9.75652	7.10652	9.62915	10.8993	8.16371	9.06334	11.2595	7.66732	12.17	8.54811	8.05736	7.43982
AT1G03270_1		CBS domain-containing protein with a domain of unknown function (DUF21)	7.38932	6.64581	7.89838	10.3357	6.14153	7.75916	7.24459	5.1487	6.31028	6.42898	7.89383	5.40381	5.48194	5.50143	7.52257	5.26706	5.40303	5.75486
AT1G03280_1		Transcription factor TFIIE, alpha subunit	8.34577	8.05062	9.26885	9.94074	8.07645	10.1751	9.07216	9.43245	9.20556	8.60463	8.51451	9.66419	7.96908	7.2016	9.27033	8.49091	7.85093	9.80799
AT1G03290_1		unknown protein; BEST Arabidopsis thaliana protein match is: unknown protein (TAIR:AT4G02880.2); Has 13587 Blast hits to 10183 proteins in 1114 species: Archae - 257; Bacteria - 2402; Metazoa - 5637; Fungi - 960; Plants - 675; Viruses - 54; Other Eukaryot	8.41294	9.95946	8.59546	12.0984	12.2541	9.46997	11.4857	12.9547	9.22997	10.4024	8.91614	10.5506	10.4591	10.2514	9.83404	11.6961	11.618	10.3619
AT1G03300_1	ATDUF1, DUF1	DOMAIN OF UNKNOWN FUNCTION 724 1	6.3019	12.2925	7.03026	5.85234	6.27645	10.0775	9.57912	5.77289	6.28845	9.78267	6.67547	6.48263	8.82931	6.61577	7.78543	6.19641	5.76919	5.80538
AT1G03310_1	ATISA2, ISA2, DBE1, BE2	debranching enzyme 1	8.07689	7.36703	9.91955	9.73989	11.2819	9.94652	6.67314	7.50051	6.61706	8.69995	11.8781	10.7579	9.99944	11.0653	10.9506	5.69686	7.86293	7.8818
AT1G03320_1		unknown protein; Has 1038 Blast hits to 683 proteins in 112 species: Archae - 4; Bacteria - 14; Metazoa - 318; Fungi - 117; Plants - 86; Viruses - 8; Other Eukaryotes - 491 (source: NCBI BLink).	6.67648	7.27397	6.45387	8.00004	6.16625	6.13597	5.55498	6.59626	9.35061	5.46615	6.15719	6.89204	6.39183	5.76357	6.04202	5.65425	5.33992	8.42601
AT1G03330_1		Small nuclear ribonucleoprotein family protein	12.5369	12.9158	12.2232	5.2898	12.2513	13.0113	12.4457	10.3299	13.1647	12.6765	12.5449	12.4631	12.8383	12.661	12.2205	10.2948	11.6103	7.59735
AT1G03340_1		unknown protein; BEST Arabidopsis thaliana protein match is: unknown protein (TAIR:AT4G02920.1); Has 44 Blast hits to 41 proteins in 13 species: Archae - 0; Bacteria - 1; Metazoa - 0; Fungi - 0; Plants - 43; Viruses - 0; Other Eukaryotes - 0 (source: NCBI	6.44421	7.05186	11.0605	7.58134	8.97903	9.17311	8.24045	5.82659	7.93467	8.56875	6.9276	7.98191	8.56663	6.84594	8.28315	6.94311	6.94284	6.54164
AT1G03350_1		BSD domain-containing protein	10.2178	10.2759	11.741	11.4459	11.8893	10.6017	10.2991	11.6078	8.3175	11.123	10.3582	10.7563	11.5789	10.5282	10.9836	12.1851	11.48	10.8622
AT1G03360_1	ATRRP4, RRP4	ribosomal RNA processing 4	10.8449	9.6192	8.86454	12.4904	11.0117	11.8042	11.4363	12.2197	8.46249	12.0866	10.9244	8.88895	11.3635	10.4052	10.768	8.91948	11.2908	10.3874
AT1G03365_1		RING/U-box superfamily protein	7.57606	9.00669	7.95959	9.17934	9.60937	7.75272	10.031	9.04148	7.26259	9.63293	9.41008	7.42521	8.31551	7.33483	9.1824	8.6126	8.61021	7.06361
AT1G03370_1		C2 calcium/lipid-binding and GRAM domain containing protein	12.943	11.6735	12.6418	12.2452	12.3355	12.0065	12.3945	11.6179	12.0048	12.0858	12.1269	13.1652	12.498	12.6471	12.8999	11.2739	12.7696	12.6645
AT1G03380_1	ATATG18G, ATG18G	homolog of yeast autophagy 18 (ATG18) G	9.4416	11.9614	11.0692	10.4077	9.90637	11.725	9.7283	12.7251	10.0069	9.77088	10.2624	11.8771	9.07883	10.601	9.11356	9.23115	10.4499	8.55813
AT1G03390_1		HXXXD-type acyl-transferase family protein	7.28826	8.07261	7.60429	8.67615	7.76918	7.22506	7.78308	8.20034	7.69796	7.11934	8.29309	6.98661	7.5691	7.97788	7.67842	7.34658	6.87502	8.06936
AT1G03400_1		2-oxoglutarate (2OG) and Fe(II)-dependent oxygenase superfamily protein	9.65692	8.19271	8.57342	10.3024	10.8557	12.4517	11.5655	10.6467	10.7899	8.95797	8.92285	10.8509	10.6189	11.9401	11.38	11.5164	12.5149	11.3347
AT1G03410_1	2A6	2-oxoglutarate (2OG) and Fe(II)-dependent oxygenase superfamily protein	8.24069	10.264	8.9259	10.3929	9.76768	8.39739	9.86111	11.0917	11.2452	9.88612	10.0827	9.88726	9.92777	10.1555	10.0172	10.0812	8.04792	11.1089
AT1G03430_1	AHP5	histidine-containing phosphotransfer factor 5	12.5894	13.2831	12.0697	8.14938	12.3597	11.2479	12.838	10.9377	9.6101	12.1064	12.25	11.4274	12.1541	12.7434	11.2763	12.1549	11.9032	7.86755
AT1G03440_1		Leucine-rich repeat (LRR) family protein	8.13393	8.11218	8.55398	10.4562	9.78201	7.14919	9.512	8.48558	7.64147	10.5123	9.64403	10.4819	10.037	8.74868	8.54053	10.3398	10.3671	8.93146
AT1G03445_1	BSU1	Serine/threonine protein phosphatase family protein	7.38118	5.76214	6.33973	6.29525	5.46534	6.83643	6.5301	5.48566	8.6188	5.00799	5.92473	7.22546	5.301	5.28864	6.25516	6.54626	5.70635	7.77684
AT1G03457_1		RNA-binding (RRM/RBD/RNP motifs) family protein	9.98155	9.10686	10.6628	12.8142	11.9061	12.2685	11.7457	10.6553	10.1468	11.3791	6.35165	10.4821	11.8644	10.1158	12.2597	10.7565	7.30724	12.9953
AT1G03457_2		RNA-binding (RRM/RBD/RNP motifs) family protein	12.0339	7.78448	6.57131	11.5832	12.1368	11.3135	9.81565	8.43157	8.73916	10.0505	4.9696	5.73625	10.1271	9.74471	10.6898	5.76859	4.96167	13.0638
AT1G03470_1		Kinase interacting (KIP1-like) family protein	11.7257	10.4121	11.6367	5.91399	11.4937	12.257	12.3255	11.2868	7.19531	11.5701	10.3231	12.4798	8.60682	11.3807	11.8766	11.8035	12.3176	6.7824
AT1G03475_1	LIN2, HEMF1, ATCPO-I	Coproporphyrinogen III oxidase	12.4217	10.0238	12.4392	10.4226	12.0439	12.9387	12.2734	11.9006	10.3846	12.5855	12.7124	13.1712	11.7694	11.9097	13.2022	10.9402	10.5845	13.0966
AT1G03490_1	ANAC006, NAC006	NAC domain containing protein 6	6.32336	6.99055	7.19066	7.29288	5.79371	6.1736	5.47067	7.34466	7.67668	5.29373	6.34325	6.73976	6.30726	5.50324	8.30894	6.68432	6.82935	7.5634
AT1G03495_1		HXXXD-type acyl-transferase family protein	6.83109	7.81442	6.93168	11.8303	12.0366	7.5631	9.03767	8.05002	13.127	9.7651	5.83657	7.6089	11.9134	5.77858	10.3306	10.6621	7.09502	11.3468
AT1G03510_1		Tetratricopeptide repeat (TPR)-like superfamily protein	7.66774	7.84869	7.70268	8.897	6.5905	7.07361	7.43995	7.63341	9.32918	6.16592	7.24524	6.83061	6.84223	6.76929	6.48168	9.14236	6.69386	7.3116
AT1G03520_1		Core-2/I-branching beta-1,6-N-acetylglucosaminyltransferase family protein	7.29855	5.14941	6.98973	8.19159	7.76257	10.3283	7.57811	5.22764	5.45785	7.82336	8.76961	5.31084	5.01016	9.59839	7.56653	7.57396	9.6273	5.2962
AT1G03520_2		Core-2/I-branching beta-1,6-N-acetylglucosaminyltransferase family protein	12.6216	7.03627	10.7587	10.2856	9.59511	11.0717	8.67808	6.9976	8.105	9.8084	8.99302	9.10033	8.54926	9.56083	9.8783	8.84208	7.39511	9.36001
AT1G03530_1	ATNAF1, NAF1	nuclear assembly factor 1	10.1622	9.61081	11.9584	9.69739	11.6896	11.0675	9.62207	10.4356	10.3482	12.0221	12.8789	10.4399	12.3409	9.57146	10.6718	7.71154	9.2351	8.62799
AT1G03540_1		Pentatricopeptide repeat (PPR-like) superfamily protein	10.9075	7.78699	11.0455	6.35372	8.22378	10.6535	8.93436	10.1771	6.7751	10.0384	6.89411	11.0004	6.26004	10.5361	10.0324	12.5138	12.9239	9.63002
AT1G03550_1		Secretory carrier membrane protein (SCAMP) family protein	6.77969	9.99562	10.6696	7.73749	9.24268	5.44016	11.4237	11.9336	6.25431	7.95744	7.95839	9.10255	9.93854	9.04302	9.34956	12.0645	5.17703	12.0863
AT1G03560_1		Pentatricopeptide repeat (PPR-like) superfamily protein	6.54875	8.85644	9.52249	8.11184	7.62391	11.3113	9.44058	9.68171	10.2227	10.4605	8.6834	11.2719	10.0513	8.61026	11.4723	11.5388	12.1229	8.50731
AT1G03590_1		Protein phosphatase 2C family protein	12.9301	11.6274	10.645	12.1118	11.7398	10.3753	11.6752	11.727	12.8049	11.927	11.7668	11.8472	12.626	10.1178	12.4642	10.8615	11.2531	12.6985
AT1G03600_1	PSB27	photosystem II family protein	12.3151	13.98	13.9246	13.9028	13.6343	13.9353	13.7076	13.9811	12.77	13.5877	13.1071	13.6212	12.7594	13.7449	13.7463	13.2411	11.6073	12.0657
AT1G03610_1		Protein of unknown function (DUF789)	13.422	14.0723	13.6715	12.476	14.0177	13.0004	13.3783	12.3764	13.9253	13.4529	13.3843	13.4142	13.2678	13.7271	13.1468	13.7482	12.951	12.2059
AT1G03620_1		ELMO/CED-12 family protein	6.87247	7.53758	6.62092	7.28479	6.54031	5.99678	6.38086	8.59085	8.96663	5.99362	10.7774	6.41173	6.75107	6.51272	6.10267	6.55549	7.16791	7.71623
AT1G03630_1	POR C, PORC	protochlorophyllide oxidoreductase C	10.7458	10.1392	12.2875	10.6457	10.7065	12.3692	9.29551	11.8353	11.8112	11.3452	10.0034	11.9104	10.6718	9.98931	11.7847	10.2552	7.07741	11.8086
AT1G03650_1		Acyl-CoA N-acyltransferases (NAT) superfamily protein	5.39863	6.11469	12.4962	6.22126	11.139	9.90074	11.8431	10.5851	7.00817	11.5483	11.9635	8.48276	9.0677	12.8974	8.1597	11.1161	6.92659	8.3028
AT1G03660_1		Ankyrin-repeat containing protein	5.50991	5.60827	5.34296	5.6082	10.0328	5.13683	8.20719	6.2342	5.27369	7.44172	5.93505	5.29492	5.42966	5.29661	5.31711	5.12776	10.4744	5.47931
AT1G03670_1		ankyrin repeat family protein	6.14592	6.17108	6.40447	5.44778	5.15289	5.49573	5.07754	5.25952	8.02066	4.94162	5.72794	5.34334	5.26585	5.25767	5.5736	5.07489	5.42145	6.14355
AT1G03680_1	ATHM1, TRX-M1, ATM1, THM1	thioredoxin M-type 1	13.0782	13.7191	14.2819	13.922	12.6187	14.2956	13.2179	12.5766	10.4098	13.8181	13.6477	13.8477	13.6624	13.2101	13.9841	11.338	12.4906	11.4827
AT1G03687_1		DTW domain-containing protein	9.91892	11.7168	9.50054	8.4021	11.449	10.6301	8.60042	11.0859	11.1619	10.8277	13.0228	11.378	11.4613	12.6094	12.203	8.34539	12.2878	9.71688
AT1G03687_2		DTW domain-containing protein	9.5983	10.5138	10.0025	6.35083	8.69641	8.44076	6.98089	8.70495	7.83127	6.87383	9.68047	7.31936	8.05372	5.82406	8.58223	6.4645	9.50787	6.2069
AT1G03700_1		Uncharacterised protein family (UPF0497)	6.97085	6.46236	6.68275	7.39212	5.63745	6.68989	5.44929	7.28177	7.69888	5.38652	5.77733	6.4305	6.04837	5.89356	6.02984	9.50975	6.59491	7.08489
AT1G03710_1		Cystatin/monellin superfamily protein	7.11455	7.23912	7.27443	6.8466	6.3318	6.78236	6.14841	6.45409	9.84609	5.40092	6.65151	7.17206	6.44881	6.10957	6.57423	5.90467	9.51842	8.2418
AT1G03720_1		Cysteine proteinases superfamily protein	6.41063	5.91944	6.24187	6.14846	5.41399	6.73261	5.3107	5.75812	7.36164	4.99914	6.10389	7.44315	5.57494	5.44911	6.36816	5.22466	5.52074	6.21993
AT1G03730_1		unknown protein; BEST Arabidopsis thaliana protein match is: unknown protein (TAIR:AT4G03600.1); Has 50 Blast hits to 50 proteins in 10 species: Archae - 0; Bacteria - 0; Metazoa - 0; Fungi - 0; Plants - 50; Viruses - 0; Other Eukaryotes - 0 (source: NCBI	12.9972	12.2752	11.7755	10.7411	12.4852	11.5869	12.6006	13.2773	13.0403	12.2779	12.9476	11.7343	11.8409	11.1458	11.9362	12.1048	12.3338	12.0526
AT1G03740_1		Protein kinase superfamily protein	12.2683	12.6917	11.9333	12.1282	12.9925	11.153	13.1347	13.1933	7.22283	12.4347	12.7197	13.1446	12.9971	13.0017	12.789	11.8269	13.2169	11.5663
AT1G03740_2		Protein kinase superfamily protein	12.2751	12.2089	12.1284	12.5633	12.4239	12.4331	12.6849	12.6278	7.48933	12.2957	12.636	13.1428	12.1885	11.9798	12.6076	11.9445	12.2105	12.2415
AT1G03750_1	CHR9	switch 2	5.71352	5.98224	6.20452	8.36687	5.84873	6.15986	9.54614	7.61905	12.9019	10.137	6.33524	8.77717	5.6406	5.42672	6.92624	6.1922	10.3059	6.19656
AT1G03760_1		Prefoldin chaperone subunit family protein	9.83515	10.8207	10.3093	10.4097	10.4885	10.8432	10.8766	11.6608	9.98252	10.9227	11.5607	8.99791	10.4363	11.1992	10.0347	9.91928	9.72838	10.9223
AT1G03770_1	ATRING1B, RING1B	RING 1B	10.0821	8.48375	11.215	9.44436	10.0102	10.0945	6.60395	8.19648	8.03196	10.3055	8.39478	7.09029	10.2184	7.4971	10.1706	6.20809	9.12894	8.35726
AT1G03770_2	RING1B	RING 1B	9.51031	7.60662	10.7858	8.53775	9.45615	9.87592	5.92626	7.58774	9.06596	9.76123	7.41167	6.54398	9.54343	6.69565	9.51613	5.5938	8.38831	7.41865
AT1G03770_3	RING1B	RING 1B	9.25255	7.57978	10.653	8.7687	9.51288	9.70684	5.8609	7.37957	7.97712	9.65241	7.22089	6.77094	9.40694	6.48526	9.21944	5.57036	8.42075	7.78487
AT1G03780_1	TPX2	targeting protein for XKLP2	6.76667	8.32658	8.40831	7.99663	7.44637	5.81581	7.02568	9.66945	9.76749	7.78807	7.70219	5.32046	10.0172	8.73309	5.90568	6.55698	6.2021	7.2349
AT1G03780_2	TPX2	targeting protein for XKLP2	7.75364	7.31411	8.44782	8.11152	8.90626	10.8539	7.07712	6.12075	8.01792	10.2209	9.76607	9.8806	7.76436	9.47833	10.6276	5.60281	5.7692	7.78994
AT1G03780_3	TPX2	targeting protein for XKLP2	7.27321	5.61552	6.84981	6.85484	8.67743	7.34289	5.57474	5.83704	7.14528	9.66206	8.09798	7.48089	6.53476	9.17959	8.05282	4.94901	5.81966	6.86498
AT1G03790_1	SOM	Zinc finger C-x8-C-x5-C-x3-H type family protein	8.08027	8.80375	7.6101	8.90607	6.9437	7.67675	6.80719	6.69364	10.0125	5.81073	7.73907	8.51529	7.47579	7.56134	7.07546	7.23813	11.4088	8.53767
AT1G03800_1	ERF10, ATERF10	ERF domain protein 10	9.83056	9.12596	8.63405	9.80715	7.72151	8.98351	10.0955	7.25686	10.797	7.64102	8.0382	8.4723	8.27144	10.5717	7.98194	7.1543	8.35332	9.7481
AT1G03810_1		Nucleic acid-binding, OB-fold-like protein	6.83514	8.84139	7.65103	9.63457	7.31806	7.16044	7.00465	6.30935	10.4373	6.35166	7.14046	7.73472	8.71205	7.37182	6.70515	6.86428	6.78083	8.84192
AT1G03820_1		unknown protein; FUNCTIONS IN: molecular_function unknown; INVOLVED IN: biological_process unknown; LOCATED IN: endomembrane system; EXPRESSED IN: 21 plant structures; EXPRESSED DURING: 13 growth stages; Has 1345 Blast hits to 1122 proteins in 102 species	12.273	11.7105	6.77225	9.6011	7.24165	6.40432	9.13934	7.55	9.14852	11.4642	10.2472	7.32405	11.9522	10.6636	9.94829	8.72937	10.069	7.65966
AT1G03830_1		guanylate-binding family protein	9.65526	10.6765	7.32711	7.39488	10.8455	8.20216	9.84724	10.4036	8.90927	10.8366	9.4709	11.026	9.65202	9.52315	10.793	7.33137	10.5613	8.47865
AT1G03840_1	MGP	C2H2 and C2HC zinc fingers superfamily protein	7.18654	7.13784	6.60368	6.99575	6.17302	6.11017	5.89472	7.38581	8.11593	5.75676	6.60208	8.21277	6.72033	6.40782	6.74036	6.23682	5.22399	7.82376
AT1G03840_2	MGP	C2H2 and C2HC zinc fingers superfamily protein	6.77194	6.37941	6.21148	6.44884	5.89039	6.17408	5.23496	6.02414	7.30388	5.2026	6.74462	7.85888	6.12354	5.91637	6.14644	5.58903	5.05498	7.50139
AT1G03850_1		Glutaredoxin family protein	7.79812	8.95319	8.14578	9.71219	6.95547	7.66851	6.75951	6.66795	10.2098	7.5391	6.97122	7.96655	8.9199	7.29223	6.93033	11.3901	11.1169	8.51734
AT1G03850_2		Glutaredoxin family protein	10.0542	11.8494	9.5789	12.2534	11.1674	12.2093	12.4689	12.1389	12.9453	10.8887	10.6332	10.8778	11.9229	10.0047	11.2853	12.3247	12.5523	11.8584
AT1G03860_1	ATPHB2, PHB2	prohibitin 2	9.06268	9.64722	12.5873	10.1144	9.50986	12.2274	10.8358	9.25737	10.2245	10.2039	11.8983	11.5835	8.68114	10.5911	11.4218	12.4887	12.1919	10.7044
AT1G03860_2	ATPHB2, PHB2	prohibitin 2	9.57915	10.6236	12.3598	11.7805	10.9313	11.4336	11.7027	11.045	8.8652	11.4913	12.7024	11.9862	9.54545	12.3388	11.5474	12.7045	12.0809	7.63241
AT1G03870_1	FLA9	FASCICLIN-like arabinoogalactan 9	13.264	12.4978	12.7015	13.0035	13.027	12.9516	13.3093	13.3071	13.8158	12.8729	13.1471	12.6856	11.9737	12.645	12.6272	12.3856	12.7709	13.5233
AT1G03880_1	CRU2, CRB	cruciferin 2	7.46746	7.47441	7.04044	8.63921	6.41488	7.3824	5.56801	6.07205	8.96373	5.61006	6.75042	7.4634	6.5126	6.50842	6.14619	5.62885	6.12094	7.27883
AT1G03890_1		RmlC-like cupins superfamily protein	7.70003	7.9944	8.16052	8.98963	6.63193	7.97247	5.74469	6.18902	10.5667	5.48245	6.70472	8.66203	7.02855	6.53315	6.75119	6.87809	5.9219	9.51032
AT1G03900_1	ATNAP4, NAP4	non-intrinsic ABC protein 4	12.6212	9.65995	8.7547	8.91846	10.396	10.0819	11.4363	11.9451	11.1403	8.07899	9.13145	10.5832	11.8607	8.77604	10.8332	8.49828	7.38175	11.266
AT1G03905_1		P-loop containing nucleoside triphosphate hydrolases superfamily protein	7.10504	11.1052	7.34316	7.36483	7.20722	9.34137	7.92959	10.6647	9.3386	7.81572	8.04603	8.51716	8.1244	9.15574	9.6109	9.43768	7.91317	9.96374
AT1G03910_1		EXPRESSED IN: 25 plant structures; EXPRESSED DURING: 13 growth stages; CONTAINS InterPro DOMAIN/s: Cactin protein, cactus-binding domain, C-terminal (InterPro:IPR019134), Cactin, central region (InterPro:IPR018816); BEST Arabidopsis thaliana protein match	13.0633	11.6384	12.7495	11.3667	11.9462	11.3057	10.5246	12.7991	10.4671	10.9783	11.4425	12.3342	10.2616	10.8321	12.3968	9.96559	10.9567	11.6903
AT1G03910_2		EXPRESSED IN: 24 plant structures; EXPRESSED DURING: 13 growth stages; CONTAINS InterPro DOMAIN/s: Cactin protein, cactus-binding domain, C-terminal (InterPro:IPR019134), Cactin, central region (InterPro:IPR018816); BEST Arabidopsis thaliana protein match	4.83813	5.38043	4.88878	4.99736	4.97572	4.8609	4.80233	4.88953	6.07359	4.8581	4.99977	8.77151	9.44539	5.04649	4.75745	5.02054	8.4453	5.02745
AT1G03920_1		Protein kinase family protein	10.8498	6.96897	9.40686	6.9392	7.20401	6.56506	6.63752	7.09333	8.62034	7.7389	7.72023	7.97137	8.43727	9.49199	8.72775	6.78189	7.27571	8.66722
AT1G03930_1	ADK1, CKL9ALPHA, CKL9BETA	dual specificity kinase 1	10.3126	10.4458	11.2281	11.3394	10.8971	11.8708	10.1181	10.3582	10.7573	10.1037	10.8183	11.0876	11.1343	10.1446	12.1043	6.77308	7.91587	12.4298
AT1G03940_1		HXXXD-type acyl-transferase family protein	9.69734	8.17918	8.70702	12.1973	11.0314	7.29573	8.87861	7.20672	11.9313	10.5968	6.416	9.44223	11.084	6.50996	11.3016	10.8507	8.01673	11.0019
AT1G03950_1	VPS2.3	vacuolar protein sorting-associated protein 2.3	8.54019	9.72537	5.52727	5.90611	7.07281	9.49322	8.84232	12.0213	6.1701	10.1512	5.04521	8.70717	9.69524	7.38265	9.54915	10.8861	11.7689	7.88768
AT1G03960_1		Calcium-binding EF hand family protein	7.44564	9.47267	10.5453	9.9629	11.748	9.60866	10.376	11.4694	10.0305	10.6219	10.7383	8.67947	9.28042	8.24744	10.7592	11.3755	11.763	11.4333
AT1G03960_2		Calcium-binding EF hand family protein	6.35128	5.40514	8.38533	5.89751	8.23024	7.85974	7.4895	9.21713	5.34848	7.45042	6.06878	7.53059	6.91511	10.0296	6.3827	6.7516	5.11064	11.0701
AT1G03970_1	GBF4	G-box binding factor 4	12.8674	11.9762	11.9036	10.7663	12.6039	10.1632	12.4376	12.8338	10.2951	11.8749	12.1856	12.5608	11.1633	12.2911	12.631	12.7162	11.9685	12.9885
AT1G03980_1	ATPCS2, PCS2	phytochelatin synthase 2	8.53888	11.3556	10.4062	11.2536	9.151	8.21997	9.53865	9.9201	13.1161	9.19094	9.04041	11.22	9.93098	9.469	10.0974	10.5875	8.93423	11.8667
AT1G03982_1		PAK-box/P21-Rho-binding family protein	5.21601	6.01417	5.82178	6.81389	5.4894	5.66393	5.85857	5.6475	7.961	5.54365	5.8211	5.51311	6.13919	5.44626	5.7451	5.88199	5.60259	6.01869
AT1G03990_1		Long-chain fatty alcohol dehydrogenase family protein	12.2554	9.50894	12.5217	12.7275	10.6096	9.47318	12.1539	12.7282	10.2495	11.8267	12.0006	12.5259	12.2334	12.1981	12.1712	12.4424	11.4834	13.3906
AT1G04000_1		unknown protein; BEST Arabidopsis thaliana protein match is: unknown protein (TAIR:AT5G44060.1); Has 62 Blast hits to 62 proteins in 10 species: Archae - 0; Bacteria - 0; Metazoa - 0; Fungi - 0; Plants - 62; Viruses - 0; Other Eukaryotes - 0 (source: NCBI	11.6809	10.6095	11.7317	11.2118	10.241	12.8773	10.0607	9.6688	10.9745	10.1284	11.7089	12.4279	9.82256	10.1418	13.0884	10.0697	11.4548	12.3955
AT1G04010_1	PSAT1, ATPSAT1	phospholipid sterol acyl transferase 1	7.88915	8.72193	8.36864	8.85911	8.66403	8.7914	9.4027	8.60278	11.0947	8.87244	9.8087	8.20249	9.70061	9.53636	8.30535	11.009	8.08493	9.13075
AT1G04020_1	ATBARD1, BARD1, ROW1	breast cancer associated RING 1	9.29968	7.10735	10.3766	7.57724	8.11892	7.92599	6.72573	7.32468	9.19143	8.46544	8.17783	8.02656	8.66492	8.65242	8.79962	6.64824	6.94713	8.82923
AT1G04030_1		unknown protein; BEST Arabidopsis thaliana protein match is: unknown protein (TAIR:AT5G44040.1); Has 1835 Blast hits to 1511 proteins in 238 species: Archae - 7; Bacteria - 164; Metazoa - 377; Fungi - 135; Plants - 187; Viruses - 22; Other Eukaryotes - 94	9.15629	9.48225	5.43249	6.41771	7.26196	11.0951	8.52399	6.63518	5.34511	10.7397	7.3851	9.40472	9.87713	5.55914	8.90725	7.71356	11.1241	5.55979
AT1G04040_1		HAD superfamily, subfamily IIIB acid phosphatase	12.9524	10.2761	8.20693	8.50192	9.79165	11.0703	12.2578	10.22	7.11476	11.4886	11.9802	7.26416	10.5728	11.5453	9.67925	12.7876	10.8266	7.07379
AT1G04050_1	SUVR1, SDG13	homolog of SU(var)3-9 1	8.02901	7.83963	8.22771	8.96738	6.7095	7.02338	10.2295	8.42462	9.05787	10.4961	7.36641	8.36649	7.31851	8.15687	10.2259	8.78165	7.76965	11.7869
AT1G04070_1	TOM22-I, ATTOM22-I	translocase of outer membrane 22-I	6.55275	6.71607	10.2791	7.03794	7.55475	10.3848	5.33371	5.24592	9.63478	8.09965	10.4275	8.73306	7.09605	10.1669	10.0459	9.14826	5.1523	11.1589
AT1G04080_1	PRP39	Tetratricopeptide repeat (TPR)-like superfamily protein	10.2167	11.177	10.6416	8.26273	11.4309	11.0955	10.8768	8.88223	8.58275	11.1097	12.0112	11.3204	9.81408	11.1423	10.9434	9.27885	10.1366	9.17105
AT1G04080_3	PRP39	Tetratricopeptide repeat (TPR)-like superfamily protein	6.20203	10.2943	6.10804	6.00258	10.112	9.2207	7.70012	8.29203	7.18525	8.69859	6.82863	8.33143	9.87765	9.19916	8.84696	7.43672	10.0543	8.09091
AT1G04090_1		Plant protein of unknown function (DUF946)	6.15032	6.19108	5.48456	6.89043	5.82297	5.84334	5.96279	5.52428	6.56204	5.93374	7.95058	6.8992	6.06719	5.92345	5.72192	5.73809	7.99463	7.16472
AT1G04100_1	IAA10	indoleacetic acid-induced protein 10	10.2174	11.3412	9.71567	9.62756	9.6572	10.4363	11.082	10.4844	8.49831	8.96755	7.98378	8.90571	9.43097	10.7323	9.99669	10.8239	8.83259	11.5526
AT1G04110_1	SDD1	Subtilase family protein	6.4583	7.39073	8.72006	6.98282	10.4827	6.23056	8.94159	5.79112	7.36868	10.1147	10.1942	6.14479	6.59354	8.15993	8.14833	5.43063	7.89843	5.76529
AT1G04120_1	ATMRP5, MRP5, ATABCC5, ABCC5	multidrug resistance-associated protein 5	12.066	8.86565	13.0727	6.75479	12.0831	9.45393	10.9205	11.3071	6.73755	12.1795	12.1232	11.3108	11.0255	11.4005	10.8335	9.15518	11.6167	5.79524
AT1G04130_1	TPR2, AtTPR2	Tetratricopeptide repeat (TPR)-like superfamily protein	9.25333	7.58403	6.59877	7.49015	9.37241	7.57115	10.2924	7.15328	9.56632	8.51085	7.80694	7.90455	7.05257	9.53907	10.1698	10.5545	8.30271	9.12165
AT1G04140_1		Transducin family protein / WD-40 repeat family protein	9.03711	10.9109	9.53112	10.793	11.7554	10.0774	9.38111	8.85891	8.40359	9.14602	9.9682	9.26565	9.51635	7.5838	11.1431	9.81858	9.412	7.47179
AT1G04140_2		Transducin family protein / WD-40 repeat family protein	9.66628	11.1327	9.68915	11.4779	11.9817	11.232	9.70119	8.78214	7.05457	9.30815	10.8232	9.06828	8.99135	7.45161	11.0774	10.0839	9.62254	6.68888
AT1G04150_1		C2 calcium/lipid-binding plant phosphoribosyltransferase family protein	7.43041	7.79044	8.75462	8.06996	6.71451	7.08414	6.61609	7.6604	9.89762	6.20535	7.71105	7.95326	8.86732	7.12636	6.72396	8.45382	9.42247	8.14112
AT1G04160_1	XIB, ATXIB, XI-8, XI-B	myosin XI B	6.58234	11.1607	7.68485	9.96591	8.19043	6.41482	7.4211	7.33071	9.43131	8.16834	7.97779	8.93147	9.94483	9.77905	6.53292	7.64128	6.91138	9.93707
AT1G04170_1	EIF2 GAMMA	eukaryotic translation initiation factor 2 gamma subunit	11.2699	10.8188	12.7953	8.64616	10.7886	11.4888	10.5835	11.4365	12.1597	12.3086	11.6699	12.2229	11.8437	11.4589	11.8265	11.2465	11.8527	12.486
AT1G04171_1		unknown protein; Has 30201 Blast hits to 17322 proteins in 780 species: Archae - 12; Bacteria - 1396; Metazoa - 17338; Fungi - 3422; Plants - 5037; Viruses - 0; Other Eukaryotes - 2996 (source: NCBI BLink).	10.0141	11.4401	10.2046	12.3939	9.08974	11.38	10.5673	10.6017	12.2655	9.1697	10.6057	11.216	9.67537	9.24882	10.885	10.1617	9.66205	12.2299
AT1G04180_1	YUC9	YUCCA 9	6.88995	6.31869	6.88032	6.96216	8.58928	7.23007	10.5387	6.94248	7.76122	5.23628	5.83548	7.54282	5.88391	8.14198	6.67688	9.56734	8.83204	7.32185
AT1G04190_1	TPR3	Tetratricopeptide repeat (TPR)-like superfamily protein	12.2367	11.821	12.5916	11.969	11.8023	11.6949	10.5145	9.81083	8.343	11.1	13.0011	10.5931	11.9002	12.4206	11.2794	8.0785	11.6657	10.6195
AT1G04200_1		FUNCTIONS IN: molecular_function unknown; INVOLVED IN: N-terminal protein myristoylation; LOCATED IN: cellular_component unknown; EXPRESSED IN: 22 plant structures; EXPRESSED DURING: 13 growth stages; CONTAINS InterPro DOMAIN/s: Dymeclin (InterPro:IPR0191	6.53904	11.9295	10.9752	10.9481	8.52429	8.9184	10.6315	11.4194	7.64264	10.6065	9.15808	11.4892	9.1724	10.3744	9.68354	12.2172	7.13443	11.2887
AT1G04210_1		Leucine-rich repeat protein kinase family protein	10.9333	9.4628	8.77248	6.55086	10.3738	8.96693	9.39808	7.48754	9.90132	9.50596	8.24591	8.17376	8.79603	7.97584	9.84793	7.75815	8.95149	8.07894
AT1G04220_1	KCS2	3-ketoacyl-CoA synthase 2	10.3495	11.1746	11.517	10.9439	11.1013	10.1188	11.4347	10.8867	11.1943	10.4645	9.82501	11.4335	11.0851	10.2196	10.7397	10.3576	11.1811	10.7061
AT1G04230_1		Protein of unknown function (DUF2361)	6.92112	8.66622	10.8342	6.69682	7.7915	6.10761	9.99544	7.08211	7.04698	11.0831	11.8996	8.15514	8.0356	8.83446	9.50805	7.5018	8.82217	8.33455
AT1G04240_1	SHY2, IAA3	AUX/IAA transcriptional regulator family protein	12.2214	9.23241	12.3042	13.1005	11.5517	10.8888	11.7557	10.375	9.9862	11.9202	11.9636	10.5409	11.6389	11.7079	11.1116	11.8661	10.5428	11.8212
AT1G04250_1	AXR3, IAA17	AUX/IAA transcriptional regulator family protein	12.1906	11.9422	6.30645	11.5313	11.0263	10.5375	10.8275	12.1466	6.73076	11.1944	10.6631	7.22767	11.406	10.0542	10.4779	11.2639	11.2583	6.72242
AT1G04260_1	MPI7, MPIP7, PRA1.D	CAMV movement protein interacting protein 7	8.26535	8.70337	10.5265	8.47388	11.2493	11.68	10.0772	10.8272	9.2846	10.6479	9.96788	11.2423	11.0206	11.2558	8.98204	10.7304	5.92878	12.357
AT1G04270_1	RPS15	cytosolic ribosomal protein S15	13.375	12.9236	13.7157	13.6213	13.3181	13.895	13.6491	13.3082	13.1353	13.8805	13.6924	13.5483	13.8405	13.8567	13.6671	13.5615	13.3827	13.4559
AT1G04270_2	RPS15	cytosolic ribosomal protein S15	13.293	12.8464	13.7267	13.724	13.2417	13.6901	13.5703	13.3779	13.1496	13.7903	13.7153	13.3154	13.6668	13.7838	13.44	13.4677	13.1769	13.3992
AT1G04280_1		P-loop containing nucleoside triphosphate hydrolases superfamily protein	12.131	6.32131	12.6518	9.98032	10.7938	11.0374	10.9708	11.4825	6.99367	10.2616	11.2698	11.9739	10.8655	11.3965	11.4216	10.2121	11.3853	12.9927
AT1G04290_1		Thioesterase superfamily protein	11.534	11.4914	11.7083	12.3058	12.0014	11.3486	11.1621	10.5594	9.93594	11.4448	11.301	10.8289	11.8448	9.93419	9.45084	11.1055	8.64133	11.3224
AT1G04300_1		TRAF-like superfamily protein	13.0685	11.2483	13.3106	11.3806	11.521	10.3648	11.8432	12.0343	10.4598	11.787	12.0258	12.2192	11.1981	11.6453	12.4921	8.88594	11.359	10.3645
AT1G04310_1	ERS2	ethylene response sensor 2	10.4575	6.48126	8.24395	6.51677	7.33989	9.52368	5.2333	5.82057	7.30011	9.45715	9.23181	8.04027	6.99884	5.28324	7.15415	7.03896	5.21252	6.04221
AT1G04330_1		unknown protein; FUNCTIONS IN: molecular_function unknown; INVOLVED IN: biological_process unknown; LOCATED IN: chloroplast; BEST Arabidopsis thaliana protein match is: unknown protein (TAIR:AT3G23170.1); Has 74 Blast hits to 74 proteins in 6 species: Arc	8.91728	8.91181	8.98046	10.4252	11.6154	9.0927	8.02266	7.87911	11.071	9.13361	8.80359	9.34191	8.82956	8.65726	9.74093	7.98793	7.00263	9.96727
AT1G04340_1		HR-like lesion-inducing protein-related	8.49293	11.7537	10.8898	10.2245	10.0043	11.9851	11.3939	5.98576	9.62428	9.72594	9.84249	7.98637	10.2525	10.6765	10.1884	10.5535	9.81112	9.17216
AT1G04350_1		2-oxoglutarate (2OG) and Fe(II)-dependent oxygenase superfamily protein	7.50991	11.3068	10.593	10.3041	10.771	10.8196	9.95338	7.22031	7.61939	10.4377	7.89434	10.5755	10.7982	9.25425	9.57851	11.0902	9.32861	10.5751
AT1G04360_1		RING/U-box superfamily protein	7.76661	9.94185	7.81905	8.47397	7.46674	9.67938	10.3199	9.31038	9.48193	9.84143	6.53717	8.45722	9.86675	7.98926	7.69183	6.07966	8.99761	8.5014
AT1G04370_1	ATERF14, ERF14	Ethylene-responsive element binding factor 14	7.73945	7.83662	7.52536	9.07938	6.64231	7.89173	6.35785	11.016	9.82655	5.61339	7.6209	8.73072	7.16295	10.0161	8.37775	13.0953	10.3285	9.09772
AT1G04380_1		2-oxoglutarate (2OG) and Fe(II)-dependent oxygenase superfamily protein	5.9364	7.69937	6.50224	6.87586	8.20416	6.54835	6.39724	5.77745	6.26398	7.19077	5.73027	5.69768	7.32423	6.19249	5.37615	6.42553	6.6368	6.86184
AT1G04390_1		BTB/POZ domain-containing protein	8.977	7.93339	9.95831	10.4445	6.4172	7.34294	8.03184	7.93833	9.13859	6.21267	9.10999	9.87841	6.53874	6.01887	6.91749	5.63648	9.06456	6.57452
AT1G04400_1	CRY2, FHA, AT-PHH1, PHH1, ATCRY2	cryptochrome 2	12.8083	12.1889	12.0876	12.5107	11.7764	13.0073	10.5882	11.9215	7.47329	12.0779	11.7341	12.0783	11.0772	11.684	11.2725	10.4141	12.4137	12.1681
AT1G04410_1		Lactate/malate dehydrogenase family protein	13.3611	13.2685	13.2661	13.1864	13.2439	13.6506	13.02	13.2294	13.301	12.7345	13.4285	12.9345	13.1351	12.6423	13.3785	13.0221	13.042	12.5688
AT1G04420_1		NAD(P)-linked oxidoreductase superfamily protein	11.8503	9.74852	12.1347	9.43214	10.4989	11.4184	8.63346	8.13629	9.4048	10.6494	10.3275	11.2019	10.0796	10.2936	11.527	10.0623	6.23576	8.13986
AT1G04430_1		S-adenosyl-L-methionine-dependent methyltransferases superfamily protein	12.7836	13.7336	13.209	13.6209	13.1512	13.1061	13.145	13.1991	13.5553	13.2452	13.2062	13.2974	12.8658	13.6236	13.366	13.0307	12.8075	13.0477
AT1G04440_1	CKL13	casein kinase like 13	9.69036	11.981	12.9514	12.4273	12.8852	13.0605	12.7448	13.3164	13.7671	12.5	12.7447	13.0461	12.5561	11.7543	13.1371	12.6567	12.4723	13.1073
AT1G04445_1		C2H2-like zinc finger protein	7.90942	7.92158	7.43381	12.0039	9.09072	7.34163	6.53291	10.304	10.5476	6.61826	7.08291	8.75413	7.59698	6.67233	7.70222	8.94457	6.30391	8.88102
AT1G04450_1	RIC3	ROP-interactive CRIB motif-containing protein 3	8.20155	8.59781	7.96644	9.00249	6.68328	8.2089	5.80202	8.51183	9.139	5.69541	7.04466	8.93154	7.44402	7.18379	7.90918	6.69729	5.87685	8.45439
AT1G04470_1		Protein of unknown function (DUF810)	5.90845	5.50765	5.4358	6.23073	5.17292	5.60236	5.02039	5.44754	7.67639	4.93229	5.35947	6.95135	5.25056	5.13545	5.28151	4.98444	4.87352	7.18251
AT1G04480_1		Ribosomal protein L14p/L23e family protein	13.2099	12.5897	13.5174	12.735	13.7281	13.5715	13.3273	12.4249	13.0039	13.8256	13.6826	13.5929	13.7806	13.2926	13.6189	12.5571	13.3054	13.6019
AT1G04490_1		Protein of unknown function (DUF3527)	6.02328	5.25974	5.74962	5.52201	5.93631	5.67975	7.52969	7.88078	7.85492	7.00714	4.89904	5.98905	7.5362	9.07513	6.4029	7.43578	5.86403	8.11404
AT1G04500_1		CCT motif family protein	5.36936	5.82424	4.73853	5.03157	4.84827	4.96147	5.02133	6.12989	5.12311	4.92634	4.97909	4.70974	5.05261	4.81732	4.72858	5.19729	6.28985	4.75975
AT1G04501_1		unknown protein; Has 30201 Blast hits to 17322 proteins in 780 species: Archae - 12; Bacteria - 1396; Metazoa - 17338; Fungi - 3422; Plants - 5037; Viruses - 0; Other Eukaryotes - 2996 (source: NCBI BLink).	9.64066	4.77748	4.87852	4.88739	4.76856	5.19856	7.04487	5.18594	5.58978	4.93286	5.16192	5.49609	4.7306	5.86542	4.88866	5.43588	4.92974	5.48896
AT1G04510_1	MAC3A	MOS4-associated complex 3A	10.7898	9.39819	12.8844	12.8131	10.4589	11.1645	10.159	8.4191	12.9387	10.8703	12.3601	9.61956	11.9972	10.6286	9.01809	10.6161	8.4966	8.89708
AT1G04520_1	PDLP2	plasmodesmata-located protein 2	5.61378	5.24113	11.0323	5.48124	9.78235	5.45705	5.25171	5.08819	5.77471	8.47397	6.11988	5.6144	6.566	6.5787	5.2958	6.07229	5.26434	7.09521
AT1G04530_1	TPR4	Tetratricopeptide repeat (TPR)-like superfamily protein	12.3561	12.2963	12.2775	11.5149	12.1707	12.3906	12.3808	12.3941	9.21442	12.6877	12.033	11.9936	12.9515	12.4678	12.2083	12.122	12.0449	11.3658
AT1G04540_1		Calcium-dependent lipid-binding (CaLB domain) family protein	5.24352	6.16075	5.94021	6.37137	5.56139	5.6004	5.11066	5.56097	8.08076	6.06562	5.44313	6.1824	6.36476	5.56728	5.36907	6.44601	7.3935	6.90955
AT1G04550_1	IAA12, BDL	AUX/IAA transcriptional regulator family protein	11.071	9.99065	11.9821	11.9939	11.4805	12.285	9.80725	10.4338	9.07463	11.3114	11.8857	11.5588	12.1731	11.3841	12.4855	9.96711	10.8888	11.2538
AT1G04550_2	IAA12, BDL	AUX/IAA transcriptional regulator family protein	12.8257	10.0939	12.2011	13.1164	11.6715	12.6343	10.9846	10.3769	8.28847	12.2843	12.4231	11.6204	12.1365	12.1781	12.4564	11.4574	11.7011	12.6819
AT1G04555_1		unknown protein; FUNCTIONS IN: molecular_function unknown; INVOLVED IN: biological_process unknown; LOCATED IN: cellular_component unknown; BEST Arabidopsis thaliana protein match is: unknown protein (TAIR:AT4G33380.1); Has 84 Blast hits to 83 proteins in	10.9931	11.628	7.16866	6.96418	9.04483	10.2026	9.29757	11.3482	8.44782	9.38571	6.37731	7.02072	9.43175	11.5169	7.52821	8.09258	9.54127	12.8337
AT1G04560_1		AWPM-19-like family protein	7.0464	6.54666	5.96717	7.15496	5.794	6.02192	5.42214	7.63883	8.19277	5.33452	6.69049	6.0777	6.27578	6.08185	5.62897	7.58127	7.1258	6.91315
AT1G04570_1		Major facilitator superfamily protein	6.13459	8.83476	11.8908	7.0455	9.53659	6.98144	6.05638	5.11996	8.08654	5.42871	8.03004	6.56471	7.7421	5.75668	6.56148	5.07998	5.80389	6.16077
AT1G04580_1	AAO4, ATAO-4, ATAO2, AO4	aldehyde oxidase 4	5.81988	6.71341	6.64409	7.75182	5.50262	5.91906	8.41291	5.13289	7.23373	6.92533	9.04891	7.69391	6.31716	5.72199	5.78631	5.15552	8.70966	6.79728
AT1G04590_1		BEST Arabidopsis thaliana protein match is: Pentatricopeptide repeat (PPR) superfamily protein (TAIR:AT4G21190.1); Has 111 Blast hits to 111 proteins in 15 species: Archae - 0; Bacteria - 0; Metazoa - 0; Fungi - 0; Plants - 109; Viruses - 0; Other Eukaryo	12.3426	8.30591	8.04069	9.68164	9.59472	9.54548	7.19897	7.11709	10.0937	9.6289	11.8504	10.0894	11.5597	9.63856	10.2839	7.54106	6.53908	9.02101
AT1G04590_2		BEST Arabidopsis thaliana protein match is: Pentatricopeptide repeat (PPR) superfamily protein (TAIR:AT4G18975.4); Has 111 Blast hits to 111 proteins in 15 species: Archae - 0; Bacteria - 0; Metazoa - 0; Fungi - 0; Plants - 109; Viruses - 0; Other Eukaryo	12.3407	8.25094	7.48232	9.42555	9.60842	9.38834	7.11807	6.75374	9.30442	9.56655	11.8506	10.1304	11.4773	9.50815	10.3117	7.42546	6.58387	7.78531
AT1G04600_1	XIA, ATXIA	myosin XI A	5.90924	6.34441	6.26828	6.49239	5.39466	5.9556	5.55812	5.59824	6.27545	5.56192	5.84805	5.65219	5.7022	6.21851	5.91445	5.4121	5.2574	6.50054
AT1G04610_1	YUC3	YUCCA 3	7.97286	7.29263	6.73424	7.73425	6.21884	7.09715	8.22019	9.13928	9.71119	6.01608	7.50155	8.03069	6.76399	6.25452	6.79364	6.55339	9.89615	8.60634
AT1G04620_1		coenzyme F420 hydrogenase family / dehydrogenase, beta subunit family	8.77988	6.20401	10.987	10.9378	5.46511	10.0333	6.30926	8.87933	7.53965	8.28257	7.96314	10.1363	5.44438	5.3647	10.3404	9.55541	5.7621	6.35871
AT1G04625_1		Polynucleotidyl transferase, ribonuclease H-like superfamily protein	7.70867	8.16264	8.48913	9.39569	7.02682	8.13603	6.28459	7.74416	11.1323	6.13097	6.95793	7.57585	7.7207	7.08988	7.47417	7.36858	11.0992	9.41784
AT1G04630_1	MEE4	GRIM-19 protein	13.1903	12.7668	12.1261	13.1529	12.8677	12.2291	12.5269	13.0904	14.402	13.3439	13.2101	12.0833	13.0056	13.0473	11.883	12.7711	13.6434	11.6966
AT1G04635_1	EMB1687	ribonuclease P family protein / Rpp14 family protein	12.6177	5.43394	5.45225	5.59351	10.4512	10.3108	4.94557	5.13524	6.39699	9.96662	6.43902	6.95738	5.79388	12.2035	7.7388	8.0209	4.89358	5.18163
AT1G04640_1	LIP2	lipoyltransferase 2	11.0682	9.32402	12.101	10.101	10.9064	11.7599	11.8734	9.92156	8.0792	11.1557	9.96427	12.1969	10.6297	10.8001	11.7183	10.7959	12.6638	11.4363
AT1G04645_1		Plant self-incompatibility protein S1 family	7.0455	5.68954	5.80441	6.29463	5.39325	6.63193	5.38793	5.38084	8.15328	7.6086	6.27265	6.50664	5.57508	5.38468	7.38033	5.12938	5.00426	6.56332
AT1G04650_1		unknown protein; Has 30201 Blast hits to 17322 proteins in 780 species: Archae - 12; Bacteria - 1396; Metazoa - 17338; Fungi - 3422; Plants - 5037; Viruses - 0; Other Eukaryotes - 2996 (source: NCBI BLink).	5.919	7.11984	6.17119	6.74895	7.01458	5.55516	5.91689	6.17691	7.55681	6.88663	6.04048	5.96842	6.02559	8.57316	6.21309	5.91653	6.13449	6.35574
AT1G04660_1		glycine-rich protein	10.122	12.162	11.2605	11.7399	9.7704	9.99237	11.2587	12.6814	12.4252	9.96982	9.96362	11.0818	12.3895	11.7607	10.3383	11.6078	10.6075	11.5047
AT1G04670_1		unknown protein; Has 40 Blast hits to 40 proteins in 14 species: Archae - 2; Bacteria - 5; Metazoa - 1; Fungi - 2; Plants - 30; Viruses - 0; Other Eukaryotes - 0 (source: NCBI BLink).	7.01901	9.11393	8.25317	9.27546	7.52265	6.96197	6.62846	6.39873	9.87769	6.60239	7.61372	6.7636	8.39089	7.71539	6.87799	6.63231	9.0385	8.38884
AT1G04680_1		Pectin lyase-like superfamily protein	11.2805	11.4309	12.1879	12.863	12.0862	11.4374	10.8733	11.7259	10.5406	11.3179	12.7935	11.5622	12.089	11.5575	12.2355	11.9004	12.0525	11.3471
AT1G04690_1	KAB1, KV-BETA1	potassium channel beta subunit 1	13.495	12.2342	13.1285	13.5856	12.4813	12.8653	13.5636	13.1115	11.4716	13.4017	12.2912	13.2936	13.2094	14.0396	13.3707	13.2286	13.7904	13.0821
AT1G04700_1		PB1 domain-containing protein tyrosine kinase	5.83851	6.13429	5.83326	5.63823	5.11402	6.86287	5.27166	4.93068	6.07762	4.83489	5.91721	7.82165	5.72764	6.98356	5.90351	5.5083	4.91247	7.59347
AT1G04710_1	KAT1, PKT4	peroxisomal 3-ketoacyl-CoA thiolase 4	6.84705	9.19407	7.67472	9.30313	7.94359	6.5453	7.2472	8.71116	7.137	8.22756	8.19774	8.78175	8.922	8.57084	8.52394	6.56383	10.0554	8.37398
AT1G04730_1	CTF18	P-loop containing nucleoside triphosphate hydrolases superfamily protein	6.06086	9.7279	6.17692	6.18254	8.64044	12.6363	6.16533	6.34666	7.43736	9.56622	10.4245	6.61067	10.1431	7.47005	7.40785	7.40184	7.12657	6.64535
AT1G04750_1	VAMP7B, VAMP721, ATVAMP721, AT VAMP7B	vesicle-associated membrane protein 721	11.9578	12.1491	12.6183	11.7569	12.4158	11.7569	12.7689	12.8517	12.3988	12.9729	12.42	12.1958	12.9054	13.6389	12.2446	12.9366	12.8034	12.5962
AT1G04750_2	VAMP7B, VAMP721, ATVAMP721, AT VAMP7B	vesicle-associated membrane protein 721	12.0602	12.0096	12.1691	12.1379	11.8897	12.0797	12.1062	12.289	12.46	12.4225	11.5434	12.7002	12.1786	11.5314	12.525	11.7392	11.133	12.3701
AT1G04760_1	ATVAMP726, VAMP726	vesicle-associated membrane protein 726	11.8641	11.5773	8.71046	10.5861	9.98394	5.86953	9.97489	10.0204	9.03637	9.36094	8.28649	7.37784	10.6413	9.72586	8.42073	10.8159	8.94477	10.2047
AT1G04770_1		Tetratricopeptide repeat (TPR)-like superfamily protein	12.1301	11.5175	7.70104	10.3654	11.1441	9.81603	11.5796	10.8447	10.1262	11.6813	8.8214	10.506	12.3007	9.35167	12.2439	11.7726	8.21003	11.815
AT1G04778_1		unknown protein; FUNCTIONS IN: molecular_function unknown; INVOLVED IN: biological_process unknown; LOCATED IN: cellular_component unknown; Has 0 Blast hits to 0 proteins in 0 species (source: NCBI BLink).	8.64251	9.5795	8.77224	10.3956	7.83067	7.82535	7.04254	7.33469	10.366	7.12174	8.25486	9.45227	9.50941	8.21552	7.43554	8.73586	6.80316	9.99811
AT1G04780_1		Ankyrin repeat family protein	12.9082	10.4558	11.7156	11.3508	11.6679	12.1192	11.9439	11.5322	9.08008	12.1834	11.8498	12.7435	11.7062	12.4777	12.519	11.3646	12.8234	11.731
AT1G04790_1		RING/U-box superfamily protein	10.6656	7.79139	12.5417	10.6965	10.9158	9.72059	10.0194	10.1688	9.13189	11.6661	10.6544	8.35753	10.4445	12.6452	11.3304	8.93763	10.0757	7.83898
AT1G04800_1		glycine-rich protein	10.7193	13.9533	13.8955	11.6693	14.4852	13.5518	12.0376	8.74016	12.4089	14.0258	14.6607	13.2371	14.2357	14.6379	11.1353	13.3447	14.1784	11.3356
AT1G04810_1		26S proteasome regulatory complex, non-ATPase subcomplex, Rpn2/Psmd1 subunit	11.3149	10.0878	10.6652	11.499	11.1026	11.7219	10.9878	9.29335	8.30055	9.62619	11.0006	11.4411	10.9887	11.556	11.0892	9.34583	8.94775	11.5102
AT1G04820_1	TUA4, TOR2	tubulin alpha-4 chain	13.4471	13.2874	13.8892	13.609	13.6696	13.8657	13.3928	13.5081	13.832	13.8852	13.9188	13.985	13.9454	14.1234	13.9993	13.0468	13.4449	14.0868
AT1G04830_1		Ypt/Rab-GAP domain of gyp1p superfamily protein	10.2605	10.5279	7.95024	8.1119	9.63072	11.818	7.1185	7.05391	10.7446	10.244	9.42693	9.46978	9.24823	6.91016	8.47359	11.3839	11.4926	7.63828
AT1G04830_2		Ypt/Rab-GAP domain of gyp1p superfamily protein	7.69562	9.44455	9.44142	9.92813	7.6533	9.39743	7.23917	6.62077	11.8323	6.97418	6.80092	6.77067	9.09897	7.7079	6.70064	9.42767	6.93541	9.87064
AT1G04840_1		Tetratricopeptide repeat (TPR)-like superfamily protein	5.4855	6.32688	5.3226	8.51824	5.43745	6.83195	8.78256	5.34869	7.23476	7.74796	8.84516	7.79314	5.66378	5.39768	6.12083	6.15602	8.59307	9.39233
AT1G04850_1		ubiquitin-associated (UBA)/TS-N domain-containing protein	11.9308	10.2528	11.5232	12.132	11.6954	11.8971	11.585	11.1131	9.40517	11.7067	11.4154	11.5351	11.4716	11.2957	12.0244	11.0134	11.0103	11.6158
AT1G04860_1	UBP2, ATUBP2	ubiquitin-specific protease 2	10.5429	9.05927	10.3476	9.7003	9.52386	9.29108	10.0816	9.59559	10.2676	10.6087	9.57797	9.835	10.4154	9.51634	9.61107	9.54306	8.66703	9.28016
AT1G04870_1	PRMT10, ATPRMT10	protein arginine methyltransferase 10	12.2603	9.14328	12.0206	12.6624	12.3171	11.3553	11.6108	11.2368	10.2644	11.3624	10.6531	9.19494	11.3472	12.3999	11.7763	12.3121	11.0331	12.1136
AT1G04870_2	PRMT10, ATPRMT10	protein arginine methyltransferase 10	10.8764	10.3696	10.9956	12.7252	8.1274	12.483	6.32618	11.1774	10.3575	9.18639	7.43516	11.6005	11.4199	8.53377	9.95547	11.9145	8.81052	9.24874
AT1G04880_1		HMG (high mobility group) box protein with ARID/BRIGHT DNA-binding domain	6.11103	7.93603	7.38352	9.16909	6.17991	6.34051	6.2188	6.04696	8.20352	6.38508	6.32301	6.973	7.02144	6.18201	6.18749	5.55831	6.44666	7.33998
AT1G04890_1		Protein of unknown function, DUF593	5.28704	5.32309	5.49752	5.80866	5.19822	5.57329	4.88174	5.09148	6.7835	4.84412	5.35152	5.55834	5.10875	4.9215	5.19477	5.47266	8.62915	5.61195
AT1G04900_1		Protein of unknown function (DUF185)	9.76534	10.3464	10.9416	8.81304	6.84673	10.6513	6.81995	6.48203	7.96645	10.3376	7.0014	7.02249	8.45316	7.42501	7.77148	8.38758	8.91267	7.84006
AT1G04910_1		O-fucosyltransferase family protein	8.05124	6.80913	11.1532	6.84518	6.83939	7.51121	8.125	8.91503	7.70937	9.15524	7.326	9.25113	8.22258	7.00638	7.84363	8.23654	9.89599	9.12875
AT1G04920_1	ATSPS3F, SPS3F	sucrose phosphate synthase 3F	7.92418	8.00168	7.61676	8.3614	6.40819	7.86143	6.3568	6.27961	10.0231	9.07663	6.9335	8.66393	6.38315	8.58076	6.65072	5.60186	7.50348	11.0212
AT1G04930_1		hydroxyproline-rich glycoprotein family protein	6.47137	11.9708	9.40224	6.96367	5.62737	11.3134	6.23175	7.16664	9.3403	10.2753	10.8462	7.65481	5.67564	5.61573	7.889	5.74767	7.4522	7.36956
AT1G04930_2		hydroxyproline-rich glycoprotein family protein	5.98356	5.61072	5.44014	5.80627	5.44292	5.37719	5.04683	5.22063	6.43018	5.13985	5.62135	5.81123	5.7078	5.46143	5.3251	5.17504	5.01613	5.44024
AT1G04940_1	TIC20	translocon at the inner envelope membrane of chloroplasts 20	12.8197	12.2321	13.1447	11.8235	11.3045	13.5262	11.6711	12.7104	12.1426	13.4527	13.4784	12.4176	12.1669	10.9547	11.9689	12.6791	9.86398	10.033
AT1G04945_1		HIT-type Zinc finger family protein	5.74765	5.12286	5.23866	5.15697	5.13552	6.6275	9.08875	7.12119	5.4976	8.26449	5.37719	5.5671	7.27105	5.48776	7.79479	5.58594	9.35095	5.20304
AT1G04945_2		HIT-type Zinc finger family protein	7.06797	5.51033	5.99292	6.82273	5.836	7.23925	10.0991	7.93506	6.98323	9.20025	6.52702	6.96284	8.00568	6.22548	8.39098	5.59565	10.4743	6.01851
AT1G04945_3		HIT-type Zinc finger family protein	9.47906	7.28761	8.34498	7.56057	7.38983	9.13243	11.0468	8.21562	7.9451	9.46569	7.19638	8.27094	9.25413	6.86645	9.10213	8.29408	11.228	7.57676
AT1G04950_1	TAFII59, TAF6, ATTAF6	TATA BOX ASSOCIATED FACTOR II 59	12.6898	10.4403	10.7461	10.9849	10.5218	10.47	10.115	9.75481	7.29545	11.4856	11.0096	9.79218	12.0459	10.26	10.8176	8.25421	10.4869	11.0758
AT1G04960_1		Protein of unknown function (DUF1664)	9.21383	10.4287	6.37007	13.0214	10.1181	12.1481	7.80184	9.8809	8.40926	7.22051	6.48536	9.66111	10.8443	6.23572	9.56243	7.20989	10.8503	10.2469
AT1G04960_2		Protein of unknown function (DUF1664)	4.74636	4.86622	4.64654	4.7174	8.45654	7.68107	5.09939	4.76971	4.69595	6.60429	4.84203	4.56949	4.84595	4.72059	7.03501	4.62366	5.79319	4.65854
AT1G04970_1		lipid-binding serum glycoprotein family protein	8.65168	6.67861	7.34775	7.35051	6.97497	7.97752	6.12166	7.27433	7.17924	6.22047	6.75856	7.13909	6.98079	5.8534	6.81061	6.10192	8.34216	10.3946
AT1G04970_2		lipid-binding serum glycoprotein family protein	10.8203	12.2162	7.83893	7.46013	12.2616	10.9231	12.5136	8.09685	8.95676	10.6141	10.3998	9.39958	11.6024	6.55651	9.15419	10.8264	11.5752	7.98951
AT1G04980_1	ATPDIL2-2, ATPDI10, PDI10, PDIL2-2	PDI-like 2-2	9.56013	9.68155	10.1708	11.0052	8.78387	10.4626	9.57746	10.7966	11.5064	10.7695	9.11952	8.4417	10.7527	9.08008	9.74297	10.3327	9.90815	12.032
AT1G04985_1		unknown protein; Has 37 Blast hits to 37 proteins in 11 species: Archae - 0; Bacteria - 0; Metazoa - 0; Fungi - 0; Plants - 37; Viruses - 0; Other Eukaryotes - 0 (source: NCBI BLink).	10.1326	8.64787	8.64987	9.05024	12.8574	10.9748	13.0325	7.02568	8.39485	11.9344	12.157	11.085	10.2252	11.1842	8.79053	10.8475	10.6372	11.2886
AT1G04990_1		Zinc finger C-x8-C-x5-C-x3-H type family protein	10.3943	11.1688	10.315	10.5724	10.785	8.96086	6.9491	9.64847	8.23667	9.2919	7.82316	11.2958	8.14823	6.59328	8.09828	7.4619	9.13301	9.33648
AT1G05000_1		Phosphotyrosine protein phosphatases superfamily protein	6.26105	7.6132	5.96893	6.87485	9.91979	9.06164	6.67047	6.70363	7.11981	6.15103	9.07333	10.0589	6.08609	6.15171	7.54607	7.43538	6.18142	6.37478
AT1G05000_2		Phosphotyrosine protein phosphatases superfamily protein	5.01703	5.03023	4.98579	5.04297	8.72475	4.85405	4.76876	6.16968	5.44748	5.41226	10.1562	4.85471	4.90951	4.8083	5.08952	4.77452	4.8266	5.0014
AT1G05010_1	EFE, ACO4, EAT1	ethylene-forming enzyme	11.19	12.3231	11.3949	11.7138	12.4447	12.4963	11.2587	12.0365	11.7548	11.9817	11.7711	12.6046	12.1053	11.588	11.6441	10.3962	11.3148	11.7318
AT1G05020_1		ENTH/ANTH/VHS superfamily protein	10.3657	6.7457	6.2155	7.43881	6.00662	6.28705	8.17863	6.04119	7.77212	6.12836	6.85086	6.7542	6.41552	11.0532	6.09286	5.88396	8.09531	7.0566
AT1G05030_1		Major facilitator superfamily protein	7.87539	8.04127	8.72096	9.48669	10.619	10.8234	8.12657	8.55761	12.1258	9.94401	10.2296	11.1345	9.83884	10.4728	10.3396	6.67274	8.71995	10.1243
AT1G05040_1		BEST Arabidopsis thaliana protein match is: Ubiquitin-associated (UBA) protein (TAIR:AT2G33010.1); Has 14 Blast hits to 12 proteins in 3 species: Archae - 0; Bacteria - 0; Metazoa - 0; Fungi - 0; Plants - 14; Viruses - 0; Other Eukaryotes - 0 (source: NCB	5.34341	5.77321	6.1188	6.69453	8.71209	5.74742	5.08087	4.88109	7.61356	4.99088	9.94118	5.38925	5.36813	5.28381	6.84169	5.01351	5.01702	6.16362
AT1G05040_2		unknown protein; FUNCTIONS IN: molecular_function unknown; INVOLVED IN: biological_process unknown; LOCATED IN: cellular_component unknown; EXPRESSED IN: leaf whorl, flower; EXPRESSED DURING: 4 anthesis; Has 30201 Blast hits to 17322 proteins in 780 speci	4.95332	5.23916	4.98132	5.24784	5.96299	5.37336	5.12725	4.8226	4.99801	4.74932	7.59384	5.11552	4.93172	4.96188	8.5617	4.77084	4.69501	4.95026
AT1G05055_1	ATGTF2H2, GTF2H2	general transcription factor II H2	11.6902	11.1542	5.93062	12.0808	10.6937	9.66015	10.2444	12.0504	8.65132	9.63594	11.3355	11.7998	12.1649	6.38179	11.2311	11.5023	9.49403	10.9054
AT1G05060_1		unknown protein; Has 34 Blast hits to 34 proteins in 13 species: Archae - 0; Bacteria - 0; Metazoa - 0; Fungi - 0; Plants - 34; Viruses - 0; Other Eukaryotes - 0 (source: NCBI BLink).	7.60924	7.58	12.5075	7.42029	11.6466	6.80789	7.61831	11.6473	13.5807	10.2902	10.3627	9.29049	9.8952	10.0599	10.1635	10.1669	10.7092	6.97002
AT1G05065_1	CLE20	CLAVATA3/ESR-RELATED 20	9.86707	5.31761	5.09162	5.54378	5.47433	4.95218	5.43614	9.27233	5.26167	5.15688	4.86014	5.22984	5.20428	7.8743	4.92829	8.08644	8.21341	5.43725
AT1G05070_1		Protein of unknown function (DUF1068)	13.1267	12.3034	11.7508	11.1002	12.7365	12.9164	12.0959	9.45582	12.2029	11.9248	11.8686	11.1439	11.8444	9.61031	10.4296	13.5865	9.85232	11.1742
AT1G05080_1		F-box/RNI-like/FBD-like domains-containing protein	5.75848	5.37552	6.00369	6.08823	5.24402	5.43813	4.99914	9.42077	7.60762	5.06414	5.52675	5.23734	5.57482	5.45884	5.21584	5.06813	5.84975	6.20198
AT1G05085_1		unknown protein; Has 35333 Blast hits to 34131 proteins in 2444 species: Archae - 798; Bacteria - 22429; Metazoa - 974; Fungi - 991; Plants - 531; Viruses - 0; Other Eukaryotes - 9610 (source: NCBI BLink).	5.07718	6.51494	5.31306	5.93222	5.87619	5.23356	5.23776	9.75241	5.61128	5.32405	5.44966	5.85606	5.24597	5.23606	5.1281	5.2327	8.84293	5.81744
AT1G05090_1		dentin sialophosphoprotein-related	12.1577	10.3896	10.6162	11.2827	9.84417	9.87461	10.2902	7.94677	7.68109	10.2441	11.5575	10.6383	8.31995	10.4927	11.4645	9.9421	8.42475	7.33829
AT1G05100_1	MAPKKK18	mitogen-activated protein kinase kinase kinase 18	12.8701	12.3528	11.6124	12.1559	12.0501	9.65889	11.3232	11.5613	8.95397	11.3763	12.2952	12.2761	11.4175	11.8541	12.2092	10.0817	12.3571	10.8968
AT1G05120_1		Helicase protein with RING/U-box domain	9.22369	8.21163	8.89996	9.00953	10.0179	10.44	10.7726	9.27743	10.8598	10.4569	10.3128	9.15519	10.6828	10.8587	11.5648	8.5569	11.8971	10.8256
AT1G05136_1		unknown protein; Has 30201 Blast hits to 17322 proteins in 780 species: Archae - 12; Bacteria - 1396; Metazoa - 17338; Fungi - 3422; Plants - 5037; Viruses - 0; Other Eukaryotes - 2996 (source: NCBI BLink).	6.49392	6.14556	6.39485	6.38618	5.79614	9.76586	7.76119	9.05108	8.80812	5.56029	6.06361	5.46082	5.80113	5.93315	6.41868	5.33898	5.45483	6.18205
AT1G05140_1		Peptidase M50 family protein	6.88952	11.5746	8.74429	7.73118	6.83224	10.403	8.41028	5.95717	11.0806	8.62648	10.0171	9.29813	7.91006	10.0241	9.3054	5.90275	5.66668	7.13609
AT1G05150_1		Calcium-binding tetratricopeptide family protein	12.4356	11.9225	13.022	11.7866	13.0711	13.0061	12.8249	12.7739	9.9563	12.923	12.5831	12.5356	13.0239	12.5915	12.771	13.0723	13.0634	12.6751
AT1G05160_1	CYP88A3, ATKAO1, KAO1	cytochrome P450, family 88, subfamily A, polypeptide 3	11.75	10.4133	9.42444	8.26806	10.6277	10.531	9.74185	6.39217	8.91358	9.84102	7.63387	9.52882	10.0497	10.8619	11.0363	7.03183	8.63511	9.09968
AT1G05170_1		Galactosyltransferase family protein	11.0277	7.72403	8.27421	9.58038	6.82197	7.62944	9.20723	10.8847	7.80562	8.36609	7.98306	8.47846	9.61619	8.0875	10.0937	7.77491	8.14096	8.19415
AT1G05170_2		Galactosyltransferase family protein	11.0012	8.29711	8.10752	9.65497	6.77385	8.04046	8.90165	10.7351	7.89266	7.82949	9.49933	8.08212	9.80517	8.07809	10.2908	7.80579	8.05188	8.38221
AT1G05180_1	AXR1	NAD(P)-binding Rossmann-fold superfamily protein	9.38759	10.3167	9.33213	7.53334	10.6681	11.4213	11.5964	10.9899	12.7493	11.1215	10.2172	11.4713	9.14553	11.2405	12.0716	8.85981	9.75168	8.85413
AT1G05180_2	AXR1	NAD(P)-binding Rossmann-fold superfamily protein	11.3796	10.7716	11.504	10.0046	12.0628	10.1498	12.1421	11.6792	7.2132	11.8752	11.9324	8.89201	11.8404	10.812	12.0421	11.9702	12.3249	11.7102
AT1G05180_3	AXR1	NAD(P)-binding Rossmann-fold superfamily protein	9.90887	9.81919	9.92702	8.68271	10.8771	8.98801	10.8309	10.4344	7.00093	10.7872	10.103	8.90876	10.6906	9.98916	10.3737	11.1876	10.5185	10.6981
AT1G05190_1	emb2394	Ribosomal protein L6 family	12.2592	12.5665	13.0556	11.8537	12.1989	13.2957	12.0345	11.237	6.86529	12.2195	12.4986	12.9201	12.1065	12.2781	13.0636	10.8247	10.4702	10.3635
AT1G05200_1	ATGLR3.4, GLR3.4, GLUR3	glutamate receptor 3.4	11.2222	8.63479	10.0912	8.61599	10.9324	12.6891	8.47025	8.31811	10.0156	9.7751	10.288	11.0457	10.5209	7.58597	10.1293	6.24036	6.28401	12.619
AT1G05205_1		unknown protein; Has 44 Blast hits to 44 proteins in 16 species: Archae - 0; Bacteria - 0; Metazoa - 0; Fungi - 0; Plants - 44; Viruses - 0; Other Eukaryotes - 0 (source: NCBI BLink).	13.7457	12.5096	12.757	13.5575	11.4981	13.0347	13.2866	13.2808	7.47407	13.3967	12.8265	10.792	12.7186	13.3258	12.5981	12.4149	12.5864	7.64026
AT1G05210_1		Transmembrane protein 97, predicted	8.60542	7.48185	7.99754	8.73594	9.04576	7.21301	7.19342	7.39365	8.87278	9.4891	8.15025	7.78265	10.2571	10.1704	9.22562	11.855	12.1799	7.94453
AT1G05220_1		Transmembrane protein 97, predicted	6.9348	7.37387	6.11883	7.00446	5.98801	5.62964	6.35989	9.41317	6.71507	5.80216	5.90768	5.82004	5.95031	6.03318	6.04029	6.41697	10.993	5.73953
AT1G05230_1	HDG2	homeodomain GLABROUS 2	8.34352	8.84959	6.34082	7.13216	10.2932	8.12114	10.7458	5.95556	8.77699	8.4584	11.604	5.50951	9.73966	12.3599	8.5462	8.36788	10.7979	6.68802
AT1G05230_3	HDG2	homeodomain GLABROUS 2	8.15251	8.92418	6.36745	7.05713	10.5399	7.1655	10.9208	5.98952	8.61828	8.62752	11.5496	6.24696	9.70742	12.5532	8.40646	8.54074	10.7858	6.75571
AT1G05240_1		Peroxidase superfamily protein	7.70114	6.82624	7.01578	8.14845	6.11815	7.11869	6.32379	11.2008	8.50753	5.32718	6.82911	7.06017	6.36396	6.33207	6.21392	10.4232	13.0072	6.78893
AT1G05260_1	RCI3, RCI3A	Peroxidase superfamily protein	6.70439	5.67214	6.9409	6.74435	9.97002	6.25977	9.63846	11.7085	14.2527	5.67915	6.10576	8.1669	7.36281	8.17918	9.43079	13.4227	12.3661	13.4636
AT1G05270_1		TraB family protein	11.1695	11.3639	10.5247	9.73896	11.443	12.0838	10.8216	11.8108	11.8708	11.8404	10.6114	11.2774	10.6921	11.1083	10.9473	10.9609	12.948	11.7352
AT1G05280_1		Protein of unknown function (DUF604)	5.53289	5.87768	6.04469	6.35158	5.25894	5.85087	5.1138	5.30823	7.85986	5.10535	5.52117	6.12709	5.65975	5.4853	5.4756	6.8509	5.19407	6.30585
AT1G05290_1		CCT motif family protein	5.36983	5.33332	5.51182	5.81955	5.47016	5.25155	5.53546	5.11985	5.79757	5.00053	4.96084	5.37947	5.20549	5.19639	5.32235	5.12135	6.66049	6.2524
AT1G05291_1		Protein of unknown function (DUF1218)	6.8679	6.99135	6.79259	7.8124	5.90262	7.26127	6.94838	6.04915	8.24879	5.23159	6.11154	8.24345	6.17324	5.97079	6.897	7.75434	7.88107	8.20084
AT1G05300_1	ZIP5	zinc transporter 5 precursor	6.43055	5.57035	5.35965	6.80854	10.9094	11.6013	9.88498	5.54624	7.45657	7.7923	10.4865	5.13245	5.81802	8.57942	5.21648	12.2031	13.1024	7.02437
AT1G05300_2	ZIP5	zinc transporter 5 precursor	7.36955	8.35291	7.42076	9.03973	6.91817	7.56728	7.38618	7.24205	9.70499	6.52123	7.18535	8.19039	7.5886	7.14654	7.04342	8.62037	7.20073	8.25845
AT1G05310_1		Pectin lyase-like superfamily protein	7.01504	6.27717	6.01779	6.16068	5.63445	5.90604	5.75326	5.61395	6.99228	6.04199	5.81528	6.24786	5.99883	6.31747	5.40351	6.20599	5.15744	5.82991
AT1G05320_1		FUNCTIONS IN: molecular_function unknown; INVOLVED IN: biological_process unknown; LOCATED IN: cellular_component unknown; EXPRESSED IN: fruit, egg cell; CONTAINS InterPro DOMAIN/s: Prefoldin (InterPro:IPR009053); BEST Arabidopsis thaliana protein match i	11.2001	5.9118	5.63678	6.06369	9.78525	5.27476	8.40508	9.24797	5.73919	7.70967	8.23057	7.01999	6.60021	5.72961	7.83994	6.94722	5.14107	5.5518
AT1G05330_1		unknown protein; Has 6 Blast hits to 6 proteins in 2 species: Archae - 0; Bacteria - 0; Metazoa - 0; Fungi - 0; Plants - 6; Viruses - 0; Other Eukaryotes - 0 (source: NCBI BLink).	12.0877	11.9924	9.92784	7.24427	10.2681	9.18895	6.68674	5.59688	8.80282	5.82739	6.68136	10.7252	9.99407	10.8076	8.9539	7.27743	9.60333	7.47922
AT1G05340_1		unknown protein; FUNCTIONS IN: molecular_function unknown; INVOLVED IN: biological_process unknown; LOCATED IN: chloroplast; EXPRESSED IN: 14 plant structures; EXPRESSED DURING: 7 growth stages; BEST Arabidopsis thaliana protein match is: unknown protein	13.0478	13.6581	13.5368	13.5842	13.4336	13.3018	13.6125	13.6904	13.6492	12.5739	13.6239	13.6912	13.0066	13.7074	13.5179	13.4967	12.5579	13.6679
AT1G05350_1		NAD(P)-binding Rossmann-fold superfamily protein	12.4099	10.9505	11.2705	7.93536	8.80001	11.5679	10.943	11.2159	6.30823	12.0663	12.2576	11.48	11.606	12.8039	12.1129	8.74779	9.20347	10.3
AT1G05360_1		BEST Arabidopsis thaliana protein match is: SNARE associated Golgi protein family (TAIR:AT4G14950.1); Has 332 Blast hits to 326 proteins in 115 species: Archae - 0; Bacteria - 11; Metazoa - 174; Fungi - 0; Plants - 74; Viruses - 0; Other Eukaryotes - 73 (	12.1005	8.17664	9.08746	11.4593	10.6426	9.86061	9.51008	7.18612	9.96078	10.8144	11.0142	7.70768	8.3736	9.58633	8.86594	9.3609	8.53127	8.56255
AT1G05370_1		Sec14p-like phosphatidylinositol transfer family protein	7.96357	8.58559	8.30129	9.49784	7.5104	8.05664	7.12788	6.60121	10.1889	9.07198	10.7792	6.74254	8.90169	7.19613	7.50479	9.15725	6.74861	8.57275
AT1G05380_1		Acyl-CoA N-acyltransferase with RING/FYVE/PHD-type zinc finger protein	10.7742	11.2412	9.0999	9.75067	10.1896	9.47922	10.6581	5.97231	6.39818	10.1249	10.9615	8.25402	10.081	9.93759	10.7006	5.92528	8.65312	10.1174
AT1G05385_1	LPA19, Psb27-H1	photosystem II 11 kDa protein-related	8.41406	11.7417	11.9995	12.7791	10.9184	12.9364	11.265	12.2518	7.23471	12.0067	10.4515	11.8383	11.4587	10.4331	10.973	9.87102	7.79109	12.5838
AT1G05400_1		unknown protein; BEST Arabidopsis thaliana protein match is: unknown protein (TAIR:AT1G06810.1); Has 31 Blast hits to 31 proteins in 2 species: Archae - 0; Bacteria - 0; Metazoa - 0; Fungi - 0; Plants - 31; Viruses - 0; Other Eukaryotes - 0 (source: NCBI	5.90905	6.74572	8.79224	7.45836	6.25518	6.30386	9.02167	5.75785	7.48982	8.17324	9.17998	10.558	6.50869	9.93162	9.19831	9.5254	9.37097	7.1788
AT1G05410_1		Protein of unknown function (DUF1423)	7.10002	7.59303	5.90568	5.55034	5.35222	5.92515	9.29366	5.75504	5.79226	5.59592	8.75694	5.62869	5.38479	8.38572	8.62791	5.62067	5.67545	10.0435
AT1G05410_2		Protein of unknown function (DUF1423)	10.4603	11.222	7.2278	9.03213	10.5504	9.68267	9.65832	6.38252	8.43876	9.59664	9.34709	8.80078	9.26088	8.63901	9.11225	10.4766	9.00927	11.701
AT1G05420_1	ATOFP12, OFP12	ovate family protein 12	9.87735	9.28498	12.1317	9.78025	7.98001	7.80994	11.691	11.8997	10.8287	7.9965	7.46225	9.2773	8.68437	11.527	10.0761	9.99435	9.05618	12.0381
AT1G05430_1		unknown protein; Has 31 Blast hits to 31 proteins in 9 species: Archae - 0; Bacteria - 0; Metazoa - 0; Fungi - 0; Plants - 31; Viruses - 0; Other Eukaryotes - 0 (source: NCBI BLink).	13.2112	12.3306	8.34474	8.16275	11.5772	11.3555	11.9276	11.4252	6.69349	11.6883	11.4889	10.7255	11.564	12.5525	9.52229	12.5768	12.3438	11.897
AT1G05440_1		C-8 sterol isomerases	12.7504	12.5279	9.34438	7.46381	7.6847	6.71459	9.27815	10.0527	8.77529	10.8383	12.1004	7.8231	10.1054	9.71913	10.1524	6.52067	11.8302	8.63103
AT1G05450_1		Bifunctional inhibitor/lipid-transfer protein/seed storage 2S albumin superfamily protein	9.07193	7.82443	7.98637	9.02128	7.08261	8.09373	7.62188	6.97635	9.86572	5.87433	8.06322	9.39642	6.762	6.80005	7.41584	7.11622	6.24428	8.69851
AT1G05450_2		Bifunctional inhibitor/lipid-transfer protein/seed storage 2S albumin superfamily protein	8.15799	8.98086	7.80475	9.62967	7.02744	7.32148	6.79704	8.09477	11.01	6.17747	7.40833	7.72126	8.19469	7.43839	7.19516	6.99035	9.6402	9.25945
AT1G05460_1	SDE3	P-loop containing nucleoside triphosphate hydrolases superfamily protein	7.80061	8.40242	9.5608	5.57455	11.6647	5.50433	9.15626	8.67275	6.05067	9.28752	11.405	9.88468	6.25977	5.32777	6.82216	8.83434	7.47374	7.96792
AT1G05470_1	CVP2	DNAse I-like superfamily protein	6.44749	6.85954	6.47599	7.19856	8.0502	7.82538	6.33502	5.13249	5.64073	8.42801	7.86598	7.22832	8.356	6.90065	5.49767	4.9926	5.50663	5.07883
AT1G05490_1	chr31	chromatin remodeling 31	8.43503	5.81139	5.40455	6.31345	5.30222	5.45874	6.82978	4.88767	5.63184	5.83585	5.2701	5.47392	5.56939	5.49324	5.24318	5.07893	5.1345	5.43642
AT1G05500_1	SYTE, ATSYTE, NTMC2TYPE2.1, NTMC2T2.1, SYT5	Calcium-dependent lipid-binding (CaLB domain) family protein	13.014	11.0984	10.3006	7.88428	11.6657	10.934	11.4088	12.7867	10.1924	10.7733	9.74783	10.1237	11.813	10.6822	10.1797	11.4079	9.39336	9.47974
AT1G05510_1		Protein of unknown function (DUF1264)	6.42264	6.71927	6.38668	7.13971	5.64406	6.90989	5.64834	5.68231	8.36858	6.15529	6.52457	6.02457	6.14406	5.83829	6.55319	5.71587	6.83355	11.0872
AT1G05520_1		Sec23/Sec24 protein transport family protein	11.4745	10.7783	8.91025	10.9495	9.22982	10.0798	8.35891	9.41516	11.9364	11.0284	8.85787	9.96565	11.2144	8.93782	10.8713	11.297	11.7157	9.26023
AT1G05530_1	UGT75B2, UGT2	UDP-glucosyl transferase 75B2	7.77214	8.64581	7.94812	8.68362	7.50406	7.61185	6.92767	6.86175	8.70718	6.99312	7.59165	6.9715	7.90298	7.62975	7.72	6.90809	7.2299	7.7047
AT1G05540_1		Protein of unknown function (DUF295)	6.02482	6.88825	7.39929	7.76513	6.02711	6.06681	8.08679	8.21514	9.01497	7.15008	6.56037	5.9551	6.85246	6.36224	7.36703	5.93095	6.85868	7.82664
AT1G05550_1		Protein of unknown function (DUF295)	8.15484	7.55713	7.58935	8.41742	6.42489	6.94327	7.56392	6.10215	9.47609	5.80066	6.80051	6.45539	7.56709	6.37614	6.45756	6.03162	5.56748	8.33194
AT1G05550_2		Protein of unknown function (DUF295)	6.52935	6.38337	6.3716	6.56497	5.81322	6.98872	7.04253	5.65415	7.51375	6.11593	6.8143	6.12781	6.0044	5.61237	6.06932	5.23245	5.288	7.19496
AT1G05550_3		Protein of unknown function (DUF295)	8.01907	7.39873	8.215	8.67676	6.58868	7.22143	6.4885	11.1154	10.3295	6.46801	6.90299	6.84506	6.90073	6.77792	6.86026	11.0386	5.96954	9.40028
AT1G05560_1	UGT1, UGT75B1	UDP-glucosyltransferase 75B1	12.5977	12.4959	11.6334	11.9115	12.1541	11.5948	9.52458	10.121	8.49155	11.9082	10.0572	12.6488	11.5213	11.2756	12.5438	11.154	9.22064	7.84482
AT1G05570_1	CALS1, GSL06, ATGSL6, ATGSL06, GSL6	callose synthase 1	10.1466	13.3637	12.5606	10.903	12.6391	12.4763	13.3528	12.8989	11.3756	11.7484	11.506	11.5834	12.39	11.9008	12.4515	13.2579	12.5756	12.5054
AT1G05575_1		unknown protein; FUNCTIONS IN: molecular_function unknown; INVOLVED IN: anaerobic respiration; LOCATED IN: endomembrane system; EXPRESSED IN: 17 plant structures; EXPRESSED DURING: 9 growth stages; BEST Arabidopsis thaliana protein match is: unknown prote	7.52816	12.1578	10.9281	9.43131	11.8892	11.9934	11.9113	12.314	7.91553	11.7196	11.4208	12.537	11.6862	12.2318	12.0038	12.3631	12.8047	12.8924
AT1G05577_1		Domain of unknown function (DUF966)	6.56389	7.34692	6.7426	7.83656	6.38214	6.7039	5.60392	6.38843	7.42742	5.71661	7.02383	6.5691	6.8052	6.63067	6.50567	5.61358	5.49407	6.71749
AT1G05580_1	ATCHX23, CHX23	cation/H+ exchanger 23	7.07434	6.66572	6.46991	7.06828	5.76244	7.46518	5.5262	5.67264	7.93397	5.06612	6.00446	6.98421	6.03054	5.86639	6.25015	6.23222	5.25318	7.04785
AT1G05590_1	HEXO2, ATHEX3	beta-hexosaminidase 2	8.95895	7.79109	9.6679	7.84927	6.83101	7.63075	6.47905	6.78081	10.453	9.27358	8.10413	9.10074	6.65474	8.0389	8.9919	6.32547	7.90764	8.70579
AT1G05600_1		Tetratricopeptide repeat (TPR)-like superfamily protein	8.51744	8.34335	9.94277	12.4965	10.2402	10.4281	10.6831	10.1413	8.90961	10.8162	11.7521	8.28818	10.1542	9.22561	7.60753	11.5772	11.6226	7.6428
AT1G05610_1	APS2	ADP-glucose pyrophosphorylase small subunit 2	6.00085	6.05999	6.02763	6.59386	6.24724	6.33449	5.75897	5.97596	7.62951	5.64907	5.97756	5.8641	5.84899	10.8199	5.57188	6.58232	5.70239	7.14574
AT1G05615_1		Domain of unknown function (DUF313)	7.07865	6.98592	6.69789	6.65032	6.06095	6.37445	8.1186	7.36215	7.84914	6.40165	6.50249	6.26833	6.37229	6.30481	5.98074	11.2506	9.1653	7.44728
AT1G05620_1	URH2	uridine-ribohydrolase 2	10.8316	11.1695	6.32111	11.3171	10.5259	10.4251	10.2382	12.3375	5.38123	10.3181	10.6687	7.73388	10.5112	8.39618	7.3749	7.83674	6.62051	11.9409
AT1G05620_2	URH2	uridine-ribohydrolase 2	11.2169	11.7229	11.955	12.4056	12.3683	11.9173	12.4455	12.3152	10.0427	12.0141	11.3098	9.8355	12.4826	10.8604	10.6438	9.63377	10.9132	13.3119
AT1G05630_1	AT5PTASE13, 5PTASE13	Endonuclease/exonuclease/phosphatase family protein	10.4622	7.83456	6.96874	9.89531	10.1263	9.97342	9.59733	9.74451	8.70142	10.3194	8.73387	9.01667	12.5684	7.19758	11.3577	9.09289	9.43075	9.26274
AT1G05630_2	AT5PTASE13, 5PTASE13	Endonuclease/exonuclease/phosphatase family protein	11.6954	9.41284	8.87815	11.4576	10.9895	11.8437	10.0428	11.2102	9.50534	11.4526	10.6121	10.8182	11.7696	11.9465	12.083	9.76196	10.6223	10.4956
AT1G05640_1		Ankyrin repeat family protein	11.1219	12.6423	11.3586	10.5164	9.78204	10.502	11.1996	9.15157	10.7387	11.3151	10.9293	11.1576	10.8743	10.0192	11.0561	7.9479	8.50376	9.81303
AT1G05650_1		Pectin lyase-like superfamily protein	7.84329	8.55984	7.60801	8.99467	7.21311	7.48726	7.29089	7.84175	10.3757	5.97172	7.55044	7.87856	7.5532	7.14218	7.05374	7.60459	10.8491	8.40873
AT1G05660_1		Pectin lyase-like superfamily protein	7.56319	6.7378	7.10337	7.62201	6.07122	7.49442	8.09785	8.76281	9.64579	5.69468	6.54985	7.5891	6.27162	5.96619	7.73725	7.75002	10.1407	8.86728
AT1G05670_1		Pentatricopeptide repeat (PPR-like) superfamily protein	10.6426	7.80148	11.3631	10.9824	9.65513	11.0388	9.3395	7.59305	8.92595	10.3003	8.56862	12.5089	10.2961	10.352	11.8824	10.3716	10.6238	11.2294
AT1G05675_1		UDP-Glycosyltransferase superfamily protein	9.42493	10.9797	11.161	10.5112	10.5633	11.1799	12.5166	12.0984	8.66304	11.4563	11.1342	13.0723	11.5234	11.5697	12.4409	10.4888	12.1082	12.1052
AT1G05680_1	UGT74E2	Uridine diphosphate glycosyltransferase 74E2	8.74875	9.92698	8.00976	10.0898	8.56537	7.59876	8.90031	8.23458	9.61007	8.84451	6.60865	9.41854	8.66981	8.28643	7.0607	8.93514	9.44282	8.88827
AT1G05690_1	BT3	BTB and TAZ domain protein 3	8.65667	7.87902	7.47615	7.24715	7.64659	8.0545	5.60603	6.03447	8.43076	8.77929	6.58385	10.7736	8.84243	8.53154	5.98601	11.9983	5.79741	7.1419
AT1G05700_1		Leucine-rich repeat transmembrane protein kinase protein	6.15386	6.83668	9.76447	7.49743	6.06283	5.95298	6.57132	5.6868	7.07754	5.90205	6.15355	7.5581	6.283	5.87966	6.49734	6.73508	5.36816	6.99401
AT1G05710_1		basic helix-loop-helix (bHLH) DNA-binding superfamily protein	6.46248	11.6886	7.13035	10.4455	11.5644	8.24709	9.48462	9.30521	8.78489	10.4289	7.844	7.02315	7.49287	10.9329	9.06113	11.1939	7.57185	9.12227
AT1G05710_2		basic helix-loop-helix (bHLH) DNA-binding superfamily protein	4.92252	6.65189	5.06765	4.8486	11.1221	4.80772	9.0498	4.9352	5.06144	10.9585	4.90409	4.9875	8.24557	4.90019	9.19946	11.7653	4.65644	4.91642
AT1G05720_1		selenoprotein family protein	12.5517	7.68235	10.134	9.44403	12.1257	12.6298	11.5506	11.0686	8.73528	11.6123	9.41583	11.6359	12.491	11.4396	11.138	9.96766	12.8002	10.5526
AT1G05730_1		Eukaryotic protein of unknown function (DUF842)	5.27399	9.29833	5.99653	7.67226	5.89196	5.00777	7.94671	5.4914	5.63321	6.2275	5.9006	4.94168	7.25812	7.42399	5.34647	5.79955	6.08476	5.41763
AT1G05740_1		Eukaryotic protein of unknown function (DUF842)	6.04376	7.29652	5.88492	7.03917	5.8461	5.84663	7.78068	5.63819	6.6418	5.56063	5.53532	5.47089	6.29256	6.16906	5.83416	5.83608	5.75384	5.88247
AT1G05750_1	PDE247, CLB19	Tetratricopeptide repeat (TPR)-like superfamily protein	7.36908	6.64336	8.97982	10.4761	6.11163	7.51323	7.78693	7.76758	9.61537	9.04736	6.93123	7.69906	8.98365	6.07861	6.74815	5.66585	6.31516	8.62229
AT1G05760_1	RTM1	Mannose-binding lectin superfamily protein	8.11734	7.84555	6.23929	5.54856	8.32464	5.01515	4.87877	7.47742	5.27618	7.49043	6.0971	5.52485	6.45941	4.85379	4.84413	6.77041	4.73893	5.1507
AT1G05770_1		Mannose-binding lectin superfamily protein	7.94782	5.54068	6.00212	6.2457	5.35157	7.13134	4.94447	5.47017	8.36826	6.57806	5.62435	7.73664	9.74931	5.30207	5.94573	4.95935	4.9648	8.36653
AT1G05780_1		Vacuolar ATPase assembly integral membrane protein VMA21-like domain	5.9592	8.24774	8.94038	12.0276	9.85033	8.48366	7.78666	5.94705	6.19387	11.0329	10.4928	10.9499	9.14658	9.90134	10.1582	9.91523	10.5011	11.67
AT1G05785_1		Got1/Sft2-like vescicle transport protein family	11.1768	5.64603	12.5233	5.50823	12.1452	10.8324	11.9239	10.8375	12.5873	12.0058	11.8531	11.3606	10.2119	11.5998	10.6479	8.5897	11.4381	12.4339
AT1G05790_1		lipase class 3 family protein	11.1438	8.56922	12.121	8.68689	9.51316	11.4546	10.1233	7.97248	10.6925	7.39893	11.3959	10.6966	8.85638	10.0354	10.0304	8.46994	8.6709	9.84939
AT1G05800_1	DGL	alpha/beta-Hydrolases superfamily protein	6.28443	7.44947	8.08124	7.01965	6.31206	7.40751	7.70217	7.69587	10.143	6.218	6.29246	7.1975	6.87068	6.06856	7.06116	7.70693	9.45116	7.76502
AT1G05805_1		basic helix-loop-helix (bHLH) DNA-binding superfamily protein	10.8413	12.4777	12.6789	11.179	11.4001	12.684	12.3868	11.8152	13.6515	11.6761	11.7392	12.1122	11.1452	10.8185	12.5548	11.8477	10.7145	12.0465
AT1G05810_1	ARA, ARA-1, ATRAB11D, ATRABA5E, RABA5E	RAB GTPase homolog A5E	7.43066	12.0988	9.39407	7.45521	10.1718	11.7039	10.0665	11.9759	8.70299	10.9765	10.7376	10.7909	11.5188	11.6044	7.45633	10.8948	8.99772	11.2013
AT1G05820_1	SPPL5, ATSPPL5	SIGNAL PEPTIDE PEPTIDASE-LIKE 5	6.66295	11.751	7.61918	7.87303	11.121	7.54137	6.99462	9.89378	8.42012	7.97579	6.4108	7.85563	6.19808	11.9824	8.5099	12.3589	10.9519	11.1671
AT1G05820_2	SPPL5, ATSPPL5	SIGNAL PEPTIDE PEPTIDASE-LIKE 5	8.17463	8.53983	7.73565	8.59345	7.00192	8.78566	6.77992	7.01222	9.77296	6.9647	7.41276	8.53575	6.5253	8.07691	7.55655	8.10111	7.896	11.3819
AT1G05830_1	ATX2, SDG30	trithorax-like protein 2	10.3354	9.1837	11.1591	8.40639	11.2305	11.8198	11.8069	10.5087	8.60967	11.8878	11.1571	8.45572	10.2647	9.10868	11.5305	11.9468	10.0031	12.6815
AT1G05835_1		PHD finger protein	14.0491	14.0569	13.1862	14.5337	13.8723	13.7275	13.9228	10.2852	11.8868	13.9585	14.1212	12.8496	14.0505	13.8823	13.0894	13.1969	10.7703	10.4036
AT1G05840_1		Eukaryotic aspartyl protease family protein	9.43297	9.00938	6.71216	12.2367	11.9247	9.44584	10.5545	7.42906	8.39238	9.67005	8.66491	7.83099	8.80686	9.92419	10.4166	8.68447	6.48304	7.2721
AT1G05850_1	POM1, ERH2, ELP1, CTL1, ELP, HOT2, ATCTL1	Chitinase family protein	13.5045	13.373	13.5526	14.0152	13.988	13.7817	13.9345	13.7726	14.0265	13.6514	13.7447	13.7602	13.7477	13.8756	13.6839	14.0102	14.0654	13.8731
AT1G05860_1		unknown protein; FUNCTIONS IN: molecular_function unknown; INVOLVED IN: biological_process unknown; LOCATED IN: chloroplast; EXPRESSED IN: 20 plant structures; EXPRESSED DURING: 11 growth stages; BEST Arabidopsis thaliana protein match is: unknown protein	9.28693	9.36303	11.896	10.8182	10.4873	10.9884	7.9914	7.73452	10.5065	10.1296	9.41072	9.85486	9.36628	9.18339	10.2448	8.73405	8.54505	9.72948
AT1G05870_1		Protein of unknown function (DUF1685)	10.5127	11.1417	12.9177	11.6876	11.2788	12.4933	10.249	11.8894	8.31722	10.9769	12.3711	12.212	10.3422	11.7766	11.2674	9.66865	9.34333	8.03976
AT1G05880_1	ATARI12, ARI12	RING/U-box superfamily protein	6.67086	7.03558	6.47579	7.64984	6.40715	6.59706	11.1195	10.5587	9.04928	5.72543	5.98846	6.80483	6.85441	6.25442	7.22765	12.1528	12.695	7.99303
AT1G05880_2	ARI12	RING/U-box superfamily protein	7.34863	5.81385	6.35484	6.19807	5.77793	6.4266	8.6276	9.73912	7.95164	5.18564	6.14277	7.37288	5.63132	5.55274	7.003	8.54251	9.24379	8.73372
AT1G05890_1	ARI5, ATARI5	RING/U-box superfamily protein	11.8726	11.0551	11.9072	13.0033	11.4007	11.4515	12.1166	12.3781	12.4553	11.6496	12.3879	11.8211	11.5233	11.2221	11.553	10.868	10.0844	12.3771
AT1G05894_1		unknown protein; LOCATED IN: chloroplast; BEST Arabidopsis thaliana protein match is: unknown protein (TAIR:AT2G31480.1); Has 35333 Blast hits to 34131 proteins in 2444 species: Archae - 798; Bacteria - 22429; Metazoa - 974; Fungi - 991; Plants - 531; Vir	6.44559	6.87926	6.90484	7.07017	10.0674	7.56839	6.91155	8.58144	9.81754	6.68742	6.88785	8.14793	7.09027	7.05058	7.63984	5.99904	7.06126	8.50571
AT1G05900_1	ATNTH2, NTH2	endonuclease III 2	5.87537	6.50895	5.98952	7.39707	5.67495	6.17102	5.62215	6.89198	6.8104	6.05228	6.89395	8.42471	6.30436	5.96576	5.89981	5.7605	5.62707	6.27067
AT1G05900_2	ATNTH2, NTH2	endonuclease III 2	10.893	8.52106	7.75241	9.61432	8.59588	6.75203	9.31644	6.51751	13.5851	11.3921	11.9508	10.6981	6.89581	7.94743	7.40592	12.2457	8.35047	7.81236
AT1G05910_1		cell division cycle protein 48-related / CDC48-related	12.5603	11.8742	10.4334	12.5518	10.7471	9.73303	5.53477	5.83341	6.3572	10.696	9.77541	7.78538	10.6355	10.1242	9.05093	10.3356	8.50387	8.59395
AT1G05920_1		Domain of unknown function (DUF313)	7.52096	8.339	7.64699	8.80464	8.8062	7.67919	10.4578	6.21397	9.21984	7.81577	9.15825	7.03861	7.17334	7.06577	8.58053	10.91	11.4541	7.80089
AT1G05925_1		unknown protein; LOCATED IN: endomembrane system; Has 30201 Blast hits to 17322 proteins in 780 species: Archae - 12; Bacteria - 1396; Metazoa - 17338; Fungi - 3422; Plants - 5037; Viruses - 0; Other Eukaryotes - 2996 (source: NCBI BLink).	5.19922	5.15468	5.11293	5.41118	4.91439	5.96806	5.52196	4.89448	5.16731	7.23227	5.08753	5.50391	5.07759	4.96968	5.99136	4.87972	9.55033	5.51964
AT1G05930_1		Domain of unknown function (DUF313)	6.73091	6.96804	6.72222	7.62599	6.09179	6.33775	6.31476	10.4921	9.46107	9.83207	6.2299	6.15975	6.38024	6.49989	6.35407	6.28827	12.3041	7.80325
AT1G05940_1	CAT9	cationic amino acid transporter 9	10.402	6.96263	10.4447	9.30908	10.0918	9.51916	8.50465	9.98409	9.80354	10.4505	10.6885	10.4547	8.62258	8.8046	9.45484	9.34027	7.02743	12.4217
AT1G05950_1		unknown protein; Has 50 Blast hits to 45 proteins in 14 species: Archae - 5; Bacteria - 0; Metazoa - 4; Fungi - 0; Plants - 34; Viruses - 0; Other Eukaryotes - 7 (source: NCBI BLink).	6.23201	10.0054	6.20154	6.27777	5.47229	6.2462	5.68743	12.4663	7.75475	10.192	6.80958	8.57179	6.13891	9.08893	8.57887	8.63074	9.659	6.7406
AT1G05960_1		ARM repeat superfamily protein	11.4649	10.3133	11.2875	8.87628	11.552	9.28387	9.74532	9.6328	8.30148	10.5934	9.48907	10.8653	9.80392	11.9205	11.1569	11.0698	8.54301	9.38101
AT1G05970_1		RNA-binding (RRM/RBD/RNP motifs) family protein	6.59721	6.3328	10.3253	12.2444	9.1551	10.3461	10.8502	9.26779	5.89034	9.15353	11.8793	9.35174	8.43487	9.98467	11.3806	8.79352	9.30795	6.12318
AT1G05990_1	RHS1	EF hand calcium-binding protein family	7.78367	8.74439	8.51481	9.72323	7.81193	7.80013	9.8102	8.42551	10.8127	7.68324	8.07065	8.39115	8.75203	8.04811	7.93289	10.7783	8.72117	9.20771
AT1G06000_1		UDP-Glycosyltransferase superfamily protein	10.0548	9.80964	11.9065	12.5394	10.6244	10.5086	7.67695	9.45436	11.4326	8.89444	10.6074	11.6485	10.1759	10.7652	11.3218	10.0057	8.1837	11.5762
AT1G06010_1		unknown protein; Has 25 Blast hits to 25 proteins in 9 species: Archae - 0; Bacteria - 0; Metazoa - 0; Fungi - 0; Plants - 25; Viruses - 0; Other Eukaryotes - 0 (source: NCBI BLink).	8.22472	12.6529	13.2354	12.6159	12.0135	7.94455	10.8931	11.9642	13.0189	12.156	13.1126	11.6681	10.9216	12.413	11.9956	7.27242	9.45841	11.6898
AT1G06020_1		pfkB-like carbohydrate kinase family protein	7.29431	8.1666	9.39383	8.59826	7.16601	7.37303	7.36754	7.5112	9.34151	6.96524	6.8316	8.41113	7.91195	7.20951	8.72712	8.02063	8.9097	9.11347
AT1G06030_1		pfkB-like carbohydrate kinase family protein	8.22162	8.46839	10.3201	6.84429	7.47087	6.63167	7.67656	6.58236	9.49884	7.22034	7.35706	6.54477	8.11674	7.55771	8.67665	8.71517	7.67737	7.36592
AT1G06040_1	STO	B-box zinc finger family protein	13.6901	13.8179	13.7663	13.8507	13.6371	13.021	13.7997	13.7822	13.0705	13.7759	12.9677	13.1903	13.7077	13.5976	13.2815	13.8013	13.6654	13.0833
AT1G06040_2	STO	B-box zinc finger family protein	12.1495	12.0958	12.78	12.7347	11.2727	12.6278	11.8864	11.6732	12.4423	11.9104	11.525	12.5345	12.0485	12.1827	12.3508	11.5901	10.5431	12.5373
AT1G06050_1		Protein of unknown function (DUF1336)	12.6865	12.0284	9.2195	9.55	10.9837	12.3084	11.5305	9.40736	9.11998	10.8253	6.42666	10.4317	11.1702	9.857	10.9722	10.2239	6.59999	8.06345
AT1G06060_1		LisH and RanBPM domains containing protein	6.9577	10.3989	10.5331	8.14598	10.1941	8.86092	7.40762	8.39168	8.24918	10.4641	12.0244	10.3559	8.89162	8.07487	8.25243	10.2594	7.8623	10.4615
AT1G06070_1		Basic-leucine zipper (bZIP) transcription factor family protein	11.1202	10.9433	11.7959	11.3966	11.8117	11.3094	11.2132	11.037	10.5563	11.7983	12.1804	12.0252	10.6287	11.8874	12.3366	12.2226	7.8949	11.0188
AT1G06080_1	ADS1	delta 9 desaturase 1	9.68576	8.99146	7.69852	12.3786	9.82714	6.96088	8.4257	9.34848	8.48525	11.7133	12.0671	10.2717	10.6478	10.7408	9.99428	8.64338	10.172	8.05418
AT1G06090_1		Fatty acid desaturase family protein	7.67403	8.23963	7.27153	8.56247	7.46051	7.45883	6.94968	9.23158	8.59351	6.5592	7.10602	7.35109	8.32428	7.33201	7.70254	7.98857	9.53391	8.90701
AT1G06100_1		Fatty acid desaturase family protein	6.6789	7.46942	7.56099	7.90772	6.93501	6.95311	7.41694	6.97497	8.21702	6.36959	7.02583	7.39417	8.26843	7.13739	8.47278	7.81772	6.56628	7.71746
AT1G06110_1	SKIP16	SKP1/ASK-interacting protein 16	7.6852	8.48741	9.87862	9.41889	9.24567	8.44407	9.30557	9.49268	10.7734	9.41416	10.4959	8.68729	6.96227	10.2965	10.0709	8.56031	6.01796	9.35497
AT1G06120_1		Fatty acid desaturase family protein	6.06932	8.05	7.7099	9.18448	6.99682	6.00726	7.01846	6.34434	7.55916	6.34989	6.92914	6.00437	8.41712	8.49862	7.69657	8.37514	9.67842	10.4081
AT1G06130_1	GLX2-4	glyoxalase 2-4	8.41621	11.4532	8.95269	12.027	11.7228	9.95001	12.8106	12.0024	10.7115	10.2592	10.4623	10.75	11.8684	11.9842	10.8594	11.525	11.4989	12.1733
AT1G06130_2	GLX2-4	glyoxalase 2-4	8.2351	11.4828	9.11476	11.9196	11.6595	9.71911	12.6795	11.9099	11.5304	10.2785	10.4379	10.9022	11.8284	11.8535	11.0051	11.4802	11.5171	12.1391
AT1G06135_1		unknown protein; FUNCTIONS IN: molecular_function unknown; INVOLVED IN: biological_process unknown; LOCATED IN: endomembrane system; BEST Arabidopsis thaliana protein match is: unknown protein (TAIR:AT2G31345.1); Has 35333 Blast hits to 34131 proteins in	12.1085	10.6064	8.73528	12.8246	12.1421	12.1276	12.877	13.6289	11.3493	12.0038	12.8966	13.363	13.0078	12.1717	11.8615	12.9377	12.9906	13.7683
AT1G06137_1		unknown protein; FUNCTIONS IN: molecular_function unknown; INVOLVED IN: biological_process unknown; LOCATED IN: endomembrane system; BEST Arabidopsis thaliana protein match is: unknown protein (TAIR:AT1G06135.1); Has 30201 Blast hits to 17322 proteins in	8.77239	8.99767	7.82221	10.4435	8.22726	8.02267	9.47036	7.17797	10.4544	7.53792	8.35129	10.6222	8.88021	7.96777	7.70139	6.98194	6.80575	10.5211
AT1G06140_1		Pentatricopeptide repeat (PPR) superfamily protein	7.6594	11.3451	6.52757	5.86426	10.9133	10.745	10.2693	9.38807	10.0296	9.493	8.22348	6.95641	8.92286	7.61343	8.59591	11.5848	10.6668	8.76894
AT1G06148_1		Unknown gene	7.02008	7.82828	7.29471	10.4677	7.11009	5.71613	7.43186	11.3048	7.39703	10.0741	10.9529	6.12926	10.2999	7.8553	6.31204	8.55157	8.50337	8.99045
AT1G06148_2		Unknown gene	6.12138	6.92167	6.75673	8.33803	6.64952	6.3865	6.86814	10.7809	6.9979	9.31754	10.3974	6.17281	9.75596	7.08103	6.51528	7.95215	7.99703	9.76547
AT1G06149_1	CPuORF8	conserved peptide upstream open reading frame 8	11.3763	11.142	10.8564	7.91401	8.51294	12.7279	5.57155	6.85721	9.21724	10.7486	8.26979	11.2074	9.82759	9.33602	11.8355	6.22408	8.19232	8.08249
AT1G06150_1	EMB1444	basic helix-loop-helix (bHLH) DNA-binding superfamily protein	6.48431	7.42684	6.55116	7.20627	6.17549	6.28887	5.44753	5.27511	9.03658	7.69679	5.93938	5.73688	7.1523	8.48713	7.56086	6.8734	5.37012	7.13758
AT1G06150_2		basic helix-loop-helix (bHLH) DNA-binding superfamily protein	10.6801	7.83856	7.84766	7.46582	11.1261	9.76847	9.36423	6.80708	8.50095	9.827	9.44098	9.72949	10.7342	9.38093	8.89837	5.45864	8.03019	7.52812
AT1G06160_1	ORA59	octadecanoid-responsive Arabidopsis AP2/ERF 59	5.81173	6.43554	6.23474	7.10016	5.95713	6.2108	5.51561	5.9225	8.35743	5.61327	7.11145	7.95667	6.06309	10.6144	8.37502	8.65102	5.69213	11.8298
AT1G06170_1		basic helix-loop-helix (bHLH) DNA-binding superfamily protein	9.12567	9.95187	9.85604	10.4447	8.85229	9.12032	7.70862	8.3741	12.0184	7.12512	8.9727	9.59594	9.95841	9.59821	9.11388	9.53033	9.94043	10.2422
AT1G06180_1	ATMYB13, ATMYBLFGN, MYB13	myb domain protein 13	12.012	11.4955	9.57138	12.8099	11.2106	7.09314	10.9783	10.5098	8.83341	11.341	10.6522	9.27617	11.0437	12.2286	10.6935	10.5905	7.12095	8.339
AT1G06190_1		Rho termination factor	10.7028	10.7822	12.9125	11.9207	12.8969	12.5752	12.2101	10.221	9.06175	12.8455	12.3026	12.5857	12.4656	13.1579	12.7315	11.9717	9.71752	11.1307
AT1G06190_2		Rho termination factor	11.8037	7.02503	12.3327	10.3912	10.546	11.8556	9.14569	7.46697	8.27602	10.6486	11.2445	10.2308	8.40018	10.4057	11.4316	6.41753	8.7509	6.86674
AT1G06200_1		Peptidase S24/S26A/S26B/S26C family protein	13.0574	13.3467	12.2225	12.6897	12.7988	12.3741	12.6736	12.382	13.2761	12.5713	13.2119	12.6095	12.9071	12.4402	12.8418	12.9423	12.2875	10.3155
AT1G06210_1		ENTH/VHS/GAT family protein	9.37775	12.7133	11.8617	11.6507	13.2409	12.2718	11.3245	13.1419	7.98413	12.287	11.4837	12.5415	12.973	12.1998	12.2273	12.5864	12.6897	10.5337
AT1G06210_2		ENTH/VHS/GAT family protein	6.51564	9.84097	6.70898	8.63173	11.1279	6.95089	7.20624	9.65148	5.83358	8.51331	7.26539	6.88711	9.77372	8.04221	7.32453	8.81618	11.7326	6.08335
AT1G06220_1	MEE5, CLO, GFA1	Ribosomal protein S5/Elongation factor G/III/V family protein	12.0857	12.976	12.5309	8.99126	12.2985	12.0754	12.6036	10.1766	9.19685	12.6384	11.1017	12.5307	12.6562	11.9419	12.7746	11.0879	11.2166	10.1273
AT1G06225_1	CLE3	CLAVATA3/ESR-RELATED 3	5.13172	5.27746	5.51012	5.68449	4.97443	5.258	4.87323	4.88511	6.08479	4.83117	5.00146	5.6428	5.04777	5.1123	5.26116	4.92781	4.82848	5.85816
AT1G06230_1	GTE4	global transcription factor group E4	12.529	12.9564	12.2968	10.9377	12.3818	12.5913	12.0102	11.9467	10.972	12.4337	11.8649	12.6382	11.623	10.9979	12.8165	12.077	8.41344	8.60523
AT1G06240_1		Protein of unknown function DUF455	12.2231	7.99395	7.66983	9.72883	8.62027	9.56575	10.8509	6.41552	10.1889	9.56459	9.39378	10.7065	11.6666	10.5986	10.1702	7.32443	6.25078	12.2209
AT1G06250_1		alpha/beta-Hydrolases superfamily protein	9.24973	7.99959	8.60241	9.12817	10.2649	9.23281	7.39624	6.92906	9.37519	10.6714	8.38989	9.38593	8.93616	7.59423	11.5234	9.27331	8.97275	9.72855
AT1G06260_1		Cysteine proteinases superfamily protein	7.58065	8.05094	9.79183	8.26049	5.91767	7.16925	6.63023	6.14802	10.0243	7.54496	10.4924	7.28174	9.06428	6.0103	6.53278	5.4538	5.42327	8.34635
AT1G06270_1		Pentatricopeptide repeat (PPR) superfamily protein	8.63081	6.44084	5.88798	6.34338	7.47011	8.51185	9.07732	12.1795	5.74281	10.3427	5.87973	5.00096	9.26793	10.7509	6.02474	9.69293	7.31495	5.86703
AT1G06280_1	LBD2	LOB domain-containing protein 2	7.32037	7.96323	7.8312	7.95624	6.37816	6.62684	6.08166	10.0328	9.46275	5.81735	6.62488	7.00299	7.17213	6.59608	6.70253	8.86564	7.49737	8.58139
AT1G06290_1	ACX3, ATACX3	acyl-CoA oxidase 3	11.7984	12.9664	11.1895	11.3317	12.4587	12.8954	12.2608	12.9043	11.861	11.454	11.1332	11.9824	11.5892	11.1841	11.1357	11.4505	11.9257	11.8412
AT1G06310_1	ACX6	acyl-CoA oxidase 6	9.94657	11.2002	9.96076	10.4626	9.40319	10.0017	9.04131	9.66009	11.4214	9.09567	9.60578	9.79067	9.28668	9.5158	9.79192	9.51089	9.5399	10.6204
AT1G06320_1		unknown protein; Has 24 Blast hits to 24 proteins in 10 species: Archae - 0; Bacteria - 2; Metazoa - 0; Fungi - 0; Plants - 20; Viruses - 0; Other Eukaryotes - 2 (source: NCBI BLink).	7.56917	8.60756	7.7624	9.10051	7.27017	6.48415	7.00911	9.26025	10.3387	7.0951	7.51681	7.10721	7.7709	7.62239	7.91637	8.134	8.35577	8.09664
AT1G06330_1		Heavy metal transport/detoxification superfamily protein	7.59112	8.03823	8.00882	8.7152	6.63417	7.59395	6.28211	6.56097	10.1167	5.98665	7.4527	8.29258	7.5409	7.007	7.31923	6.59116	6.08691	8.84693
AT1G06340_1		Plant Tudor-like protein	7.37539	7.28541	6.55344	6.83972	6.42943	6.77365	7.2003	9.90013	9.39854	5.20176	6.36578	7.73946	6.33183	5.75616	6.14771	9.37788	9.98211	8.07168
AT1G06350_1		Fatty acid desaturase family protein	8.65313	9.40721	9.69699	9.27676	8.51649	7.89478	9.06797	6.0846	10.0286	8.92327	6.97253	8.39455	9.55214	8.11884	9.82026	6.74663	8.3054	7.08402
AT1G06360_1		Fatty acid desaturase family protein	13.5157	11.16	12.0755	11.9022	12.4527	10.2648	12.41	9.1575	9.00223	12.813	11.9143	12.0491	13.1435	13.0967	12.6068	11.1059	10.785	8.60021
AT1G06380_1		Ribosomal protein L1p/L10e family	9.25187	10.0615	7.52197	11.6986	7.28886	10.3055	8.9176	6.71261	9.32581	9.09443	8.9644	9.36898	9.63604	10.3081	9.85871	8.32569	7.58149	10.5878
AT1G06390_1	GSK1, ATGSK1, ATSK22, SK22, BIL2, ATSK2-3	GSK3/SHAGGY-like protein kinase 1	13.5072	12.4415	11.6615	12.1812	12.9765	11.5809	11.8598	12.4574	12.4789	12.5674	12.2385	12.9383	12.7269	12.9699	12.3636	11.7655	10.8837	11.8989
AT1G06400_1	ARA2, ATRABA1A, ATRAB11E, ARA-2	Ras-related small GTP-binding family protein	12.5262	12.2671	12.4985	12.8551	12.607	10.8715	12.1528	12.6524	12.4115	12.5108	12.6294	13.1866	11.761	13.0844	12.7025	11.9424	11.8956	13.1603
AT1G06410_1	ATTPS7, TPS7, ATTPSA	trehalose-phosphatase/synthase 7	13.0888	11.5998	12.732	12.9463	12.202	12.7471	12.9224	12.9934	12.989	12.617	12.4005	12.8137	12.5866	11.4043	12.858	12.2036	11.8985	12.7005
AT1G06420_1		unknown protein; Has 1017 Blast hits to 654 proteins in 124 species: Archae - 0; Bacteria - 39; Metazoa - 232; Fungi - 69; Plants - 40; Viruses - 0; Other Eukaryotes - 637 (source: NCBI BLink).	9.4115	10.9522	11.5673	13.498	11.2942	12.2647	11.6817	8.90398	10.0206	12.9065	13.0979	12.6265	12.4468	12.7388	12.6281	12.014	8.41174	13.221
AT1G06420_2		unknown protein; FUNCTIONS IN: molecular_function unknown; INVOLVED IN: biological_process unknown; LOCATED IN: cellular_component unknown; EXPRESSED IN: 14 plant structures; EXPRESSED DURING: 6 growth stages.	12.0914	11.5155	11.6646	10.2575	11.5994	12.642	11.8627	12.4483	13.6464	13.111	12.581	12.9036	12.4416	11.972	13.108	12.2193	12.3841	13.0922
AT1G06430_1	FTSH8	FTSH protease 8	11.351	11.4162	11.6315	11.5961	11.3725	11.0784	11.3873	10.9863	12.1897	11.117	11.3208	12.3542	11.2177	11.3101	12.1682	10.6038	9.7015	11.6716
AT1G06440_1		Ubiquitin carboxyl-terminal hydrolase family protein	6.82046	7.70605	7.50594	7.80174	5.80456	7.1757	6.26566	5.89772	8.88998	6.67383	6.04627	7.32636	6.99495	6.08051	6.59792	8.23713	8.6607	7.61687
AT1G06450_1		Polynucleotidyl transferase, ribonuclease H-like superfamily protein	6.80908	10.3819	11.365	7.89109	9.58701	11.981	8.96107	7.60236	7.33564	7.99945	7.90581	11.2758	6.63174	6.43233	10.6585	5.75382	5.38436	7.60766
AT1G06460_1	ACD32.1, ACD31.2	alpha-crystallin domain 32.1	8.34911	8.30378	12.613	11.6794	9.65541	12.1951	10.5306	8.92132	10.9047	10.0174	9.16895	12.3269	10.5486	8.8143	12.2329	10.8733	10.4256	12.5042
AT1G06470_1		Nucleotide/sugar transporter family protein	7.71507	7.82691	10.1325	9.11968	9.64369	7.61116	7.50707	10.1442	10.5392	9.85922	8.78266	10.0204	6.98923	8.29488	8.91176	9.58277	6.89306	6.68497
AT1G06475_1		unknown protein; Has 35333 Blast hits to 34131 proteins in 2444 species: Archae - 798; Bacteria - 22429; Metazoa - 974; Fungi - 991; Plants - 531; Viruses - 0; Other Eukaryotes - 9610 (source: NCBI BLink).	5.24003	6.99786	10.1474	10.3655	5.93054	9.66128	6.18797	5.10429	6.41303	7.58067	7.58972	5.76825	6.41892	7.6878	5.49155	9.1804	5.34114	6.40687
AT1G06490_1	ATGSL07, gsl07, atgsl7, GSL7	glucan synthase-like 7	5.76418	5.81276	5.62488	5.9852	10.6005	6.17295	5.5695	5.40837	6.54185	9.19092	10.6549	6.04195	6.69482	10.8792	6.03234	5.92211	8.90176	12.525
AT1G06500_1		unknown protein; Has 25 Blast hits to 25 proteins in 10 species: Archae - 0; Bacteria - 0; Metazoa - 0; Fungi - 0; Plants - 25; Viruses - 0; Other Eukaryotes - 0 (source: NCBI BLink).	10.5197	12.1704	9.39823	12.5909	10.063	11.4651	12.0612	8.12302	7.02272	11.8366	10.1808	11.6029	11.1185	12.2865	9.90414	12.2177	11.7556	6.66934
AT1G06510_1		unknown protein; FUNCTIONS IN: molecular_function unknown; INVOLVED IN: biological_process unknown; LOCATED IN: chloroplast; EXPRESSED IN: 21 plant structures; EXPRESSED DURING: 13 growth stages; Has 376 Blast hits to 369 proteins in 152 species: Archae -	5.66223	5.79584	8.55066	5.92395	7.51422	8.12315	5.78105	8.45734	11.6312	6.64631	7.31619	7.53972	7.73243	6.15315	6.78747	5.72363	5.68247	6.10539
AT1G06515_1		Protein of unknown function (DUF3317)	12.2298	10.6949	12.4963	6.49366	11.9483	12.0892	12.3987	12.8477	8.12171	12.7503	12.7102	11.1811	12.2107	11.1614	11.6048	12.5717	6.61784	13.2475
AT1G06520_1	ATGPAT1, GPAT1	glycerol-3-phosphate acyltransferase 1	7.34522	6.82549	6.55918	7.40245	7.82618	6.94459	5.42131	5.32936	6.04542	6.09853	6.38838	6.01018	7.25306	6.93564	5.95349	7.7252	7.443	7.1909
AT1G06530_1		Tropomyosin-related	12.9669	12.2192	12.6452	12.4003	11.1013	13.4699	12.3692	12.2189	12.1235	12.8638	12.6485	12.6521	12.7129	12.412	13.1774	12.3704	12.5117	12.726
AT1G06540_1		unknown protein; BEST Arabidopsis thaliana protein match is: unknown protein (TAIR:AT2G30930.1); Has 16 Blast hits to 16 proteins in 3 species: Archae - 0; Bacteria - 0; Metazoa - 0; Fungi - 0; Plants - 16; Viruses - 0; Other Eukaryotes - 0 (source: NCBI	8.09591	11.9555	10.6508	8.4385	7.81887	7.44511	6.00894	6.32694	9.49982	7.34528	7.18197	8.57917	7.80243	9.82249	10.0912	6.07826	5.88084	9.08958
AT1G06550_1		ATP-dependent caseinolytic (Clp) protease/crotonase family protein	10.9686	7.30706	11.0995	9.29202	10.8293	9.61245	8.56839	6.41594	9.8601	11.4821	11.9229	9.65046	9.402	9.89922	9.94336	10.3243	8.47517	8.8934
AT1G06560_1		NOL1/NOP2/sun family protein	7.11491	8.21933	8.34007	10.6629	9.03087	11.3268	10.5135	12.6059	8.34976	10.0804	8.42569	10.2309	8.67732	7.04601	10.8729	7.05422	8.98949	6.82814
AT1G06570_1	PDS1, HPD	phytoene desaturation 1	13.448	13.8089	13.0832	13.5762	13.6021	12.8553	13.6734	13.4066	11.9386	12.9588	11.8756	13.0735	13.1473	12.9583	12.9297	11.9278	12.5416	11.2884
AT1G06570_2	PDS1, HPD	phytoene desaturation 1	11.5877	11.8156	11.4563	11.2123	12.2603	10.2472	11.1267	12.3071	10.6777	10.8102	9.60354	10.9803	11.3311	11.1706	11.1399	10.7975	9.08229	8.7662
AT1G06580_1		Pentatricopeptide repeat (PPR) superfamily protein	7.83891	8.75006	8.74084	9.5047	7.3133	9.64418	7.34946	10.3425	10.6822	8.29278	7.89707	9.92087	7.29643	8.70848	8.82944	10.6234	8.72853	8.93574
AT1G06590_1		unknown protein; Has 380 Blast hits to 268 proteins in 109 species: Archae - 0; Bacteria - 0; Metazoa - 245; Fungi - 73; Plants - 49; Viruses - 0; Other Eukaryotes - 13 (source: NCBI BLink).	6.20144	5.7382	5.64481	6.04479	8.16827	6.18621	5.99849	7.77172	6.48609	8.98757	8.6336	6.35054	8.58795	5.64573	7.94813	9.60258	6.81565	7.18847
AT1G06620_1		2-oxoglutarate (2OG) and Fe(II)-dependent oxygenase superfamily protein	9.49921	11.7356	9.48076	11.0669	11.8738	11.6644	12.1331	12.8562	11.4205	9.4498	9.43277	11.2957	11.1741	9.4944	11.1623	12.0793	11.9595	12.756
AT1G06630_1		F-box/RNI-like superfamily protein	11.5974	9.40189	9.20006	9.85784	10.418	9.13683	9.81519	10.4931	11.705	9.10913	9.43742	8.38598	8.30286	9.6463	9.62871	9.26848	8.35144	10.6225
AT1G06630_2		F-box/RNI-like superfamily protein	10.4965	9.5394	9.00898	9.22112	9.69512	9.02672	9.67172	10.5439	12.1024	9.46251	8.15026	9.63851	7.97754	9.13092	8.5076	9.28047	7.86053	9.7873
AT1G06630_3		F-box/RNI-like superfamily protein	10.3337	9.3352	7.10612	8.86053	9.99627	9.10264	9.69076	10.2189	12.3697	8.9697	8.36622	7.3818	6.56044	9.6764	7.6665	7.42924	6.35984	7.84246
AT1G06640_1		2-oxoglutarate (2OG) and Fe(II)-dependent oxygenase superfamily protein	13.0801	13.7547	13.545	13.3282	13.1123	11.055	13.2331	13.1669	11.8943	13.3017	12.9749	12.4513	13.1721	13.3527	12.042	13.3246	13.365	12.9186
AT1G06640_2		2-oxoglutarate (2OG) and Fe(II)-dependent oxygenase superfamily protein	5.08774	7.46959	5.23529	8.34149	6.22302	4.87998	8.96792	6.96148	5.07515	9.02707	8.95103	7.18049	10.3864	6.93925	10.1942	7.12628	5.15678	5.6954
AT1G06640_3		2-oxoglutarate (2OG) and Fe(II)-dependent oxygenase superfamily protein	11.476	12.6847	11.2377	11.0243	11.2591	11.5402	11.7072	10.9004	8.49081	10.626	10.3567	12.4232	11.705	9.7564	10.9126	11.3413	9.75686	11.7089
AT1G06645_1		2-oxoglutarate (2OG) and Fe(II)-dependent oxygenase superfamily protein	9.71589	11.9168	11.4364	12.7366	11.7429	9.35458	11.1811	12.0958	9.41084	10.983	10.8828	11.4549	10.922	10.3039	11.0929	11.3162	10.894	10.9401
AT1G06650_1		2-oxoglutarate (2OG) and Fe(II)-dependent oxygenase superfamily protein	11.0692	13.3558	11.5201	8.6975	12.5749	10.7268	11.8847	11.7411	7.85233	11.6923	10.069	11.7046	11.3786	11.3543	11.2246	12.5514	10.9602	11.2396
AT1G06650_2		2-oxoglutarate (2OG) and Fe(II)-dependent oxygenase superfamily protein	8.76428	13.7437	12.0964	11.386	12.7193	11.6805	12.2074	12.1755	7.91198	11.9707	10.5983	11.0579	11.8593	12.1521	12.035	12.7811	12.203	10.4633
AT1G06660_1		unknown protein; BEST Arabidopsis thaliana protein match is: unknown protein (TAIR:AT2G30820.2); Has 166 Blast hits to 144 proteins in 35 species: Archae - 0; Bacteria - 17; Metazoa - 13; Fungi - 20; Plants - 104; Viruses - 0; Other Eukaryotes - 12 (sourc	6.65582	8.11973	7.91312	6.79077	6.73332	7.28449	5.69014	6.1549	8.50839	8.27053	8.58451	9.11051	8.05059	6.50205	9.32633	5.24099	5.297	10.8219
AT1G06670_1	NIH	nuclear DEIH-boxhelicase	11.7463	11.5744	9.12609	6.56742	11.6747	12.0683	9.9843	12.0795	5.65398	12.6462	12.2281	7.5357	11.8774	11.084	11.0988	11.6876	10.2202	10.6178
AT1G06680_1	PSBP-1, OEE2, PSII-P, OE23	photosystem II subunit P-1	14.2725	14.1379	14.2682	14.1132	14.3286	14.4833	14.0915	13.8207	11.6286	14.0589	14.3324	14.2369	14.4142	13.9642	14.292	13.8405	13.566	13.9952
AT1G06680_2	PSBP-1, OEE2, PSII-P	photosystem II subunit P-1	13.8253	13.8641	14.0177	13.9767	13.9201	14.3072	13.7016	13.1474	13.2608	13.9205	11.8302	14.0989	13.9889	13.6479	14.2362	13.3566	13.1018	13.5561
AT1G06690_1		NAD(P)-linked oxidoreductase superfamily protein	11.7801	12.1342	12.6126	12.1679	10.7537	12.8046	9.56535	10.604	10.097	12.3956	11.5493	12.5007	11.8334	11.9354	12.2615	10.5658	11.0072	10.8943
AT1G06700_1		Protein kinase superfamily protein	11.6117	12.6783	12.0396	12.458	12.3485	11.6114	12.4733	12.4646	9.82538	11.8673	10.9422	11.3632	11.5189	12.079	12.1222	12.522	12.5021	11.8004
AT1G06710_1		Tetratricopeptide repeat (TPR)-like superfamily protein	12.2157	6.46554	5.89753	6.82952	6.47475	8.19951	5.36441	5.59921	7.48492	7.7492	6.4325	8.38567	5.9345	5.54139	6.92388	5.55367	8.87331	7.66889
AT1G06720_1		P-loop containing nucleoside triphosphate hydrolases superfamily protein	9.64334	5.77993	11.1557	9.41562	8.67726	5.10204	11.4422	8.51095	5.93451	11.8358	12.1975	11.1655	10.1993	12.1168	12.0754	11.5252	10.7419	5.52863
AT1G06730_1		pfkB-like carbohydrate kinase family protein	8.68523	9.91841	9.56356	9.22816	8.37738	9.55966	8.60786	7.58877	9.80338	8.53017	9.59111	10.3081	8.454	7.83505	9.13811	9.13468	11.1186	9.28585
AT1G06750_1		P-loop containing nucleoside triphosphate hydrolases superfamily protein	8.56423	9.11515	8.08866	7.61702	8.03035	6.94972	7.75508	6.77449	9.66691	6.70771	8.00565	7.69457	6.91088	10.3329	6.73999	10.2792	6.73438	7.74663
AT1G06760_1		winged-helix DNA-binding transcription factor family protein	12.1012	12.5645	13.0314	12.3147	11.9125	13.2418	11.6052	12.2477	13.0578	12.1026	12.1604	12.811	11.9349	12.0155	12.8953	12.055	10.6521	13.1265
AT1G06770_1	DRIP1	DREB2A-interacting protein 1	8.81382	8.02666	6.46271	7.6519	11.2734	7.01857	7.86952	7.16003	8.855	11.258	8.91426	7.11858	8.9629	7.27823	7.15736	7.84908	6.03199	11.4881
AT1G06770_2	DRIP1	DREB2A-interacting protein 1	6.42182	6.60166	6.70963	7.18964	8.20904	7.50493	10.3952	8.75133	8.91025	5.84302	6.48044	5.75874	6.43269	7.17322	7.31622	6.26693	6.28266	7.26697
AT1G06780_1	GAUT6	galacturonosyltransferase 6	6.60438	7.11334	8.82447	5.77834	7.73554	9.77246	10.1125	7.1176	7.18073	7.35174	5.59997	9.65598	6.28399	5.63696	8.05204	5.83929	6.99099	6.70614
AT1G06790_1		RNA polymerase Rpb7 N-terminal domain-containing protein	10.6662	13.0415	10.3639	11.5178	12.0132	10.9749	10.5138	10.8007	9.60229	11.9744	10.0616	11.6069	12.9368	11.681	10.6372	10.8256	10.0938	10.1778
AT1G06790_2		RNA polymerase Rpb7 N-terminal domain-containing protein	8.95434	13.4728	10.3474	10.4703	11.5444	10.0844	8.94989	10.0574	8.32827	11.5202	9.45619	11.6644	12.6748	11.2852	10.4698	10.6494	9.80894	8.60256
AT1G06800_1	PLA-I{gamma}1	alpha/beta-Hydrolases superfamily protein	13.1611	10.4947	11.9672	12.4512	12.8367	12.6783	13.2502	11.8989	12.4136	10.6626	13.2039	13.2587	11.2609	12.7009	13.0593	12.9692	13.2453	10.9245
AT1G06800_2	PLA-I{gamma}1	alpha/beta-Hydrolases superfamily protein	9.82907	9.18204	8.05101	10.184	8.77508	10.8168	7.57203	7.46394	10.8904	6.36175	7.74561	10.1377	8.27502	8.55191	9.53709	6.81597	6.50592	11.0205
AT1G06810_1		unknown protein; BEST Arabidopsis thaliana protein match is: unknown protein (TAIR:AT1G05400.2); Has 30201 Blast hits to 17322 proteins in 780 species: Archae - 12; Bacteria - 1396; Metazoa - 17338; Fungi - 3422; Plants - 5037; Viruses - 0; Other Eukaryot	8.20502	9.27269	10.2992	10.3809	8.83188	8.82825	8.8843	9.61511	9.57897	9.02146	8.90551	11.0826	9.67647	11.8426	10.3222	8.43189	9.28211	10.6701
AT1G06820_1	CRTISO, CCR2	carotenoid isomerase	10.9891	12.3333	12.1937	7.13501	9.55139	12.6015	10.8152	7.4131	9.91922	11.6232	11.0552	12.3047	11.8827	12.2037	11.9243	9.34275	9.09041	10.9823
AT1G06830_1		Glutaredoxin family protein	10.7419	11.8423	9.51175	12.072	7.70378	10.7856	6.42522	6.04001	8.20502	9.58934	10.4417	9.90361	9.67363	10.5403	9.77007	7.41564	5.53978	8.16047
AT1G06840_1		Leucine-rich repeat protein kinase family protein	10.1823	12.9871	9.77183	10.2713	12.3329	10.2993	11.7822	10.0873	10.2039	11.2706	12.3841	11.5318	11.5733	11.0844	11.2006	9.45336	11.8503	9.22919
AT1G06850_1	AtbZIP52, bZIP52	basic leucine-zipper 52	9.85513	5.53207	10.9129	5.86182	10.0233	10.0374	10.2432	8.24271	8.08015	8.41466	5.94143	9.10912	8.17712	8.31444	5.67477	7.28518	5.12116	11.5181
AT1G06850_2	AtbZIP52, bZIP52	basic leucine-zipper 52	9.89254	10.2771	10.3425	10.1867	9.65912	9.30433	10.6096	8.18171	8.1898	8.51045	7.49557	8.777	8.37806	8.60136	7.55026	7.36186	8.74145	7.39954
AT1G06870_1		Peptidase S24/S26A/S26B/S26C family protein	9.20927	8.86417	12.0767	9.75127	9.19047	9.28152	8.18685	9.1252	9.39243	8.75696	9.68029	9.41953	8.28724	8.52384	9.42766	7.79637	8.42864	8.30596
AT1G06890_1		nodulin MtN21 /EamA-like transporter family protein	12.9768	13.1691	13.0278	13.2434	13.6407	12.7332	13.1243	13.2465	13.5492	13.0112	13.6638	12.4474	13.2733	11.1808	12.4533	12.9408	13.4664	12.0606
AT1G06900_1		Insulinase (Peptidase family M16) family protein	11.2196	11.3534	10.5867	8.36296	11.9304	8.20287	10.822	10.9814	8.57765	11.1763	10.3712	8.66251	10.9589	9.04008	11.7203	10.6542	8.71932	8.54108
AT1G06910_1	TRFL7	TRF-like 7	5.22691	5.58495	9.84402	5.87818	6.12044	5.18752	7.98898	4.95769	5.49619	10.0899	9.9896	8.60869	9.1595	6.76271	9.89416	5.25298	4.88573	5.34568
AT1G06920_1	ATOFP4, OFP4	ovate family protein 4	5.37738	5.97333	5.54206	5.75057	5.44972	5.30971	5.3806	5.19889	6.52547	5.31864	5.39308	6.11218	5.54726	5.57316	5.2985	6.67705	6.24625	6.11403
AT1G06923_1		BEST Arabidopsis thaliana protein match is: ovate family protein 17 (TAIR:AT2G30395.1); Has 35333 Blast hits to 34131 proteins in 2444 species: Archae - 798; Bacteria - 22429; Metazoa - 974; Fungi - 991; Plants - 531; Viruses - 0; Other Eukaryotes - 9610	6.0711	8.21291	7.43457	9.03797	6.78412	7.58127	6.10491	5.9886	8.6871	5.98756	7.26892	6.09387	7.47594	7.23593	6.39896	5.90773	6.4024	8.00406
AT1G06925_1		FUNCTIONS IN: molecular_function unknown; INVOLVED IN: biological_process unknown; LOCATED IN: endomembrane system; BEST Arabidopsis thaliana protein match is: Putative endonuclease or glycosyl hydrolase (TAIR:AT4G20480.1); Has 152 Blast hits to 136 prote	7.2748	7.75696	8.37207	8.57483	6.33206	7.52588	6.2726	6.24831	9.67741	6.37898	6.22539	8.85782	7.28028	6.37462	7.56124	8.62371	7.36579	8.49737
AT1G06930_1		unknown protein; Has 4478 Blast hits to 355 proteins in 82 species: Archae - 0; Bacteria - 29; Metazoa - 379; Fungi - 125; Plants - 120; Viruses - 25; Other Eukaryotes - 3800 (source: NCBI BLink).	6.95223	7.2429	6.44585	7.91158	6.07754	5.93899	7.46307	7.32227	8.70972	7.29314	6.666	6.3968	6.45045	6.54244	6.18523	6.91125	8.28696	7.6801
AT1G06950_1	ATTIC110, TIC110	translocon at the inner envelope membrane of chloroplasts 110	13.1065	11.8366	13.1708	12.7203	12.4252	12.8984	11.4544	8.69469	8.03913	13.0483	12.6708	12.8577	12.7254	12.8182	13.3286	12.6296	11.1455	9.47613
AT1G06960_1		RNA-binding (RRM/RBD/RNP motifs) family protein	12.2023	7.80326	9.13935	10.8184	11.1637	11.6678	12.0794	6.68553	9.32028	11.6457	9.14016	11.6291	11.663	12.2591	11.8944	11.0463	10.2674	6.98362
AT1G06960_2		RNA-binding (RRM/RBD/RNP motifs) family protein	12.2216	8.3237	9.40285	10.8954	11.0479	11.4123	12.0057	6.90542	9.78524	11.5453	8.96342	11.4633	11.5682	12.4724	11.9711	11.0966	10.8115	8.55242
AT1G06970_1	CHX14, ATCHX14	cation/hydrogen exchanger 14	7.83688	6.473	6.56916	7.17536	5.83263	7.59118	5.53267	5.84383	9.93412	7.0526	6.12182	8.12957	5.76172	6.93798	6.67909	5.87681	5.97117	8.87849
AT1G06980_1		unknown protein; FUNCTIONS IN: molecular_function unknown; INVOLVED IN: biological_process unknown; LOCATED IN: endomembrane system; EXPRESSED IN: sepal, male gametophyte, carpel; EXPRESSED DURING: 4 anthesis; BEST Arabidopsis thaliana protein match is: u	12.1665	7.36805	8.35282	9.01642	8.14947	6.78074	7.41648	6.31179	10.0243	7.81663	6.34806	6.48849	6.8566	6.80597	6.61264	8.73078	11.7749	8.81416
AT1G06990_1		GDSL-like Lipase/Acylhydrolase superfamily protein	6.89018	9.79304	6.27092	7.52484	5.92442	7.0225	5.69862	6.43571	6.94085	5.64466	7.138	6.62373	5.79228	5.95602	6.24832	5.50987	5.95163	7.30776
AT1G07000_1	ATEXO70B2, EXO70B2	exocyst subunit exo70 family protein B2	10.5922	12.037	10.9013	11.4793	11.1425	11.1215	11.4263	11.8754	12.9106	11.1172	11.2126	11.746	11.6871	11.4256	11.5522	10.0507	11.3475	11.9856
AT1G07010_1		Calcineurin-like metallo-phosphoesterase superfamily protein	10.4362	12.1072	11.7613	10.1391	11.6944	12.4893	10.3745	7.629	10.981	11.6727	10.3175	11.9641	12.081	10.6479	12.195	10.6107	7.2976	10.4527
AT1G07010_3		Calcineurin-like metallo-phosphoesterase superfamily protein	5.11783	6.13613	5.59536	5.40116	5.16288	4.98776	5.11964	4.73887	5.67071	5.75008	5.81018	4.885	5.17899	4.83557	5.08751	4.75825	4.83064	5.33909
AT1G07020_1		unknown protein; Has 39 Blast hits to 39 proteins in 17 species: Archae - 0; Bacteria - 0; Metazoa - 6; Fungi - 3; Plants - 28; Viruses - 0; Other Eukaryotes - 2 (source: NCBI BLink).	11.4367	10.9871	10.5431	12.6574	10.3758	11.8514	10.1148	11.0792	12.6497	10.5862	11.2316	11.1656	9.50384	11.8768	11.4753	9.08828	10.6912	10.2495
AT1G07025_1		Mitochondrial substrate carrier family protein	5.68686	7.63184	6.29955	6.5051	6.40338	6.84471	5.14786	5.84622	7.62725	5.21478	5.43211	6.26501	5.42267	5.43806	5.93067	5.21176	5.3558	6.97055
AT1G07030_1		Mitochondrial substrate carrier family protein	9.5232	11.6024	11.8538	9.69612	10.5053	10.5401	10.7039	9.69193	10.76	9.58693	9.99805	10.8738	9.92937	11.869	10.1343	10.7258	9.12983	9.18147
AT1G07040_1		unknown protein; INVOLVED IN: biological_process unknown; LOCATED IN: chloroplast; EXPRESSED IN: 24 plant structures; EXPRESSED DURING: 14 growth stages; BEST Arabidopsis thaliana protein match is: unknown protein (TAIR:AT1G27030.1); Has 540 Blast hits to	11.3686	10.7857	12.4555	11.1193	12.7929	8.58817	11.8121	12.7313	10.2597	9.75487	10.7256	11.5127	10.4516	11.1416	9.84046	11.2357	11.6821	11.8776
AT1G07050_1		CCT motif family protein	5.63922	6.36158	7.73027	6.78388	7.58286	6.45755	5.99327	7.0337	6.0452	6.30922	7.69249	6.48972	6.19884	5.77795	6.4791	5.96493	5.79653	6.53415
AT1G07060_1		unknown protein; Has 30 Blast hits to 30 proteins in 10 species: Archae - 0; Bacteria - 0; Metazoa - 0; Fungi - 0; Plants - 30; Viruses - 0; Other Eukaryotes - 0 (source: NCBI BLink).	6.21359	6.53238	6.05655	6.8019	5.71397	5.97543	5.6914	5.60861	6.95623	5.15099	6.22115	6.68211	5.71358	5.48612	5.84495	5.47847	5.44479	6.01634
AT1G07070_1		Ribosomal protein L35Ae family protein	11.1353	12.0781	11.904	7.72686	11.7547	10.9646	11.8189	9.17087	12.4468	12.6434	12.3705	11.8813	12.037	12.8809	10.5306	11.6947	9.28847	12.7388
AT1G07080_1		Thioredoxin superfamily protein	10.0759	9.87416	10.3245	10.7102	10.4103	11.438	11.0599	11.2534	12.9531	10.265	10.5331	11.9186	10.9039	11.2361	11.3103	11.7782	12.1888	11.5718
AT1G07090_1	LSH6	Protein of unknown function (DUF640)	8.01372	9.3398	8.56805	10.122	8.19487	10.7615	7.11129	7.8203	11.4937	6.93696	9.06601	8.91995	8.48219	8.35909	8.44269	9.03479	6.63263	11.8213
AT1G07110_1	F2KP, ATF2KP, FKFBP	fructose-2,6-bisphosphatase	13.2684	11.8305	12.6258	13.5112	12.9961	12.9639	12.5616	9.38475	12.9197	12.9498	12.6116	12.746	12.7957	12.9549	12.6395	12.0202	12.0131	13.0042
AT1G07120_1		FUNCTIONS IN: molecular_function unknown; INVOLVED IN: biological_process unknown; LOCATED IN: chloroplast envelope; EXPRESSED IN: inflorescence meristem, petal, leaf whorl, flower; EXPRESSED DURING: 4 anthesis, petal differentiation and expansion stage;	6.73444	8.15847	6.29344	7.27618	5.91506	10.535	8.36987	7.14629	9.08333	6.48885	6.48251	7.17965	6.33009	6.1721	7.70795	5.77858	6.08182	7.42191
AT1G07130_1	STN1, ATSTN1	Nucleic acid-binding, OB-fold-like protein	10.3289	12.3369	9.79056	8.84014	8.47676	9.34819	9.75981	10.5946	11.1541	8.60652	8.93976	9.28651	8.34639	10.5524	10.5459	10.4975	6.24552	8.58431
AT1G07135_1		glycine-rich protein	14.7423	14.8147	15.0439	14.6906	15.0659	14.8601	14.8792	14.9173	14.4746	14.873	14.9952	15.0126	14.9342	14.9268	14.9307	14.6975	14.6248	14.3616
AT1G07140_1	SIRANBP	Pleckstrin homology (PH) domain superfamily protein	12.5203	11.8851	12.3781	11.9513	11.8232	12.5499	11.1603	11.87	7.39223	12.1184	11.5958	13.1407	11.9642	12.0111	12.6412	10.2839	10.854	9.85739
AT1G07150_1	MAPKKK13	mitogen-activated protein kinase kinase kinase 13	6.4555	12.8793	5.93531	9.33708	11.9365	5.68296	11.1305	7.40232	8.27243	8.39239	6.17718	6.02623	6.71212	8.13758	8.52584	7.29095	12.4077	9.26943
AT1G07150_2	MAPKKK13	mitogen-activated protein kinase kinase kinase 13	5.18853	4.8372	8.94076	4.92452	9.99942	6.1843	8.46561	4.92267	5.5947	6.68348	5.28959	6.27387	4.6252	7.53675	5.87001	4.65814	9.8489	4.98479
AT1G07160_1		Protein phosphatase 2C family protein	12.381	12.9112	12.1362	13.2564	12.7574	12.6216	12.5657	12.6701	9.02327	12.8158	12.9781	13.2183	12.6011	12.2931	12.8526	12.5864	12.1208	12.1679
AT1G07170_1		PHF5-like protein	13.4772	13.0977	13.7308	13.6578	13.9488	13.1162	13.8277	14.0465	10.3578	13.3514	13.7626	12.9189	13.1409	13.3964	12.5247	13.7172	13.8809	12.8012
AT1G07175_1		unknown protein; FUNCTIONS IN: molecular_function unknown; INVOLVED IN: biological_process unknown; LOCATED IN: endomembrane system; BEST Arabidopsis thaliana protein match is: unknown protein (TAIR:AT2G29995.1); Has 30201 Blast hits to 17322 proteins in	10.0378	9.88304	9.97592	10.4762	8.1265	8.78797	7.39961	7.67027	11.8082	8.11477	8.45499	10.0019	8.76334	8.22289	8.73703	8.88481	10.6032	10.5283
AT1G07180_1	ATNDI1, NDA1	alternative NAD(P)H dehydrogenase 1	9.66569	7.13858	8.6242	8.79156	10.7967	9.67667	10.532	9.15553	9.46815	11.453	11.577	11.12	11.2026	9.95505	10.6573	10.488	9.52822	7.46724
AT1G07190_1		BEST Arabidopsis thaliana protein match is: lon protease 1 (TAIR:AT5G26860.1); Has 106 Blast hits to 106 proteins in 47 species: Archae - 0; Bacteria - 34; Metazoa - 0; Fungi - 11; Plants - 56; Viruses - 0; Other Eukaryotes - 5 (source: NCBI BLink).	7.51754	8.57237	7.8292	8.56348	8.68669	9.99741	6.57405	5.87581	9.78293	6.63745	7.41054	7.63789	8.56809	7.59928	7.34779	6.32597	10.7236	8.3626
AT1G07200_1		Double Clp-N motif-containing P-loop nucleoside triphosphate hydrolases superfamily protein	10.8754	9.86178	6.63587	12.6585	11.5512	8.03451	10.063	9.63115	6.55973	10.5921	11.6115	7.19712	8.74021	11.2473	8.31579	9.44473	7.67521	6.77243
AT1G07200_2		Double Clp-N motif-containing P-loop nucleoside triphosphate hydrolases superfamily protein	12.6802	11.3544	9.21905	12.7777	13.3508	11.1014	11.464	12.3432	9.75517	12.8409	12.8323	11.8647	11.8247	11.8651	9.33347	9.04965	12.715	11.6252
AT1G07210_1		Ribosomal protein S18	12.2147	6.61258	11.2579	11.3432	10.7585	10.4531	10.321	9.82661	7.84521	11.3513	11.0939	10.0979	10.8783	10.5955	11.6834	8.89238	8.45193	7.60049
AT1G07220_1		Arabidopsis thaliana protein of unknown function (DUF821)	9.5267	6.41921	9.9036	6.84358	8.37784	6.92478	5.55402	5.90443	8.23714	8.20139	6.20349	7.20947	8.59488	7.65838	8.88267	8.86075	9.16038	7.09885
AT1G07230_1	NPC1	non-specific phospholipase C1	9.11984	9.23821	10.4709	8.4	10.1889	10.8791	8.63185	10.4317	9.27285	9.42569	10.3034	8.09138	8.66953	9.93218	10.9666	8.51882	9.11468	8.14399
AT1G07240_1	UGT71C5	UDP-glucosyl transferase 71C5	10.773	12.6068	10.0296	9.65963	10.3866	10.8229	11.0213	11.381	11.4582	10.8279	8.85958	11.1615	10.9162	10.9318	11.2892	11.5977	10.9763	12.9615
AT1G07250_1	UGT71C4	UDP-glucosyl transferase 71C4	7.09922	6.76929	8.67751	7.20674	6.58983	10.8714	6.02853	6.26074	6.69924	5.95031	7.50527	9.01829	7.19299	6.44705	7.22494	6.13234	7.15542	7.17274
AT1G07260_1	UGT71C3	UDP-glucosyl transferase 71C3	9.2465	9.02448	9.98819	9.42642	8.57143	7.81205	8.13109	7.46871	9.53153	8.31076	7.35887	9.39385	8.29034	8.89101	7.12591	6.54365	8.43911	9.32731
AT1G07270_1		Cell division control, Cdc6	6.76031	6.66623	6.36902	7.20237	6.09466	6.07413	5.94537	7.89431	7.78493	8.25234	6.27997	6.35311	7.51673	6.19996	5.8663	6.05115	5.3818	6.78425
AT1G07280_1		Tetratricopeptide repeat (TPR)-like superfamily protein	11.3169	9.7816	8.72305	7.09187	7.47782	6.42278	6.67196	7.54367	7.65895	8.0878	7.43509	10.3044	7.78074	7.75202	9.84869	6.08788	5.87211	7.11521
AT1G07290_1	GONST2	golgi nucleotide sugar transporter 2	6.6627	5.45115	5.88917	5.72769	5.35313	5.59251	9.82883	6.01069	7.33523	5.44911	6.01765	5.69806	5.36445	5.42155	5.43882	5.14453	5.21823	6.47853
AT1G07300_1		josephin protein-related	10.599	11.4757	9.75108	12.9733	10.4718	12.0669	10.9814	6.10329	6.37493	9.72017	9.16193	10.4339	6.9899	8.52478	10.5562	7.93282	10.1017	5.88362
AT1G07310_1		Calcium-dependent lipid-binding (CaLB domain) family protein	12.3418	13.3255	12.7099	10.1289	12.1013	12.7103	12.5172	12.5693	10.4705	11.0988	8.24704	11.7728	7.12039	11.9229	11.8648	6.95708	12.6073	11.9847
AT1G07320_1	RPL4	ribosomal protein L4	12.3082	13.2316	12.9114	13.4312	12.2107	13.2598	12.178	12.352	11.1111	12.2367	12.4401	13.072	11.735	12.5129	12.8109	9.59234	10.9065	9.29389
AT1G07330_1		unknown protein; BEST Arabidopsis thaliana protein match is: unknown protein (TAIR:AT2G29620.1); Has 597 Blast hits to 536 proteins in 121 species: Archae - 2; Bacteria - 47; Metazoa - 170; Fungi - 43; Plants - 98; Viruses - 0; Other Eukaryotes - 237 (sou	5.60769	10.4496	5.99412	5.67339	5.34357	5.77469	5.10969	5.80323	6.90133	5.02601	5.27369	5.83366	5.55558	5.30742	5.34823	5.97456	7.1006	6.13794
AT1G07340_1	ATSTP2, STP2	sugar transporter 2	7.56909	8.21953	7.28899	9.51175	8.61318	6.61198	8.51172	6.67087	10.5684	5.91997	6.8287	7.54134	8.5765	6.71278	6.59668	8.45068	6.18395	9.72044
AT1G07350_1		RNA-binding (RRM/RBD/RNP motifs) family protein	11.8649	11.386	12.1825	12.3564	11.572	12.4063	11.6889	12.425	12.0639	10.0387	12.1444	11.3587	8.83509	11.4488	12.0374	9.70242	8.67406	12.9336
AT1G07350_2		RNA-binding (RRM/RBD/RNP motifs) family protein	10.3841	7.9103	11.7615	9.37517	10.5993	9.61879	9.26304	11.251	11.3065	9.62534	11.55	12.0026	9.82452	10.4089	9.89269	9.27314	7.9357	11.9335
AT1G07360_1		CCCH-type zinc fingerfamily protein with RNA-binding domain	11.2861	12.085	11.9043	11.2862	10.9721	11.8819	10.4677	10.6857	13.5134	10.6017	11.4314	11.7909	12.4547	12.294	11.6348	11.6656	10.3891	9.67633
AT1G07370_1	PCNA1, ATPCNA1	proliferating cellular nuclear antigen 1	12.8492	12.0467	12.3014	9.27837	8.5895	11.0453	12.3344	11.155	10.1006	12.558	10.8742	12.0616	12.5399	12.2015	11.8002	11.8742	9.16601	11.183
AT1G07380_1		Neutral/alkaline non-lysosomal ceramidase	11.2004	11.1575	9.93639	7.97832	12.1466	12.1045	11.6075	12.2231	10.2866	11.5711	7.81338	9.7427	10.7391	8.47356	12.1844	9.74636	7.16087	9.61085
AT1G07390_1	AtRLP1, RLP1	receptor like protein 1	6.45547	5.92393	6.68115	6.51902	6.50929	6.42682	8.07353	5.91455	6.36296	5.78352	6.94715	6.39172	6.7141	5.85893	6.38569	5.86823	5.91657	6.21424
AT1G07400_1		HSP20-like chaperones superfamily protein	12.4226	12.6821	12.3193	13.6037	12.384	12.0971	13.0322	12.8578	11.9972	11.7595	12.2342	11.5174	12.8109	12.6197	12.5876	12.0926	12.3151	13.3782
AT1G07410_1	ATRABA2B, RAB-A2B, ATRAB-A2B, RABA2b	RAB GTPase homolog A2B	10.7998	8.0446	7.60123	12.6229	10.9709	6.59479	10.1717	9.87575	8.71504	6.93529	6.33983	6.50979	7.91	10.9058	11.0667	10.3101	7.06527	6.86414
AT1G07420_1	ATSMO2, SMO2-1	sterol 4-alpha-methyl-oxidase 2-1	10.1004	10.531	5.88246	11.2645	10.2676	10.9805	12.0865	7.96504	6.29538	7.93645	7.9748	9.82914	11.2886	11.7523	10.275	9.00904	7.7571	12.4956
AT1G07420_2	ATSMO2, SMO2-1	sterol 4-alpha-methyl-oxidase 2-1	10.0699	12.1954	12.5421	9.65432	11.5675	11.9403	11.1827	11.7125	13.8007	11.9064	12.3095	11.9365	12.613	12.9572	12.2061	11.83	11.1374	13.0122
AT1G07430_1	HAI2	highly ABA-induced PP2C gene 2	7.51275	10.5837	9.87134	9.86925	10.8391	9.34799	9.81463	7.65879	10.7856	7.3993	10.2555	11.0534	11.7839	7.44542	10.7048	9.39917	7.37128	8.38472
AT1G07440_1		NAD(P)-binding Rossmann-fold superfamily protein	10.3761	11.0037	10.735	11.3703	12.2119	10.8015	12.1708	10.8557	10.8906	12.6849	12.3275	12.9214	10.6839	11.8189	11.688	11.8233	10.8688	11.6267
AT1G07440_2		NAD(P)-binding Rossmann-fold superfamily protein	7.22631	7.14621	6.81688	7.5619	6.99763	5.99116	9.73125	6.08497	7.60648	8.1242	8.60014	8.79427	9.35159	6.3639	6.17135	7.2281	5.97476	6.78444
AT1G07450_1		NAD(P)-binding Rossmann-fold superfamily protein	6.12091	6.96263	6.86308	7.47972	6.28563	8.77684	7.73666	6.59254	7.96195	7.82614	6.13886	6.21222	6.83911	7.10263	6.00485	8.29608	6.50702	7.44847
AT1G07460_1		Concanavalin A-like lectin family protein	6.4066	6.87433	7.16629	7.58695	5.83313	7.38773	5.48429	5.86835	8.86808	5.25487	6.05411	6.46179	6.60936	6.11613	6.27308	5.79544	5.30519	7.96332
AT1G07470_1		Transcription factor IIA, alpha/beta subunit	11.8992	12.9749	12.5312	12.3456	13.3815	12.5198	12.5947	12.5353	9.22411	12.7086	12.9175	12.6862	12.2209	11.3443	12.7518	12.8948	12.2378	11.4834
AT1G07473_1		unknown protein; BEST Arabidopsis thaliana protein match is: unknown protein (TAIR:AT1G07476.1); Has 22 Blast hits to 22 proteins in 6 species: Archae - 0; Bacteria - 0; Metazoa - 0; Fungi - 0; Plants - 22; Viruses - 0; Other Eukaryotes - 0 (source: NCBI	9.13005	11.9259	9.08812	10.184	12.1797	8.90479	6.92244	7.66716	11.4847	7.20166	9.87478	9.066	8.90406	7.54429	7.67555	10.5101	6.30369	10.269
AT1G07476_1		unknown protein; FUNCTIONS IN: molecular_function unknown; INVOLVED IN: biological_process unknown; LOCATED IN: chloroplast; BEST Arabidopsis thaliana protein match is: unknown protein (TAIR:AT1G07473.1); Has 23 Blast hits to 23 proteins in 6 species: Arc	7.40143	9.93365	11.396	7.66731	8.82626	6.91404	8.98923	6.22314	8.4227	6.24614	6.35228	9.66219	6.89976	6.42716	7.32087	6.60991	6.28161	7.69235
AT1G07480_1		Transcription factor IIA, alpha/beta subunit	13.3735	12.7809	13.346	13.0592	12.8083	12.5666	12.6411	12.793	9.23719	12.8772	12.2759	12.8706	11.2096	12.2506	12.9906	13.0114	13.356	10.6853
AT1G07485_1		unknown protein; FUNCTIONS IN: molecular_function unknown; INVOLVED IN: biological_process unknown; LOCATED IN: cellular_component unknown; EXPRESSED IN: shoot apex, embryo, leaf whorl, pedicel; EXPRESSED DURING: 4 anthesis, D bilateral stage; Has 5 Blast	9.66208	8.63561	7.68678	9.32531	9.64427	5.891	10.1183	11.1673	10.242	11.179	10.0637	8.21934	9.76803	9.5983	7.17719	11.3935	9.49056	7.52203
AT1G07490_1	RTFL3, DVL9	ROTUNDIFOLIA like 3	10.8108	8.87405	8.63559	9.95611	10.7306	10.4193	9.10302	10.6794	10.1385	9.39353	9.90735	8.36722	8.2434	8.94059	7.78158	7.01016	8.76015	8.32604
AT1G07500_1		unknown protein; Has 4 Blast hits to 4 proteins in 3 species: Archae - 0; Bacteria - 0; Metazoa - 0; Fungi - 0; Plants - 4; Viruses - 0; Other Eukaryotes - 0 (source: NCBI BLink).	10.0938	9.25075	12.5256	9.95831	9.42792	8.02416	11.51	10.9067	13.0031	11.3306	9.46198	12.4776	9.13923	10.2567	8.00713	7.43652	9.92207	10.5129
AT1G07510_1	ftsh10	FTSH protease 10	11.8664	11.7005	12.177	11.9761	11.1975	11.8675	10.7555	12.1795	11.3287	12.4908	11.2817	12.7316	12.2625	11.4651	12.7218	11.0519	11.9742	12.6825
AT1G07520_1		GRAS family transcription factor	11.5879	9.71396	12.2045	11.019	11.6488	10.3032	12.4539	11.2253	10.6563	12.1401	11.4578	12.355	10.0937	12.0721	12.5924	9.50904	9.13239	12.8275
AT1G07530_1	SCL14, ATGRAS2, GRAS2	SCARECROW-like 14	12.0552	9.43248	9.17446	12.3831	11.8614	10.76	9.95344	10.3584	12.1016	10.718	10.8632	11.4981	11.8449	10.8693	11.5033	11.1682	10.0594	10.4183
AT1G07540_1	TRFL2	TRF-like 2	6.26401	6.13798	6.16085	6.34762	5.32551	6.10762	5.86839	5.18789	8.14856	7.6523	6.09597	6.83417	5.68821	5.57393	5.62043	8.94881	6.762	6.81393
AT1G07550_1		Leucine-rich repeat protein kinase family protein	5.04931	5.32504	5.10893	5.13	5.08933	5.62475	4.94269	4.93161	5.16299	4.9731	5.15141	5.05918	5.10532	5.02392	5.00432	5.3888	6.75797	5.0361
AT1G07560_1		Leucine-rich repeat protein kinase family protein	5.96467	5.47049	5.57135	6.06465	5.25801	5.416	5.22841	5.32145	7.61354	6.85093	8.09831	6.14124	5.45875	5.009	5.14323	5.39283	8.75634	5.57513
AT1G07570_1	APK1A, APK1	Protein kinase superfamily protein	10.6477	12.6862	10.0381	9.84972	9.84214	10.4442	9.77537	10.4963	10.0683	9.79316	10.306	11.4502	10.0328	10.0965	10.5117	9.41833	8.85285	9.74453
AT1G07570_3	APK1A	Protein kinase superfamily protein	8.16148	9.82592	9.82545	10.331	8.33724	8.02097	8.14725	9.58061	11.873	8.53557	8.35282	6.76871	8.88222	9.18089	8.56092	7.96974	12.444	10.1035
AT1G07590_1		Tetratricopeptide repeat (TPR)-like superfamily protein	10.4079	10.722	10.3272	9.49734	10.5301	9.92302	9.28383	10.9783	7.61229	8.80118	9.87496	11.5798	8.73416	7.69272	9.83183	9.21946	8.20204	7.90185
AT1G07600_1	MT1A, MT1, LSR4, MT-Q, ATMT-2, ATMT-Q, ATMT1	metallothionein 1A	13.7274	14.0801	13.5578	14.0916	14.0389	13.826	13.612	13.7101	8.51087	13.9011	14.0407	13.685	14.0849	14.0053	13.4489	13.7451	13.2044	12.7363
AT1G07610_1	MT1C	metallothionein 1C	12.669	13.2365	13.0529	13.0888	12.9584	12.9979	12.7122	12.5323	9.62241	13.0625	12.7114	13.233	13.3243	13.0159	12.7048	12.9274	12.5309	12.2691
AT1G07615_1		GTP-binding protein Obg/CgtA	9.40671	7.43067	10.71	10.6345	10.5467	10.5926	11.2401	12.1987	8.11128	11.6571	10.3368	8.36287	7.64868	9.3929	9.71519	11.8245	12.7487	8.39517
AT1G07620_1	ATOBGM	GTP-binding protein Obg/CgtA	9.00239	8.38277	8.55144	9.22243	7.89254	8.28405	6.52787	7.95809	11.1141	6.11098	8.43482	9.14449	8.06137	8.51793	8.15946	9.6332	6.19303	9.71151
AT1G07630_1	PLL5	pol-like 5	12.6959	11.8504	12.6878	12.332	12.7467	12.0143	12.6928	12.5193	13.4519	12.5771	12.9548	12.8877	12.596	12.9015	12.7657	11.4996	12.1331	6.81659
AT1G07640_1	OBP2	Dof-type zinc finger DNA-binding family protein	8.87344	11.05	9.07522	10.6349	8.8503	9.50932	9.32223	8.43893	10.581	9.34386	10.1826	7.7609	10.5817	10.6334	7.46406	7.59965	12.2442	8.22805
AT1G07640_2	OBP2	Dof-type zinc finger DNA-binding family protein	9.2913	11.3188	9.6073	10.5037	9.20684	9.6536	9.45793	8.33415	10.3775	9.5756	10.3732	7.17859	10.8522	11.0774	6.77768	8.34058	12.2425	8.5285
AT1G07640_3	OBP2	Dof-type zinc finger DNA-binding family protein	9.41191	12.2145	9.3252	9.4844	8.45263	9.54569	8.71987	8.87563	10.5715	9.60153	10.3077	8.63476	10.526	10.9449	7.16153	7.82144	11.7069	8.32772
AT1G07645_1	ATDSI-1VOC, DSI-1VOC	dessication-induced 1VOC superfamily protein	7.55563	7.9816	7.76143	8.73065	6.2687	7.40296	7.49512	10.6306	9.22209	5.46665	6.4579	7.24337	7.54785	6.6847	6.88005	11.15	8.71767	8.55472
AT1G07650_1		Leucine-rich repeat transmembrane protein kinase	10.635	11.6572	10.2473	7.14988	9.12749	10.768	9.69591	12.3446	7.87268	9.65954	9.84909	10.495	8.90563	10.0859	11.4586	10.431	10.9515	12.1512
AT1G07660_1		Histone superfamily protein	13.9231	13.4864	13.838	13.7208	13.855	13.8156	13.7863	14.2926	12.9735	14.05	14.1379	13.7573	13.9124	14.1254	13.7508	13.8317	13.5791	13.6052
AT1G07660_2		Histone superfamily protein	13.8427	13.7134	13.8757	13.8162	14.0036	13.7824	13.915	14.2963	12.8745	14.1687	14.144	13.916	14.0983	14.1639	13.7781	13.8284	13.7284	13.7982
AT1G07670_1	ATECA4, ECA4	endomembrane-type CA-ATPase 4	12.2734	12.801	12.8584	10.4614	11.7591	12.6226	11.3314	12.3225	9.25356	12.3157	11.8244	12.4696	11.7837	11.9995	12.6559	11.6572	11.6303	12.9452
AT1G07680_1		unknown protein; FUNCTIONS IN: molecular_function unknown; INVOLVED IN: biological_process unknown; LOCATED IN: endomembrane system; BEST Arabidopsis thaliana protein match is: unknown protein (TAIR:AT5G23903.1); Has 7 Blast hits to 7 proteins in 2 specie	5.43887	5.21036	5.61733	5.44613	10.0209	5.37265	4.92733	5.07026	6.00698	4.8241	5.36974	5.71897	5.22514	4.95754	5.30162	4.79383	4.86446	5.34052
AT1G07690_1		FUNCTIONS IN: molecular_function unknown; INVOLVED IN: biological_process unknown; LOCATED IN: endomembrane system; EXPRESSED IN: root; CONTAINS InterPro DOMAIN/s: Orthoreovirus membrane fusion p10 (InterPro:IPR009854); BEST Arabidopsis thaliana protein m	5.59308	5.35211	5.19902	5.59576	5.04284	5.04743	5.53861	4.93137	5.66576	5.07896	4.89049	5.16228	5.19723	5.13371	5.12338	4.89233	5.04157	7.73448
AT1G07700_1		Thioredoxin superfamily protein	11.5552	11.6751	9.9666	11.7782	12.1273	11.7072	10.692	10.7885	6.38624	12.436	11.6276	9.96303	10.2962	12.4452	11.2474	10.6352	10.9793	12.4019
AT1G07700_2		Thioredoxin superfamily protein	10.5071	11.4362	9.81882	11.5067	11.8026	11.4245	10.0315	9.39107	6.68489	12.0072	11.247	10.5406	10.2742	12.2018	11.0611	10.2386	10.7788	12.0139
AT1G07700_3		Thioredoxin superfamily protein	4.83153	5.49691	4.71966	6.43432	5.21113	4.86265	4.77119	4.92929	5.00517	7.70735	5.43649	4.64469	5.15617	11.4408	5.01384	6.47385	5.10775	4.91306
AT1G07705_1		NOT2 / NOT3 / NOT5 family	11.2229	9.62706	10.1896	11.2074	10.5892	11.7491	9.60964	7.42823	11.6759	11.4935	11.9236	11.5952	10.6513	11.2263	10.6088	11.0218	12.6774	12.0548
AT1G07705_2		NOT2 / NOT3 / NOT5 family	11.483	5.29679	8.36113	5.37607	8.59877	10.743	8.3561	10.1025	13.1006	9.23252	10.8655	9.69527	6.46085	10.2185	10.2693	7.09497	5.92906	11.8993
AT1G07710_1		Ankyrin repeat family protein	7.27574	10.9509	6.50693	8.12534	8.95282	6.41321	8.40334	7.54195	9.04117	8.1098	7.48612	9.16339	6.56982	8.20883	8.06294	6.68973	11.4113	7.54854
AT1G07720_1	KCS3	3-ketoacyl-CoA synthase 3	11.0031	7.90013	12.361	7.59576	9.46792	7.82732	7.91768	7.51052	8.73798	8.56083	10.017	10.9904	10.4483	10.0249	11.0286	6.10847	5.66072	7.70682
AT1G07725_1	ATEXO70H6, EXO70H6	exocyst subunit exo70 family protein H6	6.69795	6.69767	8.07758	6.49736	6.4989	8.93839	6.64614	5.91268	8.7451	6.12886	6.11938	7.03951	6.0514	5.45169	6.26171	7.64273	5.81751	7.18788
AT1G07730_2		Disease resistance-responsive (dirigent-like protein) family protein	12.3592	7.89437	7.54406	8.66067	9.41215	12.2552	7.15106	7.56106	10.9784	8.26627	6.4161	8.01218	11.3441	6.81767	8.62149	6.05906	5.89926	9.07342
AT1G07740_1		Tetratricopeptide repeat (TPR)-like superfamily protein	7.55974	7.55006	6.91199	9.09932	6.80781	8.24561	11.4268	7.15763	10.657	9.04556	9.31918	7.94304	7.14116	7.95766	7.51625	5.91512	9.47563	8.26877
AT1G07745_1	ATRAD51D, RAD51D, SSN1	homolog of RAD51 D	9.62646	10.5169	8.41577	8.11181	9.88512	7.56367	9.52847	8.80527	7.85042	6.01474	6.6507	6.68829	8.14937	7.12507	7.81889	11.0121	9.71185	6.87523
AT1G07745_2	ATRAD51D, RAD51D, SSN1	homolog of RAD51 D	11.2375	11.527	9.93354	10.9992	11.4006	9.49976	10.7991	9.75236	11.355	8.2476	9.26511	9.00762	9.88334	6.51097	10.189	8.81468	8.62736	7.6559
AT1G07747_1		Bifunctional inhibitor/lipid-transfer protein/seed storage 2S albumin superfamily protein	7.0513	8.18591	8.02542	8.69361	6.76906	7.84755	6.04898	9.09159	10.7238	5.77713	7.27682	7.53684	6.98039	6.64473	7.21222	6.74423	7.45425	8.62746
AT1G07750_1		RmlC-like cupins superfamily protein	7.83557	8.49645	8.45154	9.22676	7.55792	7.70249	6.84786	8.22268	10.23	8.14927	8.91091	8.24569	7.97927	8.40344	9.72376	9.51118	7.53576	10.45
AT1G07770_1	RPS15A	ribosomal protein S15A	13.8362	13.6319	13.8864	13.6567	13.552	14.1063	13.7041	13.4378	13.2373	13.9034	13.8407	13.7944	13.6615	13.6646	13.8649	13.0714	12.6761	13.5052
AT1G07780_1	PAI1, TRP6	phosphoribosylanthranilate isomerase 1	12.2327	10.2519	12.8642	12.6816	12.7039	11.799	11.3815	12.3346	12.784	12.4529	11.785	12.4237	11.5331	12.9005	11.9981	11.4325	10.8012	12.8313
AT1G07780_4	PAI1, TRP6	phosphoribosylanthranilate isomerase 1	10.268	8.58521	11.1629	11.2176	10.0623	10.064	8.72395	10.0405	12.0004	10.3277	10.317	9.18158	9.30899	11.4239	9.91838	10.6078	8.47006	11.1617
AT1G07790_1	HTB1	Histone superfamily protein	11.2204	11.4589	12.6881	11.3822	11.7655	13.3146	10.1121	11.5743	10.8082	12.3186	12.2605	12.4147	12.2293	12.3393	12.1371	10.5425	8.69364	11.2132
AT1G07795_1		unknown protein; BEST Arabidopsis thaliana protein match is: unknown protein (TAIR:AT2G28725.1); Has 38 Blast hits to 38 proteins in 11 species: Archae - 0; Bacteria - 0; Metazoa - 0; Fungi - 0; Plants - 38; Viruses - 0; Other Eukaryotes - 0 (source: NCBI	8.2208	7.38504	7.53915	8.31347	6.28256	8.53871	5.96316	9.08732	9.79661	6.80483	6.35145	7.48217	6.59394	6.53852	6.65712	11.3547	6.25385	8.47745
AT1G07810_1	ECA1, ATECA1, ACA3	ER-type Ca2+-ATPase 1	13.3527	12.265	12.7632	10.943	11.555	12.9382	10.6946	10.1058	10.6399	11.6636	11.9307	11.9163	11.1623	11.7629	12.1701	10.8669	9.54303	12.23
AT1G07820_1		Histone superfamily protein	13.9424	13.61	13.7889	13.9163	13.8642	13.8809	13.7052	14.0757	12.8919	14.1399	14.2547	13.9206	13.9499	14.1587	13.7869	13.6745	13.597	13.6056
AT1G07830_1		ribosomal protein L29 family protein	10.7386	9.95653	11.5516	10.346	11.1303	9.97194	9.42704	11.8016	11.8663	10.938	12.1036	10.7586	11.5953	10.8967	10.341	9.67852	9.31911	12.4498
AT1G07840_1		Sas10/Utp3/C1D family	11.7902	10.6339	11.1177	8.23946	11.6496	12.3275	7.28251	6.99047	10.527	11.2411	11.8607	10.9562	9.72187	10.6171	11.1193	9.0672	8.45945	9.89336
AT1G07850_1		Protein of unknown function (DUF604)	7.92847	8.66342	8.63708	9.14004	8.84832	8.31985	6.32024	8.90073	9.79424	6.39644	9.52189	9.21413	7.30871	6.78068	8.17234	7.24744	5.93212	9.11355
AT1G07860_1		BEST Arabidopsis thaliana protein match is: Protein kinase superfamily protein (TAIR:AT1G07870.2); Has 7 Blast hits to 7 proteins in 4 species: Archae - 0; Bacteria - 0; Metazoa - 0; Fungi - 0; Plants - 7; Viruses - 0; Other Eukaryotes - 0 (source: NCBI B	12.7844	9.16832	10.8213	9.87956	11.2301	11.7819	10.7129	12.1828	10.6393	10.6302	7.94191	11.6655	10.5318	11.7154	11.382	11.997	11.9811	9.49989
AT1G07870_1		Protein kinase superfamily protein	12.4669	12.0899	12.2635	11.0736	11.9189	11.1017	10.1143	10.4092	9.21075	11.4159	11.4921	11.0743	10.8198	11.0719	12.0388	10.648	9.85818	10.8962
AT1G07870_2		Protein kinase superfamily protein	12.2556	10.711	11.3702	10.6138	11.0711	11.3504	11.4607	10.6607	8.69207	10.3115	9.98789	10.8884	11.0825	12.1509	11.3302	8.716	12.1524	10.1111
AT1G07880_1	ATMPK13	Protein kinase superfamily protein	9.30825	10.7783	8.21632	7.95743	10.4182	5.52726	7.79212	5.68751	7.494	7.64223	8.82036	5.60307	10.12	7.4407	5.84041	6.49699	6.19702	6.53269
AT1G07880_2	ATMPK13	Protein kinase superfamily protein	10.8117	5.18278	10.8329	5.63491	11.4281	5.52347	5.52374	4.89045	6.22905	8.80709	8.37762	5.48973	6.32939	6.8044	5.98812	8.48476	5.27645	5.55877
AT1G07885_1		unknown protein; FUNCTIONS IN: molecular_function unknown; INVOLVED IN: biological_process unknown; LOCATED IN: cellular_component unknown; Has 0 Blast hits to 0 proteins in 0 species (source: NCBI BLink).	9.07277	5.1764	5.17054	5.24277	4.81471	5.18574	9.3433	7.89816	5.10414	9.1492	5.53663	5.88768	5.17182	5.10879	5.25891	9.36977	9.36991	5.3267
AT1G07890_1	APX1, MEE6, CS1, ATAPX1, ATAPX01	ascorbate peroxidase 1	14.2799	14.2883	14.295	13.8246	14.1373	14.2367	14.251	14.2095	14.3201	13.8247	13.9238	14.1855	14.2508	14.0401	14.2205	14.1498	14.1148	14.6847
AT1G07890_6	APX1, MEE6, CS1, ATAPX1, ATAPX01	ascorbate peroxidase 1	14.0697	14.0811	14.0863	13.6467	13.8098	14.1526	13.9583	14.0057	14.191	13.5762	13.661	14.0959	14.0294	13.7593	14.1679	13.8731	13.8803	14.5654
AT1G07900_1	LBD1	LOB domain-containing protein 1	8.41321	8.15583	8.41893	8.3132	9.44025	5.95194	9.51589	12.5638	9.54785	9.33687	6.74879	8.47903	11.0875	12.0108	7.15793	10.8591	9.91074	8.56492
AT1G07901_1		unknown protein; Has 30201 Blast hits to 17322 proteins in 780 species: Archae - 12; Bacteria - 1396; Metazoa - 17338; Fungi - 3422; Plants - 5037; Viruses - 0; Other Eukaryotes - 2996 (source: NCBI BLink).	12.3478	12.1254	12.258	12.2139	11.9465	10.6866	11.442	12.0829	12.4414	11.9179	11.6248	9.29759	12.4433	11.7536	10.6376	10.7861	11.1467	13.0575
AT1G07910_1	ATRNL, RNL, AtRLG1	RNAligase	6.81352	6.88185	7.3813	9.49772	7.44364	10.0617	6.05055	8.38941	8.73133	8.69224	6.01689	8.5552	5.9433	5.71711	9.11756	7.52254	7.10677	8.08428
AT1G07920_1		GTP binding Elongation factor Tu family protein	14.2102	14.1043	14.1537	13.8921	14.3657	14.4316	14.1884	13.9427	14.352	14.3437	14.521	14.301	14.5356	14.4369	14.2691	14.3515	14.2585	14.5655
AT1G07930_1		GTP binding Elongation factor Tu family protein	13.7403	13.9196	14.1315	13.1703	13.9452	14.219	13.8261	13.5826	14.5133	14.0144	13.9272	14.1872	14.1341	14.0382	14.2628	13.9307	13.9855	14.4941
AT1G07930_2		GTP binding Elongation factor Tu family protein	13.961	14.1765	14.2433	13.9051	14.1297	14.1724	14.0947	13.7936	14.3478	14.2147	14.1843	14.2369	14.4784	14.3153	14.2477	14.1198	14.1804	14.4702
AT1G07940_1		GTP binding Elongation factor Tu family protein	14.2572	14.183	14.3798	13.8086	14.3343	14.4451	14.2151	13.9201	14.3981	14.4296	14.4713	14.2793	14.4764	14.5043	14.3968	14.4378	14.2624	14.5259
AT1G07950_1	MED22B	Surfeit locus protein 5 subunit 22 of Mediator complex	6.34518	10.1191	8.66276	5.37398	10.5698	11.5136	10.7758	11.312	6.75926	11.3732	10.3369	8.65415	10.994	11.5499	10.2284	8.11337	11.2102	12.7202
AT1G07960_1	ATPDIL5-1, PDIL5-1	PDI-like 5-1	10.9839	12.1181	12.1616	11.9461	9.5691	11.044	10.9462	11.3176	5.5124	10.482	11.8861	9.50434	10.873	10.9163	10.3495	9.97199	7.04438	10.9397
AT1G07970_1		CONTAINS InterPro DOMAIN/s: Cytochrome B561-related, N-terminal (InterPro:IPR019176); Has 215 Blast hits to 213 proteins in 79 species: Archae - 0; Bacteria - 6; Metazoa - 131; Fungi - 22; Plants - 42; Viruses - 0; Other Eukaryotes - 14 (source: NCBI BLin	8.05007	7.71625	7.74476	9.17958	10.0469	8.48253	7.81876	7.47415	10.0733	8.79362	8.45582	8.55756	7.77603	7.82358	7.54648	7.25306	10.1522	8.33318
AT1G07980_1	NF-YC10	nuclear factor Y, subunit C10	7.95358	6.7421	10.816	6.71372	10.5526	9.55563	11.5508	11.0718	8.70382	10.4025	8.65702	10.2431	8.35989	8.08022	10.7025	8.32991	9.64786	7.61925
AT1G07985_1		Expressed protein	8.0105	7.45428	6.32633	8.23667	11.4302	10.5531	13.003	8.15166	8.31886	9.58115	6.73655	6.86352	6.47599	8.65373	5.78113	11.7552	9.57276	7.17792
AT1G07990_1		SIT4 phosphatase-associated family protein	12.3808	10.8977	10.7814	10.673	12.1502	12.377	11.1045	11.2234	13.1239	12.0884	12.3145	11.8026	10.9605	9.88051	11.6015	8.53062	5.47334	12.8517
AT1G08000_1	GATA10	GATA transcription factor 10	9.49878	11.2736	9.89154	13.2242	10.6122	10.9577	9.12466	11.0269	10.9665	11.5693	9.76991	12.1034	8.94399	10.871	10.3078	7.50558	12.3055	11.0552
AT1G08005_1		BEST Arabidopsis thaliana protein match is: SIT4 phosphatase-associated family protein (TAIR:AT1G07990.1); Has 17 Blast hits to 17 proteins in 3 species: Archae - 0; Bacteria - 0; Metazoa - 0; Fungi - 0; Plants - 17; Viruses - 0; Other Eukaryotes - 0 (sou	10.5827	11.3544	10.2963	10.9354	12.2729	11.1575	9.82012	8.6745	13.1535	12.4482	9.85096	10.4572	12.6656	10.1447	12.3537	9.38783	9.29243	11.6196
AT1G08010_1	GATA11	GATA transcription factor 11	12.2745	11.5703	11.4045	11.4757	11.5145	10.928	10.5697	11.0629	11.4714	10.6754	10.5344	12.2125	12.0435	11.4812	10.8588	12.318	10.1322	12.55
AT1G08030_1	TPST	tyrosylprotein sulfotransferase	10.1505	6.85486	9.24287	7.61993	9.56932	10.9928	10.5689	7.14723	7.18288	10.645	11.0653	7.36117	11.1243	9.3323	8.85624	10.7744	10.5975	7.03445
AT1G08035_1		unknown protein; BEST Arabidopsis thaliana protein match is: unknown protein (TAIR:AT2G28330.1); Has 10 Blast hits to 10 proteins in 3 species: Archae - 0; Bacteria - 0; Metazoa - 0; Fungi - 0; Plants - 10; Viruses - 0; Other Eukaryotes - 0 (source: NCBI	5.08543	5.36825	4.94092	5.34859	7.13447	4.85414	5.11083	6.00407	5.99576	6.551	4.80496	4.73511	6.10443	5.11655	5.04564	6.84718	5.71519	5.19762
AT1G08040_1		Protein of unknown function (DUF707)	10.5792	12.2099	10.6042	11.802	10.9866	10.1632	8.95665	7.61821	7.72522	10.7614	11.6918	9.90547	10.4189	11.1289	10.6898	8.82335	9.5975	9.20868
AT1G08050_1		Zinc finger (C3HC4-type RING finger) family protein	9.83309	12.4567	8.44559	9.14931	10.4512	12.1033	11.2805	9.05021	9.95193	7.965	8.26942	9.18809	10.1962	9.96939	8.73949	11.0294	13.3018	9.65955
AT1G08060_1	MOM, MOM1	ATP-dependent helicase family protein	9.24398	11.2245	11.6299	11.8626	11.861	8.02778	11.0061	10.8231	10.6836	11.5789	11.5418	8.83332	10.972	11.9239	9.79951	12.1166	10.6372	8.9044
AT1G08065_1	ATACA5, ACA5	alpha carbonic anhydrase 5	6.42715	6.04753	5.91568	5.9254	5.29663	5.78433	5.14656	6.04847	7.55489	4.9725	5.93446	6.32317	5.52811	5.43902	5.95896	5.3268	5.32849	6.59628
AT1G08070_1	OTP82	Tetratricopeptide repeat (TPR)-like superfamily protein	6.63705	7.36809	6.06962	7.36067	5.95657	9.06594	5.96981	6.87083	6.35898	7.06132	8.04437	5.79603	6.73661	6.53819	6.22248	5.57578	7.21897	6.69009
AT1G08080_1	ATACA7, ACA7	alpha carbonic anhydrase 7	7.14831	7.92351	6.24653	8.6842	6.00211	5.69234	6.14366	10.2536	8.29774	5.81504	6.28321	5.74697	7.09694	6.50884	5.45564	5.80798	9.21332	7.07724
AT1G08090_1	ATNRT2:1, NRT2, NRT2;1AT, ACH1, LIN1, ATNRT2.1, NRT2.1, NRT2:1	nitrate transporter 2:1	7.87528	8.97167	9.31652	10.2766	8.24122	8.58642	7.02087	8.23163	11.7271	7.28891	7.94885	7.82811	9.2211	7.39972	7.70907	10.1833	9.6561	10.2456
AT1G08100_1	ATNRT2.2, ACH2, NRT2;2AT, NRT2.2	nitrate transporter 2.2	7.43225	6.43033	6.2723	6.49813	5.96632	6.62221	6.21228	5.88505	9.00105	5.67031	6.01938	6.8304	6.02089	5.87281	5.95425	8.08716	10.4984	7.95325
AT1G08110_1		lactoylglutathione lyase family protein / glyoxalase I family protein	11.6943	12.5161	12.0368	11.9309	11.573	12.993	11.8879	12.8862	13.6618	12.0626	12.3135	11.9704	11.7777	11.2476	12.2829	11.8333	12.3492	11.1568
AT1G08110_4		lactoylglutathione lyase family protein / glyoxalase I family protein	6.86909	4.84147	4.81902	4.90097	8.9807	8.51982	6.11519	4.67095	5.16883	8.03113	11.0529	4.92479	9.60784	11.2213	5.2592	4.88584	4.85386	5.03242
AT1G08120_1		BEST Arabidopsis thaliana protein match is: Protein kinase superfamily protein (TAIR:AT5G26110.1); Has 235 Blast hits to 235 proteins in 96 species: Archae - 21; Bacteria - 0; Metazoa - 117; Fungi - 8; Plants - 47; Viruses - 0; Other Eukaryotes - 42 (sour	8.35819	8.6497	9.0381	7.90299	10.1213	10.9631	7.35021	7.51607	8.14506	11.68	8.08532	11.0703	10.2806	8.43025	10.7313	6.95004	11.6262	11.1528
AT1G08125_1		S-adenosyl-L-methionine-dependent methyltransferases superfamily protein	9.72609	12.6723	11.0791	9.92415	12.5453	11.5646	11.2484	10.9693	8.4271	12.6852	11.909	11.6596	12.6682	7.89503	10.9817	10.1106	7.89286	7.6008
AT1G08125_3		S-adenosyl-L-methionine-dependent methyltransferases superfamily protein	10.1325	12.5161	11.0005	10.6771	12.338	11.7639	11.2151	12.2781	10.4532	12.408	10.2307	11.919	12.4286	7.66858	11.3195	10.7857	6.79942	8.79893
AT1G08130_1	ATLIG1, LIG1	DNA ligase 1	7.61258	8.76183	12.1415	12.2403	10.5768	12.6467	9.42018	11.2733	11.1287	12.1837	11.941	11.7102	11.4257	12.0735	11.9157	9.29247	8.64127	8.86051
AT1G08135_1	ATCHX6B, CHX6B	cation/H+ exchanger 6B	7.82667	6.38223	6.64025	7.16699	6.12238	6.66437	5.81183	6.54273	8.40566	5.52036	7.24456	6.5583	5.66566	5.98515	6.94596	5.58074	6.51378	6.95616
AT1G08140_1	ATCHX6A, CHX6A	cation/H+ exchanger 6A	6.28855	5.74801	6.1761	5.96634	5.36115	6.98222	4.97129	5.34298	9.55844	4.99887	5.61068	6.35982	5.63152	5.23855	6.41777	5.03654	6.8082	6.86627
AT1G08150_1	ATCHX5, CHX5	Cation/hydrogen exchanger family protein	6.2307	6.57076	6.60393	6.86397	6.1074	6.37682	5.71176	6.13101	8.1412	6.01626	6.21474	6.74371	6.52091	5.87676	6.29819	8.16961	8.77667	7.44485
AT1G08160_1		Late embryogenesis abundant (LEA) hydroxyproline-rich glycoprotein family	9.33557	11.2867	7.16485	9.18841	10.1929	10.0355	5.97296	6.13869	10.4964	9.159	10.1671	7.99975	9.70881	12.0576	6.78592	6.22592	6.88718	8.84666
AT1G08165_1		unknown protein; FUNCTIONS IN: molecular_function unknown; INVOLVED IN: biological_process unknown; LOCATED IN: cellular_component unknown; Has 30201 Blast hits to 17322 proteins in 780 species: Archae - 12; Bacteria - 1396; Metazoa - 17338; Fungi - 3422;	6.5647	7.42287	6.51594	8.33478	6.06939	6.80369	6.01035	6.0663	9.74712	5.67688	6.09732	6.4579	6.93285	7.31902	5.77467	5.83615	6.63769	7.24362
AT1G08170_1		Histone superfamily protein	8.34589	8.62327	7.31937	9.56934	6.76215	6.97022	7.57419	6.91082	9.28294	6.31378	7.28007	7.5217	7.95082	7.17535	7.09588	10.2631	6.04218	9.05182
AT1G08180_1		unknown protein; Has 53 Blast hits to 53 proteins in 9 species: Archae - 0; Bacteria - 0; Metazoa - 1; Fungi - 0; Plants - 52; Viruses - 0; Other Eukaryotes - 0 (source: NCBI BLink).	8.49537	8.88106	8.45395	11.5355	9.15883	10.6988	10.1075	6.24834	11.1826	7.44497	8.34998	8.53704	7.3175	7.25236	6.73743	6.24953	9.07222	11.2166
AT1G08190_1	ATVPS41, ZIP2, VPS41, ATVAM2, VAM2	vacuolar protein sorting 41	10.267	11.868	11.5135	11.0247	11.3366	11.5564	11.7344	12.3203	10.7767	11.1483	10.8085	11.7401	9.9783	10.849	11.806	10.2161	11.355	11.9958
AT1G08200_1	AXS2	UDP-D-apiose/UDP-D-xylose synthase 2	13.5955	13.6247	13.3106	13.4469	13.4389	13.465	13.2487	13.4278	13.1021	13.5857	13.2346	13.6416	13.479	13.4694	13.524	13.3222	13.4227	13.3601
AT1G08210_1		Eukaryotic aspartyl protease family protein	11.3526	10.9602	9.66035	9.52519	9.47808	10.0019	8.22812	7.33153	10.4106	9.44794	10.1575	10.5835	7.7886	10.7006	9.39631	7.07672	9.18982	8.7562
AT1G08220_1		FUNCTIONS IN: molecular_function unknown; INVOLVED IN: mitochondrial proton-transporting ATP synthase complex assembly; LOCATED IN: mitochondrial inner membrane; EXPRESSED IN: 18 plant structures; EXPRESSED DURING: 7 growth stages; CONTAINS InterPro DOMAI	7.39236	8.93042	8.67738	9.99987	7.59461	11.9755	7.57338	7.55096	11.4747	6.86952	9.91212	8.11973	9.03633	11.2087	7.25208	7.05995	9.74721	10.1341
AT1G08220_2		FUNCTIONS IN: molecular_function unknown; INVOLVED IN: mitochondrial proton-transporting ATP synthase complex assembly; LOCATED IN: mitochondrial inner membrane; EXPRESSED IN: 18 plant structures; EXPRESSED DURING: 7 growth stages; CONTAINS InterPro DOMAI	5.73582	5.74722	6.14949	10.8706	7.70629	11.1641	5.63291	7.20638	7.72805	8.89801	5.65962	6.38653	9.24621	5.33089	9.58628	5.35789	4.95409	6.25323
AT1G08230_2		Transmembrane amino acid transporter family protein	12.8137	13.4676	8.29131	9.18077	11.8974	6.67677	12.038	11.7822	9.62618	10.5713	10.8086	7.58875	9.82414	10.0675	9.34974	10.8169	9.80409	13.0286
AT1G08250_1	ADT6	arogenate dehydratase 6	5.86254	6.27022	6.50497	5.96716	5.58137	8.58395	5.38551	5.86738	6.70944	6.347	7.23683	7.54162	5.83663	5.62828	6.70438	5.43148	4.84836	8.58599
AT1G08260_1	EMB142, EMB2284, POL2A, TIL1, EMB529, ABO4, ESD7	DNA polymerase epsilon catalytic subunit	8.19749	7.99371	10.1025	8.47496	8.8495	9.73685	10.9426	8.27064	6.67989	11.1119	12.1046	7.03515	11.0954	11.6513	9.61224	9.9393	6.50891	10.3883
AT1G08270_1		CONTAINS InterPro DOMAIN/s: MIT (InterPro:IPR007330); BEST Arabidopsis thaliana protein match is: AAA-type ATPase family protein (TAIR:AT2G27600.1); Has 1133 Blast hits to 1133 proteins in 252 species: Archae - 47; Bacteria - 0; Metazoa - 540; Fungi - 145	12.5621	7.82589	12.155	9.39107	11.4989	7.28539	8.97929	12.0945	9.12026	11.1109	10.1955	8.03403	12.4384	7.58602	8.58647	11.0735	11.605	11.1472
AT1G08270_2		CONTAINS InterPro DOMAIN/s: MIT (InterPro:IPR007330); BEST Arabidopsis thaliana protein match is: AAA-type ATPase family protein (TAIR:AT2G27600.1); Has 35333 Blast hits to 34131 proteins in 2444 species: Archae - 798; Bacteria - 22429; Metazoa - 974; Fun	12.6341	7.8419	12.196	9.66266	11.5515	7.25102	8.87006	12.1908	7.48908	11.0992	10.3269	8.66075	12.346	7.58155	8.84617	11.2618	11.6252	11.1767
AT1G08280_1		Glycosyltransferase family 29 (sialyltransferase) family protein	7.31523	10.6993	9.47736	7.37897	10.5223	7.02994	7.68093	6.33736	8.25996	7.99855	7.56336	7.58526	6.94944	6.95632	7.64827	10.0719	7.7552	7.71667
AT1G08290_1	WIP3	WIP domain protein 3	11.2399	9.83882	6.09042	6.43645	7.05804	5.91322	6.52842	7.5986	7.73434	7.85249	9.64894	6.95187	9.80889	5.79037	6.52993	6.04371	7.60394	6.46319
AT1G08300_1	NVL	no vein-like	6.72455	8.24054	8.38874	6.91859	7.15745	8.56956	5.33674	6.88137	7.84268	8.24856	10.0887	9.6757	9.39347	6.22067	9.88032	8.85092	7.65663	6.79472
AT1G08310_1		alpha/beta-Hydrolases superfamily protein	6.65648	7.97201	5.59898	6.19839	9.02959	5.78381	11.2401	6.95372	6.30559	8.71561	5.77013	7.82189	7.08297	5.95655	10.1837	7.38681	8.35472	6.10198
AT1G08310_2		alpha/beta-Hydrolases superfamily protein	5.96458	7.95264	5.74615	6.37593	9.24343	6.10454	11.6276	6.88692	6.76927	9.04679	5.86243	7.29236	7.04678	6.05639	10.172	7.33971	8.57474	5.97483
AT1G08315_1		ARM repeat superfamily protein	11.9175	11.0683	8.69077	9.98386	8.53827	11.3633	10.0254	11.7833	13.249	9.28107	9.67399	10.288	8.35049	8.73961	10.3279	10.225	9.7072	11.3011
AT1G08320_1	TGA9, bZIP21	bZIP transcription factor family protein	6.49019	7.16969	6.60782	7.78257	6.14728	7.39913	6.1764	7.34762	7.30869	6.24483	6.36449	5.88341	6.76987	6.11138	6.29632	5.93334	5.90169	6.98658
AT1G08320_2	TGA9, bZIP21	bZIP transcription factor family protein	6.82388	7.81401	6.48007	8.31943	6.40789	7.47211	5.97376	6.9158	7.87629	5.47342	6.09075	6.31249	7.19221	6.37346	6.25482	5.97888	5.43565	7.1367
AT1G08340_1		Rho GTPase activating protein with PAK-box/P21-Rho-binding domain	9.62203	12.1267	7.22094	8.84526	11.7199	7.04353	9.09234	9.20363	9.22731	9.65973	9.33956	8.56504	7.46279	7.26867	6.62382	11.3523	8.94763	8.14356
AT1G08350_1		Endomembrane protein 70 protein family	10.8729	6.71316	5.95226	7.61356	9.28806	7.17338	11.5836	7.17863	7.86118	11.7786	10.4708	9.13222	6.54556	11.6981	10.7881	7.60374	6.79495	8.02143
AT1G08360_1		Ribosomal protein L1p/L10e family	12.6588	12.8485	13.6056	13.1294	12.8032	13.5689	12.7388	13.0409	12.5315	13.0816	13.1455	13.3093	13.077	13.3414	13.6608	12.6054	12.6231	13.3998
AT1G08370_1	DCP1, ATDCP1	decapping 1	11.2106	12.3138	11.8976	10.1679	9.02783	12.7502	12.8881	13.326	11.3122	12.3368	12.8078	10.9511	12.2402	12.6318	10.9178	13.1562	12.3268	11.4274
AT1G08380_1	PSAO	photosystem I subunit O	14.4006	14.2318	14.4502	14.3793	14.4164	14.7075	14.375	14.0091	13.8393	14.4592	14.5209	14.5706	14.4064	14.3297	14.5625	14.0129	13.7213	14.1395
AT1G08390_1		unknown protein; Has 62 Blast hits to 62 proteins in 27 species: Archae - 0; Bacteria - 0; Metazoa - 34; Fungi - 0; Plants - 28; Viruses - 0; Other Eukaryotes - 0 (source: NCBI BLink).	9.49533	10.9913	11.0442	10.8505	10.5926	9.5041	12.3923	8.81301	11.2898	12.1408	11.6403	10.9294	9.96608	10.7167	11.0445	11.0203	12.5981	10.7453
AT1G08400_1		RINT-1 / TIP-1 family	6.49355	10.0852	8.71049	5.94735	5.55362	8.56961	5.06892	5.28716	9.43457	7.43925	9.49498	9.13613	6.60481	10.0103	6.47012	5.2965	5.43623	8.61427
AT1G08410_1		P-loop containing nucleoside triphosphate hydrolases superfamily protein	9.66746	10.6649	11.7822	8.54159	11.5164	11.3633	7.69746	8.18598	11.097	12.233	11.4856	10.1125	11.895	10.7589	9.76289	8.97826	7.95094	8.92708
AT1G08420_1	BSL2	BRI1 suppressor 1 (BSU1)-like 2	10.058	10.0614	11.5135	10.8226	12.2136	10.1808	10.5453	11.0617	10.0258	11.7996	12.5489	9.69233	11.6189	10.4613	10.645	12.4227	12.7766	9.817
AT1G08430_1	ALMT1, ATALMT1	aluminum-activated malate transporter 1	7.14579	7.07653	6.55114	7.37989	6.15801	6.31087	5.95148	6.27497	8.00345	7.58087	6.12058	7.40288	6.48475	6.37088	6.33107	6.44388	6.37673	8.52625
AT1G08440_1		Aluminium activated malate transporter family protein	5.9291	6.05551	5.85242	6.85988	5.40818	5.97538	6.46463	6.2945	6.65672	6.3809	5.83717	5.93037	5.60984	5.88399	5.36243	6.24277	5.61045	6.06564
AT1G08450_1	CRT3, PSL1, EBS2, AtCRT3	calreticulin 3	10.9463	11.398	11.7149	10.4829	11.611	11.6081	11.8394	12.2611	12.5585	10.5759	11.4399	11.7231	11.5796	9.90319	12.2873	11.8954	10.8199	12.7
AT1G08450_3	CRT3	calreticulin 3	10.9267	11.3448	11.7101	10.3839	11.6385	11.7183	11.7705	12.3627	12.5415	10.5496	11.5073	11.7808	11.513	9.91257	12.1874	11.9074	10.8523	12.7526
AT1G08460_1	HDA08, HDA8, ATHDA8	histone deacetylase 8	10.5057	10.2968	10.2782	10.6549	10.4321	11.3056	10.8546	9.96524	11.4123	9.19002	9.3194	10.4331	10.7849	9.92157	9.55008	8.43404	8.20473	12.0399
AT1G08465_1	YAB2	Plant-specific transcription factor YABBY family protein	8.07491	10.2455	10.0411	10.4306	10.8736	11.3974	9.95825	9.57985	14.0268	11.4847	11.1875	9.07105	10.4412	11.4497	7.75443	8.29995	6.75745	6.45323
AT1G08470_1	SSL3	strictosidine synthase-like 3	8.38803	10.0816	10.1264	8.44084	10.0193	10.1251	9.90285	9.90581	9.51002	11.1802	7.59486	8.8115	10.0216	9.67391	10.7461	7.99471	10.0449	8.11532
AT1G08480_1		unknown protein; FUNCTIONS IN: molecular_function unknown; INVOLVED IN: biological_process unknown; LOCATED IN: mitochondrion, plasma membrane, plastid, vacuole; EXPRESSED IN: 27 plant structures; EXPRESSED DURING: 15 growth stages; Has 39 Blast hits to 3	12.4578	9.36531	12.5753	9.80677	12.7331	13.4377	12.4584	12.9953	11.6762	12.4404	13.2698	12.5834	12.899	12.8947	12.7329	12.6196	12.5106	13.5151
AT1G08490_1	ATSUFS, SUFS, ATCPNIFS, ATNFS2, CPNIFS	chloroplastic NIFS-like cysteine desulfurase	11.3183	7.25258	11.7526	12.6086	10.4785	12.3764	11.4235	11.7883	11.7678	10.2474	10.0719	11.3881	11.3949	12.4025	11.8029	10.7599	8.35867	7.86353
AT1G08500_1	ENODL18, AtENODL18	early nodulin-like protein 18	9.20937	7.9522	11.7276	8.33916	8.49298	7.79991	5.77833	5.72729	8.94798	6.24765	8.68085	10.6931	7.32027	9.75422	8.15114	5.58642	8.77522	7.82647
AT1G08510_1	FATB	fatty acyl-ACP thioesterases B	12.3891	11.9901	12.5728	13.4886	12.703	12.7025	12.683	13.1622	10.4415	12.6077	11.7551	12.8745	12.9491	12.861	13.0282	12.6578	12.1625	12.1505
AT1G08520_1	ALB1, ALB-1V, V157, PDE166, CHLD	ALBINA 1	13.7317	13.6825	13.8081	13.5077	13.948	13.6843	13.323	13.2046	13.0331	14.1304	13.8771	13.8467	13.4645	13.7626	13.8411	13.3257	13.2716	13.1569
AT1G08530_1		unknown protein; FUNCTIONS IN: molecular_function unknown; INVOLVED IN: biological_process unknown; LOCATED IN: chloroplast; BEST Arabidopsis thaliana protein match is: unknown protein (TAIR:AT5G09995.2); Has 140 Blast hits to 140 proteins in 53 species:	9.46076	7.84495	11.139	6.57235	7.88023	8.33851	7.59552	10.1847	6.59078	7.90613	6.16289	8.85434	8.27205	8.51832	9.45182	9.31689	7.15478	6.87723
AT1G08540_1	SIGB, SIG1, SIG2, SIGA, ATSIG1, ABC1, ATSIG2	RNApolymerase sigma subunit 2	11.4522	12.2962	11.6648	7.91184	12.2447	11.0908	10.7466	7.0406	7.46826	11.6671	11.4995	11.3965	8.06115	11.0855	11.8221	6.93437	11.3155	9.30338
AT1G08550_1	NPQ1, AVDE1	non-photochemical quenching 1	10.5241	12.0387	12.0932	11.6698	11.8286	11.5368	11.0763	8.34577	10.4692	11.9739	11.0604	12.0534	11.2398	12.164	11.5704	10.8833	10.6673	9.6354
AT1G08560_1	SYP111, KN, ATSYP111	syntaxin of plants 111	12.1808	11.6602	13.2419	12.346	12.6901	12.9493	12.1639	11.5144	6.93827	13.368	13.609	13.1201	12.7904	13.3566	12.9371	12.9587	11.9176	7.28375
AT1G08570_1	ACHT4	atypical CYS HIS rich thioredoxin 4	13.0841	13.1256	12.812	12.7478	12.9161	12.2522	12.7895	13.0179	10.0591	12.9398	12.7151	13.012	13.3575	12.2894	12.8049	12.6909	12.0844	13.2607
AT1G08570_2	ACHT4	atypical CYS HIS rich thioredoxin 4	12.5028	12.6637	12.3875	12.3553	12.3944	11.8268	12.0504	12.4743	8.28698	12.1644	12.343	12.5721	12.8389	11.6876	12.3587	12.1189	11.5361	13.3548
AT1G08570_3	ACHT4	atypical CYS HIS rich thioredoxin 4	13.01	13.3063	12.8567	12.7194	12.8186	12.2028	12.827	12.9859	9.9564	12.9858	12.9351	12.8645	13.4106	12.2655	12.825	12.8879	12.0885	13.2768
AT1G08580_1		unknown protein; Has 39 Blast hits to 39 proteins in 15 species: Archae - 0; Bacteria - 0; Metazoa - 0; Fungi - 0; Plants - 35; Viruses - 0; Other Eukaryotes - 4 (source: NCBI BLink).	11.8883	9.50603	11.722	11.8815	11.9391	12.1986	11.968	11.9959	8.66478	13.3516	12.8632	11.9466	12.9639	12.5395	12.8289	12.1274	11.7426	10.2681
AT1G08590_1		Leucine-rich receptor-like protein kinase family protein	6.49663	7.41066	9.42278	7.53034	6.38542	7.28071	9.95411	5.63531	8.37756	5.5236	11.2872	6.4128	6.36525	6.28463	6.94352	5.50405	5.68073	6.4965
AT1G08600_1	ATRX, CHR20	P-loop containing nucleoside triphosphate hydrolases superfamily protein	11.028	11.9249	12.0224	8.65375	11.3214	8.58556	12.0273	10.0646	10.2742	12.54	10.7412	11.4034	11.9325	9.6513	12.0197	10.5582	11.9156	9.39945
AT1G08610_1		Pentatricopeptide repeat (PPR) superfamily protein	12.1553	5.93704	10.9943	5.97853	6.80337	11.8174	9.98173	5.90249	5.73415	11.5173	9.95048	11.6878	10.9717	8.46468	11.3683	10.6063	6.32203	5.2461
AT1G08620_1	PKDM7D	Transcription factor jumonji (jmj) family protein / zinc finger (C5HC2 type) family protein	10.1309	8.1124	10.1807	6.87479	8.13078	7.98014	6.37931	7.40314	7.32274	8.29767	7.57454	8.29636	9.28314	9.22274	9.66076	8.78296	8.14538	6.88975
AT1G08630_1	THA1	threonine aldolase 1	9.46454	11.6078	9.79617	11.8376	12.3143	9.61923	12.6696	11.4789	10.4787	10.2026	9.85412	9.74701	10.2186	9.08054	10.6081	11.3351	9.75893	11.7268
AT1G08640_1	CJD1	Chloroplast J-like domain 1	10.6425	10.2735	12.1955	9.19606	9.65819	11.4562	10.6075	10.7865	9.16816	10.0191	11.473	11.9035	11.0326	11.6329	11.7565	10.3963	7.91241	10.3323
AT1G08650_1	PPCK1, ATPPCK1	phosphoenolpyruvate carboxylase kinase 1	12.1438	9.17569	12.7614	12.9046	9.67687	12.1949	11.3193	9.06664	10.8662	11.5702	11.1868	12.2461	11.7902	10.5341	12.6363	7.23063	12.1828	10.9443
AT1G08650_2	PPCK1	phosphoenolpyruvate carboxylase kinase 1	10.497	8.98952	9.99069	11.0767	7.48598	11.373	6.89498	7.12765	9.06488	7.80522	8.43168	9.56728	8.77369	7.97782	10.5952	5.88809	7.91468	9.34717
AT1G08660_1	MGP2	MALE GAMETOPHYTE DEFECTIVE 2	10.8373	9.85535	12.1829	9.83502	8.45563	12.3247	10.8336	12.7981	11.6509	11.903	11.7474	11.3692	11.9948	9.57725	12.8102	12.511	8.63953	12.7022
AT1G08660_2	MGP2	MALE GAMETOPHYTE DEFECTIVE 2	9.12595	9.60305	10.4456	10.9371	8.32597	10.7574	9.33282	7.50532	9.49213	10.6745	10.5655	11.3861	8.56565	7.28216	12.0337	11.3315	9.16418	11.208
AT1G08670_1		ENTH/VHS family protein	6.92515	7.26947	7.98679	8.74254	6.78563	7.24079	7.07484	9.0662	9.92781	7.43277	6.31495	7.65112	6.80977	7.81617	6.84864	6.45483	8.15658	8.22345
AT1G08680_1	ZIGA4, AGD14	ARF GAP-like zinc finger-containing protein ZIGA4	11.7651	10.0025	10.6751	7.99853	11.2565	11.7932	10.7733	10.1281	11.5435	9.96981	10.4676	11.1144	7.94965	10.6535	11.1859	9.28902	8.97229	10.6213
AT1G08680_3	ZIGA4	ARF GAP-like zinc finger-containing protein ZIGA4	11.5062	9.72369	11.0783	8.51446	11.9045	11.152	10.4196	10.0073	9.23545	11.1639	7.94187	9.88735	7.42185	10.2644	10.8073	8.82501	7.98553	9.68321
AT1G08695_1	SCRL3	SCR-like 3	5.94717	6.08765	5.88956	6.25884	5.4844	5.2913	10.121	6.43267	6.21161	7.3889	5.54269	5.92084	5.67201	5.30263	5.30404	5.05883	5.97662	6.52253
AT1G08700_1	PS1	Presenilin-1	11.6318	10.7503	8.62874	9.91895	11.4383	10.9263	11.2051	10.7656	10.3894	11.4183	11.1869	11.1595	11.9846	11.0778	11.4137	12.5736	11.3393	12.0983
AT1G08710_1		F-box family protein	9.35742	11.8798	9.93622	12.9035	9.51998	11.9581	11.1574	10.0751	7.86062	9.95643	8.95693	11.8423	10.8036	10.1551	11.3771	9.60377	9.45147	7.61802
AT1G08710_2		F-box family protein	4.83228	11.2496	4.6084	4.85296	4.7104	9.03351	9.27134	6.26213	4.46903	7.48075	5.80919	9.50369	5.97416	4.84643	7.4521	9.67958	7.69721	4.58107
AT1G08720_1	EDR1, ATEDR1	Protein kinase superfamily protein	11.5258	11.8973	11.0045	9.49606	11.8755	11.0547	11.0417	9.82764	8.36223	10.5488	11.5588	11.09	9.47934	10.2125	10.9886	11.5423	9.35671	7.38389
AT1G08730_1	XIC, ATXIC	Myosin family protein with Dil domain	7.19063	7.1466	7.57513	6.62554	9.94321	5.92437	7.01987	6.60189	7.44877	7.85454	6.207	7.07273	5.35321	5.73597	8.54298	5.77411	9.6462	7.85667
AT1G08750_1		Peptidase C13 family	10.4098	7.34111	8.52867	7.69399	9.19024	9.57221	9.0065	6.68539	8.16347	10.2401	10.5844	8.74774	8.69479	10.48	8.49001	10.6685	6.46033	7.84708
AT1G08760_1		Plant protein of unknown function (DUF936)	10.0276	10.0184	12.0499	9.48253	8.67255	8.31832	7.22556	9.14142	9.64428	9.73586	8.28532	10.5955	7.55665	9.62436	10.4244	6.51102	5.79719	10.5747
AT1G08770_1	PRA1.E	prenylated RAB acceptor 1.E	8.32547	9.56957	9.49221	11.9562	11.4178	10.7586	7.34706	8.36015	10.8915	6.91285	9.11248	9.96045	9.28363	8.20935	10.4501	8.07834	6.72129	10.2994
AT1G08780_1	AIP3, PFD4	ABI3-interacting protein 3	12.3594	10.6996	13.3462	9.79455	12.9321	13.2554	13.1076	11.0069	14.0611	13.1884	13.0396	12.3007	13.1609	13.4715	12.3475	12.0578	10.7962	10.9648
AT1G08790_1		Protein of unknown function (DUF1685)	6.38978	8.18528	6.981	8.61221	6.40232	7.44818	5.94264	8.65953	9.54061	5.57709	7.39928	8.13858	6.63923	6.76601	6.41478	9.49416	5.47148	8.36369
AT1G08800_1		Protein of unknown function, DUF593	9.5553	9.80208	9.27749	8.56039	9.95264	7.6632	9.48835	10.0541	9.24585	8.5517	6.99754	9.12946	8.4545	8.91215	8.50937	9.61211	9.69162	11.2929
AT1G08810_1	MYB60, AtMYB60	myb domain protein 60	13.14	5.9106	8.90166	7.64714	10.4494	7.68987	8.20362	5.31431	6.02559	11.1439	12.7273	6.30227	11.1094	10.5617	10.2828	9.53144	5.47841	5.80368
AT1G08810_2	MYB60	myb domain protein 60	10.8489	7.39528	9.87411	12.2099	10.2667	10.7078	9.13142	10.0173	9.42347	10.9397	11.3452	10.9715	11.4625	6.8201	8.24794	10.6643	10.6897	7.35535
AT1G08820_1	VAP27-2	vamp/synaptobrevin-associated protein 27-2	9.94506	10.696	11.1097	10.7149	11.5395	11.4391	11.2627	12.2697	8.79949	10.9878	9.5513	10.2849	10.8892	10.6543	10.4739	9.80064	10.7669	10.7193
AT1G08830_1	CSD1	copper/zinc superoxide dismutase 1	10.7085	13.6145	13.4683	13.2841	13.5125	13.8182	13.649	13.7528	12.0869	13.5544	13.6962	13.2105	13.6474	13.6251	13.6209	13.8376	13.9692	14.028
AT1G08840_1	emb2411	DNA replication helicase, putative	5.28626	8.42345	6.07759	5.17816	5.1448	6.15095	4.99824	6.06213	5.55405	8.36309	8.02381	6.1998	9.68531	7.44587	6.3658	10.2027	9.94417	6.09517
AT1G08845_1		Ribosomal L18p/L5e family protein	12.5941	7.1933	10.0996	8.59039	8.52778	12.1483	5.52152	6.29539	9.91331	11.6307	9.35013	7.42209	12.4204	11.6546	8.91667	10.8836	5.39649	7.86345
AT1G08845_2		Ribosomal L18p/L5e family protein	11.7924	10.0234	7.51499	9.08435	8.34976	7.88508	6.17308	6.4592	9.88204	8.33106	6.78487	7.22176	8.5683	12.2565	7.11862	5.80745	5.73596	7.4614
AT1G08860_1	BON3	Calcium-dependent phospholipid-binding Copine family protein	7.34395	8.24613	8.1276	9.94199	9.252	6.79554	6.86093	11.5523	8.39785	6.77422	7.5515	7.52002	7.5769	6.63842	6.44622	9.43647	6.62211	7.00943
AT1G08880_1	HTA5, H2AXA, G-H2AX, GAMMA-H2AX	Histone superfamily protein	11.8129	12.5585	12.3573	11.4062	12.0269	12.5278	11.3853	8.34761	9.31203	11.5613	11.3611	12.3728	12.1747	12.1723	12.4281	11.3906	9.04333	12.442
AT1G08890_1		Major facilitator superfamily protein	6.21359	8.49195	11.5959	10.8127	11.1281	9.56245	10.5025	10.0166	9.45799	8.01162	9.27244	11.8526	7.97067	9.89625	11.089	8.84092	9.17515	11.5976
AT1G08900_1		Major facilitator superfamily protein	9.59778	9.39107	9.84483	10.8594	10.9077	11.3469	10.534	10.8323	9.95267	8.20978	10.391	9.44978	9.15361	10.5441	8.74636	8.70317	8.34817	11.6527
AT1G08900_3		Major facilitator superfamily protein	8.63083	9.09378	9.46815	10.4636	9.50613	10.9699	9.96644	9.97863	11.1319	8.34825	9.98125	8.95398	9.63455	10.2407	8.47622	8.95671	8.66568	11.2905
AT1G08910_1	EMB3001	zinc ion binding;zinc ion binding	11.3941	11.8413	12.344	9.89449	11.8156	12.0582	12.6	12.3429	10.543	12.5014	12.9075	12.7616	12.5446	12.5772	12.9316	12.948	12.4899	11.4126
AT1G08920_1	ESL1	ERD (early response to dehydration) six-like 1	11.5888	12.0477	12.2449	10.2685	12.6891	11.4087	11.6073	11.3149	12.6271	12.1103	10.9599	12.0501	12.2918	11.6936	12.0352	11.7367	11.6303	12.4575
AT1G08920_2	ESL1	ERD (early response to dehydration) six-like 1	10.9907	10.9135	11.6682	11.5844	11.9329	10.832	11.165	10.0474	12.2363	11.2988	10.5321	11.8416	11.4951	10.893	11.563	11.0963	11.3294	12.1357
AT1G08920_3	ESL1	ERD (early response to dehydration) six-like 1	10.3014	5.78792	4.81675	4.96036	5.09831	4.55659	5.44995	4.52341	4.79648	4.86335	4.78102	4.81679	5.27713	5.10799	5.65809	4.72445	4.67254	5.29093
AT1G08930_1	ERD6	Major facilitator superfamily protein	12.1299	12.3454	13.86	13.1299	12.7211	13.1501	13.6034	13.7208	13.6999	12.7816	12.6789	13.5087	13.0354	12.4744	13.7104	13.768	13.541	14.0398
AT1G08940_1		Phosphoglycerate mutase family protein	9.6651	11.1935	10.4707	12.0547	11.1798	10.8867	12.2326	12.301	12.5781	11.0951	9.43797	11.4759	10.6255	10.5435	10.9385	11.9001	12.2116	13.1106
AT1G08960_1	CAX11, ATCAX11	cation exchanger 11	8.85647	9.09533	8.8853	9.66316	8.70754	9.16184	7.41946	10.0839	11.3576	8.8686	9.06929	9.45097	10.2737	10.7036	7.43923	10.7245	6.81586	8.81861
AT1G08970_1	HAP5C, NF-YC9	nuclear factor Y, subunit C9	10.4621	12.3255	9.68548	11.4373	11.114	10.9009	8.79458	11.0667	9.96359	8.13552	10.7241	9.96246	9.12015	7.26522	8.95429	8.41353	6.19723	9.35582
AT1G08980_1	ATAMI1, AMI1, ATTOC64-I, TOC64-I	amidase 1	10.7049	12.4277	11.7458	12.8263	11.429	11.3719	12.1898	9.98471	7.85521	11.4389	10.8756	12.195	10.8195	10.5518	12.5115	7.98999	9.38351	11.7647
AT1G08985_1		AP2/B3-like transcriptional factor family protein	5.13004	4.97696	5.27425	5.11339	4.98746	5.61813	4.94867	4.95702	6.90451	5.16068	5.46696	7.05121	5.08465	8.40857	5.17087	5.88059	5.41041	6.04387
AT1G08990_1	PGSIP5	plant glycogenin-like starch initiation protein 5	6.92646	6.59353	6.42482	6.73219	5.83089	6.47421	7.13175	6.43475	6.28538	5.42856	6.16124	6.96238	6.17965	6.08035	6.52217	12.2289	6.40198	6.73347
AT1G09000_1	ANP1, MAPKKK1, NP1	NPK1-related protein kinase 1	5.85023	6.96775	5.2042	6.64818	5.33748	5.56777	4.89841	8.65022	6.58136	7.57208	6.45649	6.3233	8.00845	5.83097	6.76297	8.0947	8.19817	5.9939
AT1G09010_1		glycoside hydrolase family 2 protein	11.0564	12.2882	12.1067	13.0034	11.3402	11.7168	11.4366	11.1661	7.77735	11.1161	11.2105	11.3171	10.5466	10.3396	11.8287	9.97302	7.72725	12.0921
AT1G09020_1	SNF4, ATSNF4	homolog of yeast sucrose nonfermenting 4	11.3607	11.6743	9.79404	9.27055	11.0706	10.6116	11.528	10.0693	11.11	11.0609	12.2832	12.1688	11.2589	12.1638	10.5895	11.2601	11.6298	9.46288
AT1G09026_1		unknown protein; LOCATED IN: endomembrane system; Has 30201 Blast hits to 17322 proteins in 780 species: Archae - 12; Bacteria - 1396; Metazoa - 17338; Fungi - 3422; Plants - 5037; Viruses - 0; Other Eukaryotes - 2996 (source: NCBI BLink).	6.6376	6.79176	6.65491	8.24565	6.06238	7.42642	5.32547	5.92661	9.58108	5.20938	6.0005	6.1346	6.01108	5.87768	5.76802	5.32094	5.27853	8.57093
AT1G09030_1	NF-YB4	nuclear factor Y, subunit B4	7.43273	6.13251	6.18032	7.86075	5.9245	6.51787	6.01291	8.30656	8.26696	5.43897	6.62825	7.12878	5.99214	5.99364	5.84633	5.41378	11.892	7.11331
AT1G09040_1		unknown protein; FUNCTIONS IN: molecular_function unknown; INVOLVED IN: biological_process unknown; LOCATED IN: membrane; EXPRESSED IN: leaf; BEST Arabidopsis thaliana protein match is: unknown protein (TAIR:AT1G09050.1); Has 614 Blast hits to 567 protein	6.10338	5.19146	9.32715	12.8416	8.38288	7.06747	7.90978	9.08302	5.50085	10.3847	5.15196	9.11633	10.6593	9.23472	9.48155	9.94726	6.57038	5.84149
AT1G09050_1		unknown protein; BEST Arabidopsis thaliana protein match is: unknown protein (TAIR:AT1G09040.1); Has 552 Blast hits to 499 proteins in 115 species: Archae - 0; Bacteria - 86; Metazoa - 259; Fungi - 14; Plants - 77; Viruses - 0; Other Eukaryotes - 116 (sou	6.31756	6.14399	9.05714	12.8038	7.37567	10.5289	8.56597	9.54538	7.51771	10.6647	6.12586	8.59651	11.411	9.72233	10.9761	11.7709	7.92653	6.58246
AT1G09060_1		Zinc finger, RING-type;Transcription factor jumonji/aspartyl beta-hydroxylase	12.2746	12.8245	10.9721	12.6313	12.0673	7.91353	11.4439	10.9711	11.2889	12.12	11.5746	12.1811	11.712	11.7923	11.4657	8.98642	10.6632	10.571
AT1G09070_1	SRC2, (AT)SRC2	soybean gene regulated by cold-2	13.1804	13.9773	14.3284	13.5276	13.758	14.73	13.83	13.917	14.191	13.3428	13.936	14.48	13.8208	13.7644	14.4092	13.6785	13.6264	14.6386
AT1G09080_1	BIP3	Heat shock protein 70 (Hsp 70) family protein	8.43031	7.45779	7.18484	7.50092	7.62309	8.40109	8.33335	9.97697	9.50057	8.33347	7.92207	9.16471	9.84435	9.33723	11.5561	8.86551	10.2749	10.6916
AT1G09090_1	ATRBOHB, ATRBOHB-BETA, RBOHB	respiratory burst oxidase homolog B	7.26536	9.73484	7.7069	9.07569	6.61489	7.12819	6.10139	6.51939	9.07747	5.90332	6.41049	7.87133	7.61208	7.37432	7.4801	6.83371	5.79172	9.37218
AT1G09090_2	ATRBOHB, RBOHB	respiratory burst oxidase homolog B	6.9303	6.93007	6.9821	7.83349	5.91748	7.14236	5.53631	7.94092	11.2102	5.92255	6.4303	8.28883	6.25662	8.86532	6.8514	7.10286	6.44932	8.5773
AT1G09100_1	RPT5B	26S proteasome AAA-ATPase subunit RPT5B	8.3411	7.40666	7.17193	10.2266	8.93792	7.67249	9.13252	7.8513	9.60876	9.54207	8.44541	7.35315	8.98006	8.55405	9.67297	9.51924	10.687	7.42371
AT1G09130_1		ATP-dependent caseinolytic (Clp) protease/crotonase family protein	12.9997	13.1347	13.7417	13.642	13.4487	13.1426	13.4142	13.1429	13.3079	12.9948	13.2212	13.134	13.1261	12.5315	13.3331	12.3848	12.9535	12.4003
AT1G09130_3		ATP-dependent caseinolytic (Clp) protease/crotonase family protein	13.0403	12.6077	13.2244	13.13	13.4285	13.1082	13.4169	13.166	12.7115	13.7952	13.5008	13.4628	13.5644	13.5552	13.3591	12.9556	12.9015	11.801
AT1G09140_1	ATSRP30, SR30, At-SR30	SERINE-ARGININE PROTEIN 30	11.906	12.9806	11.8626	11.1205	12.5145	11.9634	12.6724	13.1112	12.8104	12.1452	11.7636	12.3025	12.3907	11.3592	12.0366	12.0197	12.2173	12.5778
AT1G09140_2	ATSRP30, SR30, At-SR30	SERINE-ARGININE PROTEIN 30	10.7315	12.277	10.546	11.5933	11.4887	10.6061	12.4222	12.2915	11.6325	11.3359	10.5593	11.428	11.2368	10.6931	11.0818	11.0196	9.64571	12.9322
AT1G09150_1		pseudouridine synthase and archaeosine transglycosylase (PUA) domain-containing protein	11.7669	8.69949	7.38954	9.28262	10.3125	11.1667	8.16009	8.11628	10.666	11.2664	10.6452	11.3105	11.2021	9.99147	10.889	11.9585	11.0877	11.2731
AT1G09155_1	AtPP2-B15, PP2-B15	phloem protein 2-B15	8.05604	7.7576	7.29363	8.21429	6.40125	8.1222	7.3601	5.62973	7.51555	5.38867	6.97005	8.37266	6.46382	6.51845	7.22296	7.29678	5.64435	7.61218
AT1G09157_1		Protein of unknown function (DUF679)	9.51612	9.32815	9.78937	9.87905	8.22645	8.48098	10.9642	11.6381	11.6997	8.46242	9.00388	9.37358	8.99935	8.45615	8.86718	9.01658	12.186	9.75105
AT1G09160_1		Protein phosphatase 2C family protein	12.578	12.1526	11.8415	12.7545	11.5814	12.0526	9.86213	11.9246	12.0794	12.0516	12.1182	11.629	12.2698	11.4736	11.9788	10.7568	10.8515	12.4318
AT1G09170_1		P-loop nucleoside triphosphate hydrolases superfamily protein with CH (Calponin Homology) domain	7.66096	7.18521	7.30928	7.90339	6.58238	7.56485	5.76384	6.67894	10.311	5.68232	7.37932	8.63976	5.94123	6.82895	7.12237	6.16908	7.44973	9.2027
AT1G09176_1		unknown protein; FUNCTIONS IN: molecular_function unknown; INVOLVED IN: biological_process unknown; LOCATED IN: endomembrane system; Has 30201 Blast hits to 17322 proteins in 780 species: Archae - 12; Bacteria - 1396; Metazoa - 17338; Fungi - 3422; Plants	8.45823	7.70733	9.62625	8.37484	8.64335	7.99232	6.55347	6.73313	10.4259	8.65317	7.53441	9.88833	7.41205	6.71491	7.93974	9.67767	8.16113	9.49239
AT1G09180_1	ATSAR1, ATSARA1A, SARA1A	secretion-associated RAS super family 1	8.87042	11.1875	10.2697	7.91023	8.90658	8.89642	10.4844	8.57801	11.3071	9.22142	10.0736	10.0826	10.5944	8.78571	9.75607	9.19472	9.62165	13.0394
AT1G09190_1		Tetratricopeptide repeat (TPR)-like superfamily protein	9.06216	6.80535	9.66078	10.0436	6.49898	8.93805	8.96584	9.33825	7.67238	9.57758	8.5412	8.46686	8.66433	9.22348	9.48142	8.79814	9.50877	8.98358
AT1G09195_1		FUNCTIONS IN: molecular_function unknown; INVOLVED IN: biological_process unknown; LOCATED IN: mitochondrion; CONTAINS InterPro DOMAIN/s: Metal-dependent phosphohydrolase, HD subdomain (InterPro:IPR006674), Ppx/GppA phosphatase (InterPro:IPR003695); Has 3	7.44852	11.4357	12.6224	11.6457	11.0658	9.66551	9.26	10.7882	11.2833	11.2284	9.38805	10.9406	11.0055	5.9022	10.9678	10.2997	9.16002	7.27907
AT1G09195_2		FUNCTIONS IN: molecular_function unknown; INVOLVED IN: biological_process unknown; CONTAINS InterPro DOMAIN/s: Metal-dependent phosphohydrolase, HD subdomain (InterPro:IPR006674), Ppx/GppA phosphatase (InterPro:IPR003695).	9.46063	12.5745	11.847	8.10626	9.00885	7.4866	8.65137	9.33239	8.64183	10.8954	7.85909	8.87604	8.67452	10.8908	8.16683	8.44018	9.16707	8.7243
AT1G09200_1		Histone superfamily protein	11.3643	12.6321	12.896	12.6197	12.664	12.6296	12.4359	12.5395	12.5621	13.0617	13.3336	12.6583	13.0876	13.3821	12.8547	12.2175	12.2794	11.8388
AT1G09210_1	CRT1b, AtCRT1b	calreticulin 1b	12.0494	12.7703	12.6841	12.32	12.0509	13.1316	11.6728	11.3627	10.5428	12.4694	12.798	12.3135	12.5675	12.277	12.9233	11.4956	11.7768	11.5422
AT1G09220_1		Pentatricopeptide repeat (PPR) superfamily protein	6.60729	5.86775	5.62563	6.19155	5.29442	5.64851	6.18608	7.16732	5.87476	5.7478	6.14001	5.71437	5.64769	5.44801	8.66033	5.73331	6.9946	5.86573
AT1G09230_1		RNA-binding (RRM/RBD/RNP motifs) family protein	7.60808	9.4089	9.77546	10.0787	9.99373	8.24998	10.012	11.0531	9.6441	8.59462	9.95844	9.70881	8.46833	9.45537	9.92532	8.65902	9.74502	10.0058
AT1G09240_1	NAS3, ATNAS3	nicotianamine synthase 3	6.58429	7.80123	7.32253	7.32616	8.5127	9.65634	6.4269	7.97718	8.0764	6.68292	5.55833	6.9746	8.54085	7.25948	6.46608	7.36046	6.85096	7.83591
AT1G09245_1		Plant self-incompatibility protein S1 family	5.77432	6.22258	5.77978	6.59692	5.52759	6.23812	7.12439	5.63275	7.01385	5.07318	5.65572	6.03258	5.67801	5.67421	5.76001	5.8384	7.02279	5.96983
AT1G09250_1		basic helix-loop-helix (bHLH) DNA-binding superfamily protein	10.9825	12.0705	10.367	12.916	11.5464	11.8881	9.62863	9.58039	8.70649	9.80778	10.4843	10.5806	11.5562	10.0352	10.8982	6.13234	6.96924	10.6539
AT1G09260_1		Chaperone DnaJ-domain superfamily protein	5.52164	6.53081	6.15003	6.55789	5.6034	5.48565	9.81629	5.39972	7.58963	5.68264	5.69468	5.614	5.6508	6.06195	5.34174	11.0738	5.73395	6.64978
AT1G09270_1	IMPA-4	importin alpha isoform 4	11.2268	10.5291	9.40908	9.38029	10.6622	10.6126	10.3546	10.9976	10.1504	10.3425	8.81804	12.0979	10.8589	9.91761	11.5244	10.7513	11.5406	11.9212
AT1G09270_3	IMPA-4	importin alpha isoform 4	9.85616	10.0184	8.41028	8.37299	10.4915	8.7411	9.20863	10.5101	8.39941	10.4912	8.54598	11.3286	10.8347	9.56423	11.35	10.2966	10.6831	12.0097
AT1G09280_1		CONTAINS InterPro DOMAIN/s: Rhodanese-like (InterPro:IPR001763), Serine hydrolase (InterPro:IPR005645); BEST Arabidopsis thaliana protein match is: Rhodanese/Cell cycle control phosphatase superfamily protein (TAIR:AT2G40760.1); Has 5925 Blast hits to 591	12.0603	11.3498	10.5479	9.64894	10.9736	11.5714	11.7206	9.0704	12.3487	11.4201	11.7336	11.835	8.4532	11.5936	12.4052	10.9564	9.29775	12.7955
AT1G09290_1		unknown protein; Has 73 Blast hits to 71 proteins in 26 species: Archae - 0; Bacteria - 0; Metazoa - 5; Fungi - 11; Plants - 54; Viruses - 0; Other Eukaryotes - 3 (source: NCBI BLink).	11.7629	8.71381	10.8302	12.2022	11.9021	12.0395	10.6278	7.69168	9.68459	11.3739	8.29327	12.1793	10.8206	9.32052	10.4533	9.96249	12.029	9.8274
AT1G09300_1		Metallopeptidase M24 family protein	5.58542	5.14869	5.37906	5.23508	10.9138	7.9394	6.67396	5.84651	5.44025	6.51495	5.85458	8.80168	10.1611	5.66755	9.42897	12.7975	4.98951	8.69183
AT1G09300_2		Metallopeptidase M24 family protein	8.06502	8.4137	11.9014	9.35413	11.6336	9.23154	8.9404	10.26	10.3237	10.3942	7.93416	10.5786	12.1839	10.2929	10.1637	12.1538	8.28907	9.9774
AT1G09310_1		Protein of unknown function, DUF538	13.6934	13.6392	13.3368	13.4533	13.7876	13.5164	13.1304	12.5722	13.144	13.6045	13.7219	13.9545	13.8335	13.5934	13.7886	12.2022	12.8521	10.298
AT1G09320_1		agenet domain-containing protein	9.62169	10.8471	10.7734	10.8287	9.80658	11.3731	11.0174	11.4557	10.3012	10.7197	10.8467	11.1373	10.6234	10.2618	11.4284	8.70963	11.7562	8.16804
AT1G09330_1		unknown protein; FUNCTIONS IN: molecular_function unknown; INVOLVED IN: biological_process unknown; LOCATED IN: integral to membrane; EXPRESSED IN: 24 plant structures; EXPRESSED DURING: 15 growth stages; CONTAINS InterPro DOMAIN/s: Protein of unknown fun	11.1772	11.7037	8.2668	9.46008	11.7558	9.87324	11.2334	12.2281	11.4727	12.3571	11.2944	11.8765	12.0579	12.1728	10.757	11.6599	12.677	11.8058
AT1G09340_1	CRB, CSP41B, HIP1.3	chloroplast RNA binding	10.8895	13.0187	12.9142	9.56894	12.3748	13.7957	11.2976	7.6893	7.46447	12.0892	12.3588	12.9574	11.5761	11.6909	12.9076	10.2813	10.0253	7.35395
AT1G09350_1	AtGolS3, GolS3	galactinol synthase 3	6.89336	7.12414	7.02785	7.78129	7.20042	6.56816	7.19034	6.80582	9.35992	5.82672	9.83318	7.82547	6.95672	6.8702	6.07651	8.85827	6.62148	8.30816
AT1G09360_1		Plant invertase/pectin methylesterase inhibitor superfamily protein	5.61395	5.43429	5.68083	5.86992	5.31189	5.04546	5.22957	5.12868	8.06	4.81369	5.55317	5.96458	5.08146	5.06849	5.16785	4.94234	4.95742	7.217
AT1G09370_1		Plant invertase/pectin methylesterase inhibitor superfamily protein	5.81792	5.44871	5.66273	6.08681	5.25223	5.37173	5.51073	5.57982	7.25542	5.14135	5.53516	5.33902	5.35918	5.39995	5.30019	5.73068	4.86791	6.11865
AT1G09380_1		nodulin MtN21 /EamA-like transporter family protein	7.05884	7.28718	6.55171	8.35821	6.59177	6.80879	6.55096	7.88	9.0881	5.82949	6.38736	6.39368	6.55412	6.4698	6.31708	7.63741	6.78899	8.18731
AT1G09390_1		GDSL-like Lipase/Acylhydrolase superfamily protein	11.6445	6.05243	7.78868	9.13031	8.38244	8.70171	10.0242	9.55584	6.22118	9.95324	8.13985	9.75634	9.67078	8.93546	10.2382	7.91634	10.0409	6.84231
AT1G09400_1		FMN-linked oxidoreductases superfamily protein	5.22267	5.51673	8.43861	11.4876	5.08881	6.50057	4.83269	5.0161	6.57798	8.05386	5.05804	5.90116	6.06791	5.99751	5.46303	4.84934	4.809	6.2279
AT1G09410_1		pentatricopeptide (PPR) repeat-containing protein	7.49094	9.64988	7.03572	6.51834	5.58552	7.27355	10.0158	6.65299	8.24132	7.41091	6.91929	6.82781	5.92278	5.60828	8.21267	9.46707	6.18888	7.54556
AT1G09415_1	NIMIN-3	NIM1-interacting 3	5.40855	12.1802	10.7004	12.7113	12.0223	10.9942	11.0863	11.7887	5.74492	11.7684	10.5776	11.3837	12.4805	11.8907	12.5937	8.79844	8.74908	11.6174
AT1G09420_1	G6PD4	glucose-6-phosphate dehydrogenase 4	9.86323	9.59329	11.9739	7.21785	12.8448	10.4976	10.5139	6.19935	6.98418	10.8916	11.1272	8.05244	7.49805	10.4328	9.7009	10.451	5.68906	6.34021
AT1G09420_2	G6PD4	glucose-6-phosphate dehydrogenase 4	9.92812	9.16816	11.8094	7.32073	12.6419	10.4366	10.1522	5.80172	8.44007	10.586	10.5784	7.23806	7.31846	10.2194	9.3311	10.2692	5.61404	7.32507
AT1G09430_1	ACLA-3	ATP-citrate lyase A-3	12.4274	12.8703	9.62043	10.3022	11.8506	12.5313	12.5973	12.5315	12.9642	10.3094	11.7732	12.596	11.4897	12.5988	12.0654	12.7263	11.7453	12.8333
AT1G09440_1		Protein kinase superfamily protein	12.3372	10.6317	7.91056	9.19292	10.57	7.62786	10.6121	7.01877	9.87833	11.9304	10.8658	7.9163	11.0058	11.0723	10.8249	6.85955	7.32196	11.2958
AT1G09450_1		Protein kinase superfamily protein	9.56292	6.64087	6.64594	6.96303	5.65443	6.4937	6.94624	5.38798	7.64281	7.76469	9.76167	7.39245	6.55626	8.87398	6.40222	6.08898	8.13013	7.29181
AT1G09460_1		Carbohydrate-binding X8 domain superfamily protein	9.67945	6.62086	10.3752	7.47468	10.255	9.46049	9.19806	8.53437	7.41661	9.93105	9.16733	7.16357	6.49447	7.86352	10.1984	7.35296	6.2827	6.77212
AT1G09470_1		unknown protein; FUNCTIONS IN: molecular_function unknown; EXPRESSED IN: cotyledon; BEST Arabidopsis thaliana protein match is: unknown protein (TAIR:AT5G26770.1); Has 55019 Blast hits to 30094 proteins in 2088 species: Archae - 730; Bacteria - 6553; Meta	9.18298	8.42309	8.17876	12.0151	6.90038	7.71454	7.82402	8.70495	7.59997	11.0576	7.68988	8.95088	9.46418	8.70017	7.8277	10.2063	10.8169	7.30596
AT1G09470_2		unknown protein; FUNCTIONS IN: molecular_function unknown; BEST Arabidopsis thaliana protein match is: unknown protein (TAIR:AT5G26770.1).	8.77422	7.23405	7.63303	11.6937	6.29775	6.41801	7.23535	8.11583	8.27466	9.65793	7.88522	7.54218	9.10399	7.68796	6.97092	9.41025	9.91239	7.16607
AT1G09480_1		NAD(P)-binding Rossmann-fold superfamily protein	10.0974	9.24458	7.46999	7.49239	10.6125	8.30035	9.04118	8.3448	7.58175	7.34521	9.69399	7.18544	7.80651	8.99328	7.87914	6.67949	8.85454	8.42074
AT1G09483_1		unknown protein; BEST Arabidopsis thaliana protein match is: unknown protein (TAIR:AT1G09470.1); Has 48 Blast hits to 48 proteins in 9 species: Archae - 0; Bacteria - 0; Metazoa - 0; Fungi - 0; Plants - 48; Viruses - 0; Other Eukaryotes - 0 (source: NCBI	8.63688	8.55113	6.0085	9.44417	6.14242	6.20469	8.60045	6.6604	6.88462	7.87647	7.72949	5.77912	8.8167	8.91426	8.14494	10.2266	10.8151	6.43955
AT1G09490_1		NAD(P)-binding Rossmann-fold superfamily protein	9.32296	11.4365	10.5948	7.23541	11.2004	8.71802	10.9581	11.406	10.9093	9.53916	10.3851	10.6348	9.73222	9.07443	9.75625	6.71596	10.953	10.7781
AT1G09490_2		NAD(P)-binding Rossmann-fold superfamily protein	9.28022	11.2684	10.1343	8.16255	11.2962	7.74781	11.2667	11.4464	10.6686	8.80848	10.5243	9.87518	8.74281	8.25703	9.6326	6.00022	10.7935	11.295
AT1G09500_1		NAD(P)-binding Rossmann-fold superfamily protein	5.75462	6.70084	6.05836	6.94822	5.96349	5.90693	6.43364	5.58836	8.64409	5.50294	6.17168	6.30878	5.92285	5.62255	5.58165	5.86476	5.68597	6.3797
AT1G09500_2		NAD(P)-binding Rossmann-fold superfamily protein	5.365	5.58451	5.56508	6.08259	5.49757	5.66899	5.32296	5.33346	6.53277	7.52833	5.77755	5.83031	5.45337	5.31662	5.39083	5.79691	5.10921	5.84462
AT1G09510_1		NAD(P)-binding Rossmann-fold superfamily protein	7.40939	8.15597	6.92476	7.77618	7.15026	6.76238	6.47761	7.80722	8.98073	6.0458	6.7769	6.95234	7.39649	6.63737	6.33431	5.77293	6.13682	8.60051
AT1G09520_1		LOCATED IN: chloroplast; EXPRESSED IN: 21 plant structures; EXPRESSED DURING: 12 growth stages; CONTAINS InterPro DOMAIN/s: Zinc finger, PHD-type, conserved site (InterPro:IPR019786); BEST Arabidopsis thaliana protein match is: PHD finger family protein (	11.2758	8.1734	9.71188	11.5771	9.91586	11.5824	6.38281	7.22584	7.79799	8.88712	9.96324	12.7105	7.68304	8.64916	10.2261	9.33659	7.89735	10.3352
AT1G09530_1	PIF3, POC1, PAP3	phytochrome interacting factor 3	10.063	9.52055	6.80157	7.76852	8.3636	11.5716	8.88491	8.68548	11.2586	9.58913	8.78523	11.3461	8.57435	6.38729	9.64631	8.29593	7.12036	10.3617
AT1G09540_1	MYB61, ATMYB61	myb domain protein 61	5.46051	6.1082	5.92143	6.65578	5.56178	5.35486	7.9732	7.33569	6.65782	5.82208	5.925	5.40972	5.51014	5.51299	6.34738	7.48361	5.69335	5.97857
AT1G09550_1		Pectinacetylesterase family protein	6.25357	5.70926	6.1775	5.93914	5.45993	5.60446	5.07398	5.40146	8.16718	4.95597	6.21116	5.45802	5.15835	5.24067	5.25807	4.97377	7.61017	8.07619
AT1G09560_1	GLP5	germin-like protein 5	13.1946	13.4271	12.4651	12.5973	12.846	11.3085	13.161	13.771	13.6642	12.1395	11.8692	11.2849	13.1003	11.6455	12.6212	13.4354	12.9942	12.9808
AT1G09570_1	PHYA, FHY2, FRE1, HY8	phytochrome A	12.9342	12.6327	12.4357	12.6177	12.6581	11.885	12.2383	11.5241	5.23312	12.534	12.6271	12.3879	11.9163	12.8304	12.4324	11.3904	10.9745	5.21894
AT1G09575_1		Protein of unknown function (DUF607)	11.5075	11.1286	8.39293	12.1285	10.4246	11.9059	11.6176	10.9286	10.0542	10.2275	10.6682	11.8798	9.80589	11.6805	10.4026	9.10586	7.38397	9.25529
AT1G09580_1		emp24/gp25L/p24 family/GOLD family protein	12.0911	10.3001	10.3256	11.1363	10.3966	10.6184	8.62391	7.87623	10.6012	9.86929	10.0657	8.44307	9.99031	10.1025	8.11775	8.82953	10.9445	9.70457
AT1G09590_1		Translation protein SH3-like family protein	13.1158	13.2965	14.0484	13.1249	13.4623	13.8994	13.4925	12.72	13.1628	13.7873	13.1599	14.0771	13.7781	13.2461	14.129	12.8498	13.0336	13.5088
AT1G09600_1		Protein kinase superfamily protein	7.42548	7.92675	6.74526	7.60596	7.01646	6.46209	6.75082	6.23677	6.94918	6.56666	6.37616	6.87378	6.62724	6.5016	6.21085	8.35075	10.639	7.00475
AT1G09610_1		Protein of unknown function (DUF579)	5.88646	6.12359	6.32396	6.64188	7.30347	6.06827	6.01814	5.20961	7.71366	8.13454	8.31427	5.90831	6.27343	8.52192	5.69523	10.3593	5.64449	6.45319
AT1G09620_1		ATP binding;leucine-tRNA ligases;aminoacyl-tRNA ligases;nucleotide binding;ATP binding;aminoacyl-tRNA ligases	12.578	11.9648	12.2094	9.99388	12.8244	12.2327	12.8591	11.434	10.5282	12.3534	12.3064	12.7773	12.6135	11.1893	12.2833	10.379	10.2597	10.2476
AT1G09625_1		unknown protein; LOCATED IN: endomembrane system; Has 4 Blast hits to 4 proteins in 2 species: Archae - 0; Bacteria - 0; Metazoa - 0; Fungi - 0; Plants - 4; Viruses - 0; Other Eukaryotes - 0 (source: NCBI BLink).	6.62366	6.91003	6.90426	7.26115	6.00794	7.15936	5.5729	9.64728	9.13344	5.33137	6.86032	6.93372	5.89748	5.93202	6.21024	5.81412	8.07295	7.40199
AT1G09630_1	ATRAB11C, ATRABA2A, ATRAB-A2A, RAB-A2A, RAB11c	RAB GTPase 11C	11.108	6.66476	11.9276	8.69516	9.91262	12.7618	7.82185	7.7692	6.54091	11.5508	10.3637	10.4201	10.6268	9.54143	10.9534	6.37554	9.82998	10.5049
AT1G09640_1		Translation elongation factor EF1B, gamma chain	11.6021	12.9344	13.1942	12.2045	12.603	12.9323	12.3326	11.6112	13.7253	12.5885	12.6093	12.8658	12.8639	12.3916	13.0658	12.9124	11.1187	13.3073
AT1G09640_2		Translation elongation factor EF1B, gamma chain	13.3785	13.4125	13.6099	13.992	13.1749	13.4017	13.2331	13.2064	13.9586	13.6813	13.4834	13.4604	13.7593	13.3416	13.3783	13.5729	13.198	13.282
AT1G09645_1		unknown protein; BEST Arabidopsis thaliana protein match is: unknown protein (TAIR:AT1G57765.1); Has 35333 Blast hits to 34131 proteins in 2444 species: Archae - 798; Bacteria - 22429; Metazoa - 974; Fungi - 991; Plants - 531; Viruses - 0; Other Eukaryote	10.0974	11.9432	10.2538	8.62163	11.7635	10.3547	11.4576	8.03282	12.8935	11.0964	10.8276	10.4618	10.6562	9.31277	10.7122	11.522	10.8308	10.0988
AT1G09650_1		F-box and associated interaction domains-containing protein	7.68445	7.3046	12.6605	7.95507	7.5802	8.14839	5.84085	6.32638	10.1714	6.4357	6.85132	8.81343	6.81761	8.43052	7.20958	6.47231	5.80956	9.91474
AT1G09660_1		RNA-binding KH domain-containing protein	11.6723	11.0053	13.3434	10.7829	13.7592	12.0791	13.2999	11.7969	11.7957	13.4649	13.8252	13.0291	13.3146	12.7195	13.4351	11.5889	11.4056	10.4997
AT1G09660_2		RNA-binding KH domain-containing protein	6.5762	6.38234	8.94709	6.71011	9.04965	8.0291	7.76462	5.98021	7.45562	10.1439	8.62946	7.66144	9.4324	7.40916	7.61941	7.1596	7.38559	6.74444
AT1G09665_1		Toll-Interleukin-Resistance (TIR) domain family protein	6.80323	7.0009	6.25347	7.10367	6.08509	6.15686	5.51917	5.69885	9.2174	5.62902	6.04003	6.38151	6.08418	10.3813	5.68999	5.5763	7.89238	7.26766
AT1G09680_1		Pentatricopeptide repeat (PPR) superfamily protein	7.77285	7.43652	7.216	7.56761	7.16764	7.43528	8.95999	11.2965	9.56572	10.2764	7.9616	7.96228	6.46688	7.10677	8.26164	9.70096	6.30321	8.02714
AT1G09690_1		Translation protein SH3-like family protein	14.1821	13.9476	14.14	13.8246	13.8294	14.2388	13.8452	13.7074	12.8271	14.2567	14.14	14.2143	14.165	14.1964	14.3085	13.6088	13.9665	13.5277
AT1G09700_1	HYL1, DRB1	dsRNA-binding domain-like superfamily protein	10.5865	11.4451	10.503	7.212	10.8786	11.4021	10.72	10.4945	7.91732	9.63153	6.83659	10.7566	12.4399	10.7591	6.21559	7.67299	11.5281	5.91341
AT1G09710_1		Homeodomain-like superfamily protein	10.3153	8.02901	10.4795	7.09029	10.6382	6.11703	9.23895	5.521	7.70523	7.7261	7.67043	7.7713	6.53331	8.9426	9.1943	6.34114	5.95576	7.93776
AT1G09710_2		Homeodomain-like superfamily protein	6.08124	5.14183	5.04651	5.1548	5.74858	4.94876	9.21781	4.79001	4.94706	4.92285	5.49306	6.3061	4.91532	5.05792	5.03051	4.797	4.75233	4.91822
AT1G09720_1		Kinase interacting (KIP1-like) family protein	6.55121	7.68797	6.16634	7.16961	5.90401	6.2483	5.26881	6.1145	7.21717	5.42057	6.0812	6.18295	6.13849	6.00141	5.87373	7.61482	6.05727	6.43587
AT1G09730_1		Cysteine proteinases superfamily protein	11.4323	12.2735	12.2997	11.6369	13.6729	12.1887	11.7373	9.73105	10.4846	11.9397	11.5657	12.0006	9.70875	9.47732	12.2946	9.57082	9.61231	11.4672
AT1G09740_1		Adenine nucleotide alpha hydrolases-like superfamily protein	12.069	11.9972	12.8821	10.7725	11.4502	11.0096	12.8594	13.3963	12.0438	11.0421	11.4108	9.8283	11.8595	12.1852	11.2165	12.9978	12.3233	12.2176
AT1G09750_1		Eukaryotic aspartyl protease family protein	13.0516	13.0348	13.815	12.6411	12.7804	14.1232	12.7369	13.0469	8.93507	13.4656	13.0929	13.6276	12.4722	12.6499	13.594	12.3775	13.3317	11.7033
AT1G09760_1	U2A'	U2 small nuclear ribonucleoprotein A	11.4686	8.65175	11.4748	11.9782	10.9161	11.4077	10.4864	6.40975	5.81121	9.76544	8.64628	9.66149	10.1924	9.99869	10.2072	5.97482	5.56798	5.55821
AT1G09770_1	ATCDC5, CDC5, ATMYBCDC5	cell division cycle 5	12.1607	12.8256	12.3369	10.5873	12.624	12.8352	11.57	11.6698	10.3263	12.4589	12.3145	11.8593	12.0858	10.29	12.5243	12.2361	11.608	10.8862
AT1G09780_1		Phosphoglycerate mutase, 2,3-bisphosphoglycerate-independent	12.5064	12.8791	13.095	11.6491	12.0498	13.0851	12.4166	12.0085	12.5215	13.2327	13.0334	13.6117	13.3109	12.8146	13.2018	12.7065	12.2578	13.7345
AT1G09790_1	COBL6	COBRA-like protein 6 precursor	9.12521	9.07128	9.11486	10.0653	7.15062	8.60618	7.42314	8.17996	12.0167	6.30216	8.39904	9.09113	7.98049	8.76124	8.05536	7.5568	7.63645	10.0803
AT1G09794_1		Cox19 family protein (CHCH motif)	9.40761	11.1791	10.2829	6.27491	10.1447	11.5126	8.63703	11.0977	5.26309	10.3143	10.559	12.4602	10.9079	5.67608	9.81439	8.81682	4.97799	9.1718
AT1G09795_1	ATATP-PRT2, HISN1B, ATP-PRT2	ATP phosphoribosyl transferase 2	9.62307	10.4272	11.837	8.881	9.20443	11.4089	9.72021	10.1378	9.05843	9.21902	10.5666	10.2211	9.62219	10.4546	10.7772	7.05358	7.15096	9.88185
AT1G09800_1		Pseudouridine synthase family protein	9.9579	13.6946	10.9232	9.76868	6.79822	6.94433	8.21428	11.2619	9.01486	11.8968	10.3218	11.1384	12.794	11.2719	11.2519	11.2041	12.0562	11.6478
AT1G09810_1	ECT11	evolutionarily conserved C-terminal region 11	7.90613	7.38961	6.59023	6.86492	9.33768	6.8641	8.78182	5.83723	7.66827	8.732	6.9642	6.82245	7.60712	6.26316	6.67079	10.9137	7.05748	6.8726
AT1G09812_1		unknown protein; BEST Arabidopsis thaliana protein match is: unknown protein (TAIR:AT1G58007.2); Has 93 Blast hits to 93 proteins in 13 species: Archae - 0; Bacteria - 0; Metazoa - 0; Fungi - 0; Plants - 93; Viruses - 0; Other Eukaryotes - 0 (source: NCBI	8.32853	8.50401	7.53291	9.54924	7.1664	7.81074	7.45876	6.87303	10.2004	8.53718	7.64195	8.5084	8.54788	7.49989	7.32112	8.86784	7.03807	9.28036
AT1G09815_1	POLD4	polymerase delta 4	11.1703	9.61911	12.656	11.3181	12.9138	13.3079	12.776	12.7166	11.3932	12.4825	11.1303	12.6322	13.5168	12.4524	13.2814	12.6907	10.6883	10.0048
AT1G09820_1		Pentatricopeptide repeat (PPR-like) superfamily protein	10.8904	9.14779	8.89093	12.4085	8.96255	6.19745	9.55802	12.4865	11.9957	10.8624	8.09496	7.67788	8.84415	5.35435	6.60337	11.229	12.0587	8.59937
AT1G09830_1		Glycinamide ribonucleotide (GAR) synthetase	7.97782	10.9196	9.96522	10.6865	9.91317	12.0627	10.0824	7.54557	8.95715	10.8546	9.66853	10.6418	8.2685	10.1916	10.8695	10.297	9.9116	8.48322
AT1G09840_1	ATSK41, SK41	shaggy-like protein kinase 41	12.9904	11.454	12.1936	11.805	12.7829	10.9899	12.9557	10.9533	11.7879	12.7334	12.0407	11.741	12.6459	12.519	10.6581	12.1654	11.6357	12.5669
AT1G09850_1	XBCP3	xylem bark cysteine peptidase 3	10.6584	10.2572	9.56963	11.5129	9.97387	10.4047	10.677	8.46179	11.3906	9.44693	8.78575	10.016	9.87252	9.6523	9.82748	9.82844	9.5714	9.1296
AT1G09860_1	ATPUP16, PUP16	purine permease 16	9.42693	9.22813	8.68014	9.27411	7.2241	8.43234	8.41069	9.08131	11.04	9.16524	8.07711	8.25662	8.43675	9.32654	9.00521	8.35923	9.09505	9.2148
AT1G09870_1		histidine acid phosphatase family protein	11.3706	9.39005	8.01302	10.2808	12.164	10.5192	11.4733	10.0009	10.1779	10.7904	12.165	11.6538	10.6871	8.52878	10.5029	9.21157	8.04444	11.0151
AT1G09880_1		Rhamnogalacturonate lyase family protein	6.94141	7.68885	7.2391	8.47392	6.54966	6.58677	5.89795	5.84235	10.0354	5.7575	7.75453	7.26833	6.64822	8.17059	7.0215	5.68613	5.63171	8.36197
AT1G09890_1		Rhamnogalacturonate lyase family protein	6.32487	6.1575	5.46206	6.27679	5.54701	5.52331	5.22371	5.34848	6.73115	6.13126	5.52263	6.3194	5.49734	8.91433	6.34995	5.32332	6.4817	5.64478
AT1G09900_1		Pentatricopeptide repeat (PPR-like) superfamily protein	11.814	8.14873	12.147	8.60713	10.828	11.668	11.3652	11.7058	7.96494	12.3731	11.9234	11.8978	11.2203	10.2086	11.0702	10.703	11.8556	9.97307
AT1G09910_1		Rhamnogalacturonate lyase family protein	10.5007	10.9066	10.252	7.5716	11.0128	10.7428	10.7244	10.654	9.12243	10.73	7.92913	10.4661	9.49323	10.4924	8.9883	11.4719	10.7721	11.8558
AT1G09920_1		TRAF-type zinc finger-related	10.9937	11.0856	11.0393	11.1516	11.3394	12.3691	11.6374	12.319	9.43874	11.9114	11.3553	11.6897	11.0596	11.7787	11.2826	12.2799	11.4927	12.3371
AT1G09930_1	ATOPT2, OPT2	oligopeptide transporter 2	8.45275	12.2039	6.80553	9.68331	10.9788	8.3433	11.1276	10.0639	10.4325	8.68618	7.71168	6.88692	11.1268	7.51961	11.1514	13.1335	12.4211	12.9498
AT1G09932_1		Phosphoglycerate mutase family protein	7.61416	9.65513	11.552	12.4103	10.7513	8.11326	9.45973	11.9754	11.8256	6.67163	7.28959	8.88276	10.041	7.45138	9.86941	11.4581	10.0091	11.9434
AT1G09932_2		Phosphoglycerate mutase family protein	5.70478	7.98331	10.5928	12.2543	8.38211	5.16621	10.7552	10.3708	11.9655	5.72952	10.846	5.29559	10.5629	6.89849	5.98862	9.91494	7.80221	11.2506
AT1G09935_1		Phosphoglycerate mutase family protein	6.22971	6.67686	6.03699	7.26848	5.88734	5.79445	8.18107	5.66696	7.75094	5.73607	5.89903	5.87955	6.4048	5.83782	5.52979	6.3939	6.05845	6.62461
AT1G09940_1	HEMA2	Glutamyl-tRNA reductase family protein	12.6359	13.0417	12.4607	12.7724	12.6757	12.2832	12.8342	12.86	13.3317	12.5856	12.8648	13.3308	12.4549	12.9274	13.003	12.2427	12.0357	13.1735
AT1G09950_1	RAS1	RESPONSE TO ABA AND SALT 1	11.5551	10.3345	11.9655	9.33188	11.5252	11.8039	9.97427	10.6455	13.4793	9.87491	11.0681	12.5794	10.4975	11.1782	12.5401	10.1322	10.8676	8.19989
AT1G09960_1	SUT4, ATSUT4, SUC4, ATSUC4	sucrose transporter 4	10.0198	12.6077	9.84961	7.79153	10.2879	10.4843	8.00829	8.12344	8.08347	9.63488	9.97634	11.1743	7.70425	8.65993	10.6555	11.678	8.04147	7.04485
AT1G09970_1	LRR XI-23, RLK7	Leucine-rich receptor-like protein kinase family protein	12.0062	12.3205	11.8378	12.5178	12.8671	13.0809	13.0018	13.0954	12.3694	12.2423	13.0707	12.4282	12.339	12.164	13.0232	12.2896	12.7052	13.364
AT1G09970_2	LRR XI-23, RLK7	Leucine-rich receptor-like protein kinase family protein	12.0662	12.4884	11.9074	12.5461	12.966	12.9923	12.9026	13.237	12.3174	12.1569	12.7926	12.3723	12.3205	12.2629	12.9953	12.4	12.8012	13.3264
AT1G09980_1		Putative serine esterase family protein	9.8726	10.7472	12.6166	8.4794	12.7799	10.8048	11.7109	10.3929	10.5142	10.8679	10.9407	10.9412	10.4436	10.909	11.2422	9.59356	8.94877	11.5371
AT1G09995_1		DNA repair DEAD helicase RAD3/XP-D subfamily protein	5.20534	7.71247	9.15587	5.15392	9.17283	9.61835	8.60459	9.90013	5.15242	10.0499	10.2885	6.23083	9.60078	10.5836	8.76795	9.70224	9.4832	5.01371
AT1G10000_1		Ribonuclease H-like superfamily protein	6.38732	5.98888	6.48629	6.73748	5.60716	6.5867	5.59707	7.2471	8.27989	5.62955	6.02322	7.66992	8.80887	5.53962	7.00638	5.25938	7.07678	7.20979
AT1G10010_1	AAP8, ATAAP8	amino acid permease 8	8.63262	8.1815	7.29387	9.20877	6.9833	7.49892	7.48945	6.81302	10.6248	6.35751	7.89952	8.37149	7.17	7.09987	7.3261	6.9919	7.98408	8.54557
AT1G10020_1		Protein of unknown function (DUF1005)	10.8809	8.92704	8.46618	10.0002	9.17608	9.87294	9.44725	8.77763	9.50923	10.6039	9.32881	8.65255	8.29573	9.50448	9.41402	7.24347	8.74349	9.1079
AT1G10030_1	ERG28	homolog of yeast ergosterol28	12.2465	11.8666	11.0521	13.4231	11.7341	12.5335	11.2813	11.3061	5.51327	12.6571	11.6773	11.3621	11.3284	12.1864	12.1457	11.8349	8.97608	10.5548
AT1G10040_1		alpha/beta-Hydrolases superfamily protein	12.1385	12.4882	11.9942	13.0908	12.2498	11.8933	13.2866	13.3032	11.812	12.5222	12.1231	12.6059	12.4876	12.2173	12.5566	13.2753	13.4609	13.079
AT1G10040_2		alpha/beta-Hydrolases superfamily protein	12.0631	12.4072	11.8656	12.9905	12.1793	11.7669	13.1272	13.2175	11.762	12.3858	12.1959	12.5989	12.4908	11.977	12.5386	13.1544	13.3809	13.1036
AT1G10050_1		glycosyl hydrolase family 10 protein / carbohydrate-binding domain-containing protein	11.2165	12.4786	11.4767	13.0794	11.8896	7.85075	10.999	11.6257	10.3791	8.44802	11.5283	12.1619	11.0741	6.57563	12.2	10.8078	12.2663	11.986
AT1G10060_1	ATBCAT-1, BCAT-1	branched-chain amino acid transaminase 1	7.65879	9.02926	9.71314	8.40368	9.79141	7.92888	9.29473	8.84113	9.57963	8.62455	11.28	8.33439	7.48221	9.27462	8.46181	6.31344	7.60838	7.96551
AT1G10060_2	ATBCAT-1, BCAT-1	branched-chain amino acid transaminase 1	7.23815	8.80791	9.57177	8.22508	9.83629	7.70561	9.10553	8.70016	8.34798	8.83454	11.1402	8.10995	7.46189	9.2489	8.42823	6.51677	7.28766	8.18738
AT1G10060_3	ATBCAT-1, BCAT-1	branched-chain amino acid transaminase 1	8.51598	10.4624	12.0153	10.3697	11.4327	10.0836	11.1783	11.7232	10.7351	9.50826	12.55	9.39506	9.28226	9.55374	10.0454	6.56432	8.45079	9.54412
AT1G10070_1	ATBCAT-2, BCAT-2	branched-chain amino acid transaminase 2	10.1868	12.3808	10.7689	12.6875	12.3778	11.0215	13.1813	12.9468	12.8677	8.21517	9.80826	8.97469	10.0407	10.3722	10.3153	11.2018	11.0921	10.7153
AT1G10070_3	ATBCAT-2, BCAT-2	branched-chain amino acid transaminase 2	10.7072	13.0819	12.5824	12.875	12.9759	11.9938	13.5979	13.41	12.0707	9.69448	10.7734	11.2183	10.7359	9.71407	10.5864	12.4485	12.1042	10.7663
AT1G10090_1		Early-responsive to dehydration stress protein (ERD4)	5.65416	11.8978	11.9778	9.41067	9.64031	10.7941	10.4238	9.33671	6.08474	10.8443	10.28	12.0998	11.1839	10.4336	11.4764	10.3306	7.97528	12.2112
AT1G10095_1		Protein prenylyltransferase superfamily protein	10.3456	5.69827	8.63338	5.75647	5.94374	6.95676	6.06258	5.2768	5.99324	6.86155	10.2324	7.94694	6.5737	5.53946	6.73556	5.23173	6.35995	6.11237
AT1G10100_1		unknown protein; Has 9 Blast hits to 9 proteins in 2 species: Archae - 0; Bacteria - 0; Metazoa - 0; Fungi - 0; Plants - 9; Viruses - 0; Other Eukaryotes - 0 (source: NCBI BLink).	10.0917	9.36738	9.47055	10.8333	9.55564	9.29786	9.97039	7.93329	10.05	9.41807	9.02869	9.84795	10.117	9.40872	8.51571	7.40618	9.96368	9.07706
AT1G10110_1		F-box family protein	8.8349	8.37106	8.77584	9.2608	7.08052	7.58459	6.31106	7.2393	11.0943	8.2688	7.86107	9.9289	7.38776	7.06851	6.93819	10.2681	10.6864	9.61984
AT1G10120_1		basic helix-loop-helix (bHLH) DNA-binding superfamily protein	11.4274	9.83533	10.8378	12.3581	12.3973	11.7969	11.9133	9.91958	8.72023	12.215	11.6299	11.6851	12.5676	11.7997	11.585	7.61965	11.9161	8.51273
AT1G10130_1	ECA3, ATECA3	endoplasmic reticulum-type calcium-transporting ATPase 3	11.7851	11.2635	10.7532	9.0245	12.1132	12.8236	11.1725	9.14406	10.8221	10.9123	8.95653	12.1456	10.9808	9.72268	10.6423	9.91932	9.93706	13.286
AT1G10140_1		Uncharacterised conserved protein UCP031279	11.9206	9.66631	10.1275	12.742	10.2724	12.0069	12.7238	13.2722	11.86	10.6761	9.57811	9.89932	9.96296	10.4782	10.5758	12.6547	12.2812	13.0374
AT1G10150_1		Carbohydrate-binding protein	10.7662	12.8152	11.281	10.1833	13.0529	12.474	12.8791	12.0238	9.10656	12.6749	12.3906	12.0128	12.2276	11.8803	12.3831	11.8582	12.8691	10.7877
AT1G10155_1	ATPP2-A10, PP2-A10	phloem protein 2-A10	8.36451	8.55652	10.5416	8.82075	8.54954	7.01684	5.88844	8.99006	9.36937	8.40238	7.05669	9.92454	8.46877	6.70825	9.64096	7.32913	5.52909	7.15646
AT1G10170_1	ATNFXL1, NFXL1	NF-X-like 1	10.2782	8.54691	11.7816	8.96417	9.7622	12.3369	9.77209	9.75217	10.3859	9.0436	8.64405	11.8741	12.3049	7.55156	11.4736	7.05074	8.55003	10.9032
AT1G10180_1		BEST Arabidopsis thaliana protein match is: exocyst complex component 84B (TAIR:AT5G49830.1); Has 132 Blast hits to 132 proteins in 25 species: Archae - 0; Bacteria - 0; Metazoa - 7; Fungi - 0; Plants - 117; Viruses - 0; Other Eukaryotes - 8 (source: NCBI	10.9683	11.1283	7.32725	6.41242	11.071	10.4752	10.9292	9.801	7.98246	11.1077	10.5973	6.58835	11.3426	12.2028	8.17789	8.72536	7.27807	9.19111
AT1G10190_1		Protein of Unknown Function (DUF239)	5.05751	5.11659	5.0406	5.36401	4.94082	5.01784	5.29106	5.0076	5.34178	4.86159	5.10139	5.08809	5.16543	5.04306	5.08899	5.5226	6.12015	5.09305
AT1G10200_1	WLIM1	GATA type zinc finger transcription factor family protein	12.0064	13.0265	10.8446	10.3973	11.0028	10.145	8.85786	10.2984	6.74312	10.9314	10.7933	8.73201	7.83455	11.1677	10.7289	8.14149	9.7241	9.69217
AT1G10210_1	ATMPK1, MPK1	mitogen-activated protein kinase 1	5.52853	6.74705	7.77815	7.10118	8.54628	10.0515	7.36091	10.138	6.42942	9.38855	6.90758	6.87326	8.73925	8.44725	8.83741	6.35328	6.813	7.11064
AT1G10220_1		BEST Arabidopsis thaliana protein match is: ZCF37 (TAIR:AT1G59590.1); Has 43 Blast hits to 43 proteins in 15 species: Archae - 0; Bacteria - 2; Metazoa - 7; Fungi - 0; Plants - 27; Viruses - 0; Other Eukaryotes - 7 (source: NCBI BLink).	9.02307	8.04934	7.28063	9.08933	6.53804	6.18139	6.3026	5.91071	13.2946	5.58533	5.8652	5.78421	7.22774	6.76494	7.00257	6.84972	7.5857	7.30049
AT1G10220_2		unknown protein; FUNCTIONS IN: molecular_function unknown; INVOLVED IN: biological_process unknown; Has 3 Blast hits to 3 proteins in 1 species: Archae - 0; Bacteria - 0; Metazoa - 0; Fungi - 0; Plants - 3; Viruses - 0; Other Eukaryotes - 0 (source: NCBI	7.29365	7.65734	7.02842	9.07859	6.61672	7.13563	10.2137	7.59961	8.53321	5.48622	7.08062	6.44066	6.96535	6.66517	6.63634	5.8273	5.81232	7.20391
AT1G10230_1	ASK18, SK18	SKP1-like 18	10.9245	10.2049	9.47227	9.13896	10.7961	12.6837	9.17503	11.0677	10.3075	10.6811	8.43785	10.1724	9.05776	7.76577	9.86024	10.397	7.29879	8.46994
AT1G10240_1	FRS11	FAR1-related sequence 11	8.74665	11.2281	10.9845	8.30622	9.12463	10.3773	7.7103	6.84609	9.41615	8.13439	8.15499	10.8426	8.07259	9.68981	8.60149	7.37032	6.3541	8.3826
AT1G10250_1		BEST Arabidopsis thaliana protein match is: SIN3-like 6 (TAIR:AT1G10450.1); Has 310 Blast hits to 310 proteins in 86 species: Archae - 0; Bacteria - 0; Metazoa - 174; Fungi - 23; Plants - 97; Viruses - 0; Other Eukaryotes - 16 (source: NCBI BLink).	11.2859	7.51081	9.93766	12.5474	12.2162	9.96663	11.5532	6.5129	5.35515	11.0167	12.6898	11.0272	10.543	10.3737	10.0056	12.1449	7.57946	11.8508
AT1G10270_1	GRP23	glutamine-rich protein 23	9.14149	10.8142	10.7948	9.78085	7.87109	11.1596	7.88425	7.98183	10.085	10.051	7.48608	11.2061	9.97484	11.0706	8.34906	9.60558	10.6629	10.2453
AT1G10280_1		Core-2/I-branching beta-1,6-N-acetylglucosaminyltransferase family protein	12.2239	10.5212	11.3793	10.0622	9.99152	7.96966	9.90466	11.224	10.2213	9.72385	10.2511	7.74262	8.11712	7.14145	11.597	9.98858	10.8307	8.41682
AT1G10290_1	ADL6, DRP2A	dynamin-like protein 6	11.9757	12.1682	11.7518	12.1253	12.3454	10.6487	10.7053	11.8767	11.2976	11.759	12.3122	12.3894	10.5807	11.3673	11.8664	12.3651	11.0074	12.1393
AT1G10300_1		Nucleolar GTP-binding protein	6.61816	8.16271	7.86113	7.63191	6.9392	7.17454	10.0615	8.2895	7.19635	7.62703	6.78454	7.13977	8.28399	7.97789	8.07683	8.75955	8.16175	7.56509
AT1G10310_1		NAD(P)-binding Rossmann-fold superfamily protein	9.80809	8.31941	12.7263	8.79866	12.4526	12.0986	12.0971	7.59287	10.492	11.4492	9.71424	11.9457	10.0936	10.4521	11.5471	6.59921	7.88546	12.8194
AT1G10320_1		Zinc finger C-x8-C-x5-C-x3-H type family protein	7.9191	11.4962	9.49188	5.17275	10.0698	7.2968	9.01609	10.9358	5.23393	9.38395	6.99114	10.1254	9.32057	9.74418	10.9851	11.7416	10.1199	8.35248
AT1G10330_1		Tetratricopeptide repeat (TPR)-like superfamily protein	8.70731	7.06153	6.11825	10.2296	7.65519	6.65103	10.5897	8.97249	6.54217	8.33759	7.11779	5.82702	8.62735	8.22802	8.9543	10.9001	8.00511	11.5139
AT1G10340_1		Ankyrin repeat family protein	9.09619	9.43093	8.95961	9.83361	10.1858	9.86255	12.2935	11.7239	11.0792	7.8987	8.71695	10.891	10.9027	12.6061	9.94389	12.3845	10.6824	13.1652
AT1G10340_2		Ankyrin repeat family protein	8.88901	9.48924	8.9266	9.97184	10.0916	9.78899	12.2874	11.7865	10.4628	7.69048	8.77622	10.9131	11.1196	12.5902	9.96191	12.2995	10.5347	13.2149
AT1G10350_1		DNAJ heat shock family protein	9.17565	9.94971	11.224	10.2168	9.39588	11.8822	10.7625	10.506	10.4558	10.5722	10.1944	12.156	10.3683	10.8652	11.335	10.9389	8.19403	12.6206
AT1G10360_1	ATGSTU18, GST29, GSTU18	glutathione S-transferase TAU 18	11.226	12.5907	12.0142	11.8746	11.261	11.8287	11.8922	11.9909	12.4251	10.9483	11.9905	12.8612	9.85402	10.4692	12.5769	11.8461	11.1574	12.5082
AT1G10370_1	GST30, ATGSTU17, GST30B, ERD9	Glutathione S-transferase family protein	12.3965	12.8462	13.3281	13.0774	12.3284	12.9624	12.5818	12.5339	13.1045	12.374	12.6411	13.7751	11.8582	12.1748	13.185	10.9804	11.2552	12.6805
AT1G10380_1		Putative membrane lipoprotein	8.2087	8.71161	12.7752	8.98819	6.77646	7.17116	7.06241	6.65967	10.6709	8.07205	11.4689	8.39268	7.37987	6.70449	6.42528	11.3863	7.69966	8.82586
AT1G10385_1		Vps51/Vps67 family (components of vesicular transport) protein	6.8371	8.29932	7.0957	8.07254	6.45159	6.92305	5.74103	6.59442	7.87457	6.37481	6.42025	7.55389	7.07461	6.77904	7.16604	6.9608	6.94753	6.94451
AT1G10390_1		Nucleoporin autopeptidase	11.9602	8.54192	9.7765	8.41408	12.1224	12.9343	11.0901	12.238	8.14998	11.9083	9.8643	10.9013	10.8372	11.6375	12.0125	12.0962	10.5599	12.5738
AT1G10400_1		UDP-Glycosyltransferase superfamily protein	6.56682	7.66959	6.85224	7.34484	6.44547	7.11891	7.75989	9.1666	7.98309	6.7368	5.86764	7.71118	7.77447	6.26734	6.19694	9.66167	7.77246	9.72939
AT1G10410_1		Protein of unknown function (DUF1336)	11.0682	10.2306	7.52932	12.7479	10.9941	11.7485	11.6622	12.2664	8.79916	9.70097	10.1842	10.7231	10.3603	9.90538	11.5614	10.8508	11.2374	12.047
AT1G10417_1		Encodes protein with unknown function whose expression is repressed by inoculation with Agrobacterium tumerifaciens.	6.04829	5.8192	6.15206	6.10528	6.3304	5.48026	5.40459	10.768	7.68071	5.71965	5.80704	5.83018	5.58517	6.9173	6.43598	7.92576	6.65226	6.43075
AT1G10430_1	PP2A-2	protein phosphatase 2A-2	12.472	12.1838	9.83315	11.094	11.2167	11.8485	10.0361	12.3193	9.54746	11.1645	12.3668	11.8773	12.0624	11.8251	11.6656	11.8642	12.0722	12.4789
AT1G10450_1	SNL6	SIN3-like 6	11.7141	9.81587	10.5098	12.3239	12.2746	9.67404	11.5629	9.2471	8.93828	10.7755	12.2058	11.2963	10.774	11.2182	11.2065	10.9564	7.85862	12.0763
AT1G10455_1		unknown protein; BEST Arabidopsis thaliana protein match is: unknown protein (TAIR:AT1G51970.1); Has 75 Blast hits to 73 proteins in 5 species: Archae - 0; Bacteria - 0; Metazoa - 0; Fungi - 0; Plants - 75; Viruses - 0; Other Eukaryotes - 0 (source: NCBI	6.0566	5.55772	5.41599	5.87774	5.42425	5.56249	6.59325	5.52629	5.72444	5.01262	5.37594	5.34143	5.20024	5.53208	5.40248	10.0533	5.40128	6.3895
AT1G10460_1	GLP7	germin-like protein 7	7.35273	7.84576	6.64637	7.27871	6.17406	6.83644	5.48187	5.84752	8.95098	5.48552	6.7042	6.96811	6.73828	6.10567	6.10756	5.46576	9.8609	7.12065
AT1G10470_1	ARR4, MEE7, ATRR1, IBC7	response regulator 4	11.9925	12.4895	11.6084	11.3852	12.1859	12.2256	12.7274	11.8992	12.335	12.3974	12.3162	10.6318	12.3655	11.8633	12.4473	12.714	11.9935	11.8667
AT1G10480_1	ZFP5	zinc finger protein 5	7.16851	7.80545	7.0842	8.18093	6.39474	6.50831	6.23326	6.02196	9.08433	5.75286	6.61163	6.41332	7.12198	6.37808	6.48039	6.40545	6.16292	8.08648
AT1G10490_1		Domain of unknown function (DUF1726) ;Putative ATPase (DUF699)	6.11328	8.62077	11.8736	8.67838	8.60284	9.93842	6.71743	10.1424	8.48353	10.826	7.41581	10.8983	9.36674	11.6477	8.67205	8.5392	9.18844	7.48118
AT1G10500_1	ATCPISCA, CPISCA	chloroplast-localized ISCA-like protein	11.0974	12.183	11.3609	7.64132	10.9624	9.63995	10.6839	11.4285	11.2606	11.5747	10.8271	9.79031	9.65144	12.4084	11.1769	10.0157	10.568	12.7753
AT1G10510_1	emb2004	RNI-like superfamily protein	8.97556	11.3158	10.294	11.0455	8.85064	11.9667	11.7087	10.0864	9.2009	11.9564	11.9786	12.3121	11.4172	12.2166	12.2209	10.8229	9.17433	9.80268
AT1G10520_1		DNA polymerase lambda (POLL)	7.71176	7.56476	7.13029	7.4111	6.34945	8.3297	6.37355	6.4234	8.62822	6.85326	10.4522	9.03609	6.84316	7.55044	8.22101	6.5763	5.86484	8.48957
AT1G10522_1		unknown protein; FUNCTIONS IN: molecular_function unknown; INVOLVED IN: biological_process unknown; LOCATED IN: chloroplast; EXPRESSED IN: 23 plant structures; EXPRESSED DURING: 13 growth stages; Has 24 Blast hits to 24 proteins in 8 species: Archae - 0;	10.2441	8.8263	12.5593	12.853	8.1853	13.0835	8.56994	6.29984	11.2525	11.5466	11.8171	11.8886	10.2832	11.6845	12.0171	11.1122	9.78657	8.2017
AT1G10530_1		unknown protein; FUNCTIONS IN: molecular_function unknown; INVOLVED IN: N-terminal protein myristoylation; BEST Arabidopsis thaliana protein match is: unknown protein (TAIR:AT1G60010.1); Has 143 Blast hits to 143 proteins in 14 species: Archae - 0; Bacter	10.0247	8.47087	6.93601	8.76439	9.62147	6.44664	8.75997	6.85312	8.64164	6.32831	7.37866	6.87266	6.79694	7.1103	7.13989	6.99831	9.01576	7.98511
AT1G10540_1	ATNAT8, NAT8	nucleobase-ascorbate transporter 8	5.69117	6.09157	5.5782	6.27178	5.81072	5.61695	5.77278	5.50472	6.03615	5.75506	5.37798	5.55812	5.98981	8.13015	5.39636	5.08654	5.4068	5.73008
AT1G10550_1	XTH33, XET	xyloglucan:xyloglucosyl transferase 33	6.9746	7.54822	6.9296	8.3441	6.27954	9.82197	8.00596	10.9344	8.83831	7.2758	6.90568	7.40137	7.77416	6.25914	7.05513	9.86527	7.95323	6.93839
AT1G10560_1	PUB18, ATPUB18	plant U-box 18	6.40323	7.05814	9.39113	6.71236	8.84769	11.0969	8.05862	9.67744	7.36915	8.70364	10.2783	10.9191	8.62796	8.9982	11.0789	6.72703	6.1273	11.0902
AT1G10570_1	OTS2, ULP1C	Cysteine proteinases superfamily protein	5.78056	8.91394	9.11099	7.06392	7.06352	6.59462	6.09198	9.19954	7.07103	7.56545	7.62412	6.65658	8.35444	6.60707	8.02068	6.48291	9.07086	6.43717
AT1G10570_2	OTS2, ULP1C	Cysteine proteinases superfamily protein	8.87697	10.507	10.0835	7.59058	9.08292	6.93831	7.76256	10.6927	9.77625	9.16395	9.01339	7.51432	10.0903	8.63131	9.76377	8.61583	10.5365	9.51174
AT1G10580_1		Transducin/WD40 repeat-like superfamily protein	10.6036	13.0014	12.4108	10.9041	10.7056	12.541	11.8675	12.3082	12.4626	12.5954	10.6535	11.9899	12.5692	12.6556	11.8114	11.7631	12.1424	13.2665
AT1G10585_1		basic helix-loop-helix (bHLH) DNA-binding superfamily protein	6.16369	6.34741	6.53636	6.12834	5.58967	6.0869	5.39813	5.8947	7.30154	5.07277	6.10361	6.073	5.70232	5.42638	5.88484	5.34775	5.71645	9.43133
AT1G10586_1		basic helix-loop-helix (bHLH) DNA-binding superfamily protein	5.66456	8.52868	8.13084	8.86931	6.50047	7.3015	5.89524	5.7895	10.2543	5.78275	6.38149	6.30788	7.54273	6.85793	6.16886	6.03429	5.8546	8.31577
AT1G10586_2		basic helix-loop-helix (bHLH) DNA-binding superfamily protein	5.20518	5.87255	5.96273	5.63936	5.3195	5.89755	5.74179	6.94113	6.05105	5.60744	5.57591	5.57275	5.61081	5.46164	5.60335	5.33227	7.10913	7.22822
AT1G10588_1		Gibberellin-regulated family protein	6.16773	6.75401	6.15893	7.70275	6.19339	5.59398	7.59878	8.22368	7.00602	6.10585	5.5144	5.63551	7.50389	6.36895	5.33487	6.18474	8.86912	9.16969
AT1G10588_2		Gibberellin-regulated family protein	7.22422	6.94278	6.20429	8.40823	6.43201	5.70412	7.77179	8.60056	8.10717	6.38137	6.1218	5.69347	7.66316	6.6568	5.4561	6.22601	9.29718	10.2447
AT1G10590_1		Nucleic acid-binding, OB-fold-like protein	14.0426	14.109	14.205	13.845	13.8018	13.4708	13.9122	13.6529	13.6968	13.8127	12.7099	13.7693	13.8104	13.7088	13.8077	13.6889	14.1878	14.1274
AT1G10590_3		Nucleic acid-binding, OB-fold-like protein	14.4442	14.2078	14.2622	14.0267	14.0626	13.5813	13.9979	13.8957	13.7345	13.9445	14.0253	13.9202	13.961	13.866	13.9243	13.8924	14.2805	14.2709
AT1G10600_1	AMSH2	associated molecule with the SH3 domain of STAM 2	7.81285	8.96333	9.70024	6.8512	7.3388	7.95142	6.51831	9.02514	8.96347	7.11143	10.0489	7.41907	6.26312	9.81651	7.01813	5.84887	7.30471	6.50642
AT1G10600_2	AMSH2	associated molecule with the SH3 domain of STAM 2	6.06555	7.05597	7.27475	6.44848	6.40146	6.16951	6.09349	6.34941	8.39934	6.31949	6.71794	6.07308	6.36146	9.51851	6.73862	5.29973	6.85322	6.60598
AT1G10600_3	AMSH2	associated molecule with the SH3 domain of STAM 2	8.56153	8.85122	9.63744	6.96566	7.26521	7.69303	6.61395	9.1142	8.11937	7.09094	8.60498	7.04485	6.47835	9.92182	6.9159	6.08184	7.26683	6.73788
AT1G10610_1		basic helix-loop-helix (bHLH) DNA-binding superfamily protein	8.60184	9.5067	9.12382	9.72507	9.74769	9.16357	9.03647	10.5302	10.0537	9.2387	10.3462	9.257	7.77447	7.83447	10.382	9.37673	9.00774	8.55559
AT1G10620_1		Protein kinase superfamily protein	7.56062	7.56171	6.61491	8.23026	6.33717	6.35736	5.66046	8.03549	8.83646	5.83148	6.92289	6.47314	6.235	6.30713	6.04449	5.56399	7.23757	8.09999
AT1G10630_1	ATARFA1F, ARFA1F	ADP-ribosylation factor A1F	13.4191	13.8383	12.5526	11.8933	13.3773	13.437	13.7839	13.7321	12.8052	13.3654	13.0049	13.0277	13.6346	13.7911	13.054	13.6618	13.5321	12.6344
AT1G10640_1		Pectin lyase-like superfamily protein	10.5643	8.8323	10.853	12.2756	10.2933	10.3355	9.37902	8.39886	9.89978	11.167	12.0082	10.9105	11.0199	10.2474	10.8216	11.0987	6.88725	8.1223
AT1G10650_1		SBP (S-ribonuclease binding protein) family protein	11.4572	13.1282	10.9208	11.1616	10.3029	13.0475	11.5746	13.2421	13.4154	11.9966	11.8948	10.4713	12.1065	11.4809	11.9398	12.4196	11.7116	12.264
AT1G10650_2		SBP (S-ribonuclease binding protein) family protein	8.86725	12.4978	10.0196	10.3032	10.8488	11.9337	10.6295	11.9751	12.3553	10.8997	11.6224	8.7562	10.2899	11.2846	10.7615	10.7485	9.22936	10.8331
AT1G10657_1		Plant protein 1589 of unknown function	10.0829	6.72334	6.13569	4.80396	6.52476	5.86678	6.98159	4.85576	4.86736	5.7297	6.41396	4.84618	4.85904	5.96059	4.63775	7.4932	4.55452	4.67417
AT1G10657_2		Plant protein 1589 of unknown function	8.60759	11.3212	9.57095	5.19756	10.4303	8.02019	9.6771	7.23117	6.53268	9.2278	9.10405	7.3804	6.25844	11.4698	5.62896	8.57684	4.73657	6.57004
AT1G10660_1		unknown protein; LOCATED IN: endomembrane system; EXPRESSED IN: 24 plant structures; EXPRESSED DURING: 15 growth stages; BEST Arabidopsis thaliana protein match is: unknown protein (TAIR:AT5G62960.1); Has 155 Blast hits to 154 proteins in 22 species: Arch	10.3523	10.9996	12.5433	11.7129	10.7746	11.549	12.0096	9.31035	11.4051	11.2849	9.44425	10.1379	10.1423	8.08934	11.6886	12.4654	10.8784	8.18356
AT1G10670_1	ACLA-1	ATP-citrate lyase A-1	13.4171	12.268	12.7448	12.3521	13.01	12.1143	12.7891	12.8809	12.8065	13.3908	13.3541	12.8091	13.5155	13.2355	12.237	11.4292	12.8409	10.4211
AT1G10670_3	ACLA-1	ATP-citrate lyase A-1	6.3618	6.99663	6.00706	7.0357	6.15997	5.48402	8.82071	5.58414	5.88139	8.05114	6.15188	5.71468	9.97649	6.06606	5.7757	9.45958	10.7336	5.6377
AT1G10680_1	PGP10	P-glycoprotein 10	5.88834	5.83181	5.6521	6.45534	6.10862	5.49402	7.05841	5.15744	6.89115	5.29087	7.9598	7.06402	6.34547	5.61907	5.55313	6.27865	9.92103	6.11198
AT1G10690_1		unknown protein; BEST Arabidopsis thaliana protein match is: unknown protein (TAIR:AT1G60783.1); Has 59 Blast hits to 59 proteins in 9 species: Archae - 0; Bacteria - 0; Metazoa - 0; Fungi - 0; Plants - 59; Viruses - 0; Other Eukaryotes - 0 (source: NCBI	10.2121	10.9461	9.02293	12.4448	8.63248	12.6503	12.9007	11.0371	11.0418	12.4384	12.6638	10.4844	10.3802	10.669	8.08701	13.2927	14.0086	9.64624
AT1G10700_1	PRS3	phosphoribosyl pyrophosphate (PRPP) synthase 3	8.89077	10.2051	9.70438	6.91966	11.1081	8.18802	8.17222	9.00245	6.46178	8.34565	7.84253	8.84869	9.53877	7.33203	9.27143	7.8771	9.53405	7.15327
AT1G10710_1	PHS1	poor homologous synapsis 1	6.19693	7.56139	6.23124	7.47969	6.33183	6.02652	7.33314	9.12225	7.39436	7.2475	6.03687	5.979	6.4798	6.25594	6.34044	7.85474	7.84414	6.72959
AT1G10710_2	PHS1	poor homologous synapsis 1	11.2546	9.61644	7.90356	9.4178	6.99675	7.81573	6.09775	8.36051	9.74132	5.97523	7.53105	7.6274	7.66049	7.30103	7.58535	7.77112	7.33187	8.82038
AT1G10717_1		Encodes a Maternally expressed gene (MEG) family protein	5.4448	7.28612	5.50534	6.38888	5.51558	5.67308	5.67908	5.20061	6.20055	5.42823	5.77257	5.3965	5.362	5.37597	5.39511	6.68753	5.23374	6.16869
AT1G10720_1		BSD domain-containing protein	9.53072	11.4171	6.51189	7.70825	9.61771	11.7243	10.3878	8.69295	6.90466	9.85738	9.01669	8.00094	7.49344	9.19841	8.02036	9.88459	6.21124	7.87391
AT1G10730_1		Clathrin adaptor complexes medium subunit family protein	9.43293	6.59269	7.4197	10.0092	9.5022	9.60576	6.94882	8.27275	6.50443	6.81539	6.89859	7.37662	8.24565	8.28576	8.45466	7.47156	6.51849	9.92022
AT1G10740_1		alpha/beta-Hydrolases superfamily protein	12.2406	11.3677	12.0621	10.76	11.4243	11.2981	11.5328	10.6118	11.0707	11.6122	9.3515	12.5799	11.7702	12.139	12.8703	9.08285	11.2089	11.2883
AT1G10745_1		Maternally expressed gene (MEG) family protein	7.60324	7.05789	7.35438	7.22408	7.55965	7.08664	5.33012	6.75511	8.44079	6.22345	5.90029	7.57812	5.79676	6.08343	6.63336	5.28239	5.21964	8.01594
AT1G10747_1		Maternally expressed gene (MEG) family protein	7.13048	8.36229	7.18051	9.2181	6.86336	6.07631	8.02527	6.66353	9.50541	8.51908	6.79421	6.35801	7.33396	6.95548	6.43882	6.59008	6.50058	7.92931
AT1G10750_1		Protein of Unknown Function (DUF239)	6.42649	6.54164	6.37978	6.44524	5.46628	6.80236	5.6616	5.35431	8.50643	9.48349	5.76109	8.49612	6.03537	5.6216	6.77328	7.7255	6.3383	7.68968
AT1G10760_1	SEX1, SOP1, SOP, GWD1, GWD	Pyruvate phosphate dikinase, PEP/pyruvate binding domain	11.5264	11.9717	11.7658	8.23596	10.9593	11.0742	11.445	10.4895	9.66049	10.7524	10.1599	11.7134	11.2138	10.2162	11.8613	9.9494	8.46228	9.67344
AT1G10770_1		Plant invertase/pectin methylesterase inhibitor superfamily protein	7.77823	8.46954	7.66565	9.36337	6.91266	8.27452	6.76562	11.3939	10.0428	5.85261	6.73893	9.1296	7.38384	6.97152	8.05947	6.94347	5.84418	9.04154
AT1G10780_1		F-box/RNI-like superfamily protein	7.64199	6.94871	10.254	7.16828	6.47291	8.61601	5.88133	8.48782	7.71194	10.0746	8.49227	8.20683	7.87483	6.63857	9.90907	5.76616	7.21613	6.86504
AT1G10790_1		BEST Arabidopsis thaliana protein match is: hydroxyproline-rich glycoprotein family protein (TAIR:AT3G56590.2); Has 78 Blast hits to 78 proteins in 11 species: Archae - 0; Bacteria - 0; Metazoa - 0; Fungi - 0; Plants - 78; Viruses - 0; Other Eukaryotes -	5.91307	7.074	6.21701	7.19294	5.77345	5.87711	5.56133	5.18372	8.37284	5.37883	5.97674	6.05109	6.53128	5.80674	5.53767	5.5874	8.12539	6.79337
AT1G10800_1		unknown protein; FUNCTIONS IN: molecular_function unknown; INVOLVED IN: biological_process unknown; LOCATED IN: endomembrane system; EXPRESSED IN: inflorescence meristem, hypocotyl, root, flower; EXPRESSED DURING: petal differentiation and expansion stage	5.25917	6.12185	5.29409	6.21821	5.35779	5.0969	5.17066	5.12069	5.71041	5.21034	5.13228	5.05484	5.80551	10.8462	5.18594	5.15918	5.11952	5.27868
AT1G10810_1		NAD(P)-linked oxidoreductase superfamily protein	6.40908	10.5835	11.8909	7.51826	7.06226	9.46937	11.4164	5.69487	8.11736	6.97963	9.94772	7.92809	7.55801	7.13195	7.97461	6.00041	7.00821	9.04946
AT1G10820_1		Protein of unknown function (DUF3755)	12.0185	12.2811	12.2954	9.38858	12.129	9.17596	9.72116	7.39132	10.2374	11.8828	12.9462	11.509	12.6421	11.6117	11.2485	10.6072	6.87567	9.49572
AT1G10820_2		Protein of unknown function (DUF3755)	11.6275	11.0235	12.125	10.1925	10.2818	8.52342	8.82423	7.52231	11.3648	10.8503	12.1891	10.6549	11.2687	9.85349	10.2986	9.91661	10.1957	9.28942
AT1G10830_1	Z-ISO, Z-ISO1.1	15-cis-zeta-carotene isomerase	10.9039	9.81429	11.6946	12.7071	10.3137	12.5516	8.77156	10.2949	6.50332	10.8361	10.7672	12.2711	11.3224	9.58381	12.0523	10.5112	7.61479	12.6363
AT1G10830_2	Z-ISO, Z-ISO1.2	15-cis-zeta-carotene isomerase	5.84273	8.00141	8.13784	9.75909	7.78779	9.17861	6.69271	5.66819	6.61251	6.84324	6.12933	7.09212	9.03747	6.49575	7.23734	6.44143	5.83815	9.04144
AT1G10840_1	TIF3H1	translation initiation factor 3 subunit H1	11.465	10.1317	12.3737	12.1191	10.731	12.2022	9.16892	9.49894	13.3344	10.9537	11.8572	10.9569	10.0546	11.1324	11.4497	11.9164	9.29724	10.8601
AT1G10840_2	TIF3H1	translation initiation factor 3 subunit H1	12.6256	12.648	11.6786	10.0745	11.501	12.7388	11.8598	11.5292	10.7636	12.5821	11.2223	11.8615	11.7362	12.3293	12.1102	10.3453	11.5607	12.0112
AT1G10850_1		Leucine-rich repeat protein kinase family protein	9.34413	10.9905	12.2098	9.77777	12.4516	8.54649	10.2288	9.96524	7.26759	11.579	11.568	10.1354	12.2697	11.9362	10.9519	7.96447	10.3059	7.38867
AT1G10865_1		FUNCTIONS IN: molecular_function unknown; INVOLVED IN: biological_process unknown; LOCATED IN: cellular_component unknown; CONTAINS InterPro DOMAIN/s: Cytochrome c oxidase assembly protein PET191, N-terminal (InterPro:IPR018793); Has 241 Blast hits to 241	9.61399	11.331	11.8903	13.0645	11.993	11.6317	10.8593	11.3354	7.89315	10.998	6.65371	11.4313	11.7336	5.99691	9.98019	12.1218	6.17235	11.5938
AT1G10870_1	AGD4	ARF-GAP domain 4	11.5713	6.8326	12.2059	7.24953	7.47702	7.10496	8.00211	6.93181	6.78119	8.90092	10.3313	7.51833	11.5614	6.27749	9.14165	5.36132	6.60635	7.27048
AT1G10880_1		Core-2/I-branching beta-1,6-N-acetylglucosaminyltransferase family protein	6.84208	7.07279	6.95825	7.41349	6.35188	6.75866	5.59558	6.42728	9.25551	5.41559	6.27921	6.54045	6.54308	6.09906	6.14925	5.89467	5.75511	8.78588
AT1G10890_1		unknown protein; FUNCTIONS IN: molecular_function unknown; INVOLVED IN: biological_process unknown; LOCATED IN: chloroplast; EXPRESSED IN: petal, flower, leaf; EXPRESSED DURING: LP.04 four leaves visible, 4 anthesis, petal differentiation and expansion st	9.69595	9.87312	9.40749	12.0391	10.5442	10.2678	10.4802	11.0943	12.1984	10.307	11.8571	11.0821	8.28484	8.86009	11.2056	8.64995	9.17133	11.4831
AT1G10900_1		Phosphatidylinositol-4-phosphate 5-kinase family protein	6.69936	7.23877	11.791	9.56561	11.5426	9.16606	9.65852	10.1287	8.05856	10.7985	11.0563	10.3409	11.4319	8.06302	10.3433	10.2531	11.4182	11.3269
AT1G10910_1		Pentatricopeptide repeat (PPR) superfamily protein	11.3663	12.3821	11.8587	12.1371	11.1981	12.0258	10.9414	10.1259	10.0959	11.036	11.6747	10.2735	11.1907	11.1118	12.1282	10.745	10.8665	11.792
AT1G10920_1	LOV1	NB-ARC domain-containing disease resistance protein	10.4146	5.40152	5.56411	9.92686	6.33956	5.46685	5.68137	5.23299	6.66185	6.83135	6.01046	6.6034	7.92122	7.75282	5.90609	5.65128	5.33023	6.12035
AT1G10930_1	ATSGS1, RECQ4A, ATRECQ4A	DNA helicase (RECQl4A)	6.37667	6.77346	6.17938	8.94417	11.536	10.1883	5.56445	5.46462	8.01694	11.3456	11.729	10.9198	10.2783	10.7449	10.7667	9.29896	5.17698	6.39168
AT1G10940_1	ASK1, SNRK2-4, SNRK2.4, SRK2A	Protein kinase superfamily protein	10.8794	12.1171	13.0554	12.8753	13.1607	13.4062	13.1421	13.1539	13.3518	12.7351	12.3914	12.862	12.607	12.4773	13.0834	12.8861	12.835	13.2389
AT1G10940_2		Protein kinase superfamily protein	10.7415	11.9885	12.8397	12.5551	12.0282	11.7501	12.3927	11.7415	13.3343	11.5931	11.4257	11.7187	12.6681	11.6221	12.1287	11.9497	12.3262	12.9024
AT1G10950_1	TMN1, AtTMN1	transmembrane nine 1	12.4216	13.2171	13.1805	12.6188	13.4946	12.3119	13.038	10.1564	9.92819	13.0698	13.2906	13.1801	12.6555	13.0493	13.1965	12.6787	11.4417	12.4792
AT1G10960_1	ATFD1, FD1	ferredoxin 1	12.6398	11.7134	13.0205	12.1078	11.7433	13.6303	11.8779	10.9117	11.0308	12.5512	12.2161	12.6625	12.023	12.3433	13.3201	12.0301	10.5894	11.9314
AT1G10970_1	ZIP4, ATZIP4	zinc transporter 4 precursor	5.58832	5.64725	5.44664	5.63876	6.73102	5.8726	6.66748	5.37911	5.95925	7.57793	5.94884	5.57482	7.78547	7.69731	8.89517	5.36848	5.44917	5.59475
AT1G10980_1		Lung seven transmembrane receptor family protein	6.80601	7.12595	6.34031	7.3152	6.3749	6.15888	5.95476	5.85234	7.80374	5.63858	6.36902	6.84075	6.69675	6.60674	6.37728	7.09074	5.79089	6.92238
AT1G10990_1		unknown protein; Has 4 Blast hits to 4 proteins in 1 species: Archae - 0; Bacteria - 0; Metazoa - 0; Fungi - 0; Plants - 4; Viruses - 0; Other Eukaryotes - 0 (source: NCBI BLink).	8.78846	8.21007	8.5964	13.5323	9.05755	8.29011	10.5258	7.3372	11.542	10.6446	12.3365	9.69989	11.6635	9.62842	11.5804	9.87761	5.95956	9.96004
AT1G10990_2		unknown protein; Has 6 Blast hits to 6 proteins in 2 species: Archae - 0; Bacteria - 0; Metazoa - 0; Fungi - 0; Plants - 6; Viruses - 0; Other Eukaryotes - 0 (source: NCBI BLink).	10.2131	7.3374	7.11314	13.7691	7.24198	7.28292	10.0787	8.73328	8.66381	11.042	8.74212	8.25541	11.8076	9.9926	8.4154	7.72128	5.35987	7.52705
AT1G11000_1	MLO4, ATMLO4	Seven transmembrane MLO family protein	10.2158	10.003	10.9742	9.91332	10.1656	10.6403	11.0536	7.6801	7.67681	9.94694	10.343	10.8907	7.28574	10.8487	10.4994	9.4014	9.07557	7.28913
AT1G11020_1		RING/FYVE/PHD zinc finger superfamily protein	11.2002	12.2649	7.944	8.51808	10.9224	7.35045	10.5889	6.48354	8.07805	11.3614	11.0545	10.4158	10.6507	10.8148	10.2292	8.85716	7.05893	8.11213
AT1G11040_1		HSP40/DnaJ peptide-binding protein	6.36199	6.54866	6.1532	6.13656	5.42614	6.02266	5.20224	7.73786	7.99276	5.24288	5.28702	6.33946	6.19627	5.3647	5.60867	5.55237	7.73198	7.21796
AT1G11050_1		Protein kinase superfamily protein	9.26961	9.90748	9.93319	10.2587	10.8106	10.557	9.08235	7.99971	7.08673	8.97532	10.3618	10.712	9.06457	8.87767	10.0561	8.46073	8.05739	6.95934
AT1G11060_1		WAPL (Wings apart-like protein regulation of heterochromatin) protein	9.96877	8.94611	10.1637	11.542	10.0249	11.7597	8.24396	10.1733	7.50023	10.1397	10.3889	9.22667	8.59096	9.55913	10.1141	11.0583	7.10274	6.77517
AT1G11070_1		BEST Arabidopsis thaliana protein match is: Hydroxyproline-rich glycoprotein family protein (TAIR:AT1G61080.1); Has 579 Blast hits to 567 proteins in 152 species: Archae - 0; Bacteria - 68; Metazoa - 159; Fungi - 113; Plants - 172; Viruses - 0; Other Euka	7.67429	7.51113	7.10981	8.06533	8.07821	7.36601	5.91622	7.01067	9.04046	7.66486	7.47731	7.45116	6.9357	6.40965	8.21998	5.80738	6.3296	8.13206
AT1G11080_1	scpl31	serine carboxypeptidase-like 31	5.6001	6.28647	8.6395	6.75061	8.08741	9.79363	7.41958	5.63067	7.50445	6.58635	9.45435	6.192	7.71546	8.66631	5.38678	5.51393	6.36816	6.54722
AT1G11090_1		alpha/beta-Hydrolases superfamily protein	8.64172	8.30007	8.75926	8.53393	9.19833	7.98158	6.54158	9.85825	9.87934	8.46102	7.35833	6.90358	7.76076	6.83841	7.22551	5.67968	6.20487	10.1323
AT1G11100_1		SNF2 domain-containing protein / helicase domain-containing protein / zinc finger protein-related	6.73824	7.92096	6.05133	7.29406	7.03102	7.61697	8.17585	6.76882	7.43634	7.92453	7.34903	7.27432	6.71717	6.09193	8.51502	9.90152	6.09293	6.47071
AT1G11110_1		LisH and RanBPM domains containing protein	6.88703	6.57311	6.17849	7.0559	5.57438	6.08324	5.05065	5.22269	8.74489	5.04179	5.96321	6.86961	5.34223	5.69289	6.1682	5.81542	5.13263	6.4577
AT1G11112_1		unknown protein; FUNCTIONS IN: molecular_function unknown; INVOLVED IN: biological_process unknown; LOCATED IN: cellular_component unknown; Has 30201 Blast hits to 17322 proteins in 780 species: Archae - 12; Bacteria - 1396; Metazoa - 17338; Fungi - 3422;	10.7584	6.31395	5.46488	6.04526	8.58649	10.0795	5.31858	10.018	7.61692	9.31117	5.91648	7.26313	5.46946	5.29687	5.19083	6.70575	7.94514	6.19367
AT1G11120_1		unknown protein; BEST Arabidopsis thaliana protein match is: unknown protein (TAIR:AT1G09812.1); Has 270 Blast hits to 255 proteins in 62 species: Archae - 0; Bacteria - 2; Metazoa - 93; Fungi - 14; Plants - 126; Viruses - 0; Other Eukaryotes - 35 (source	9.34102	4.64913	10.8221	4.57515	4.73623	4.71911	9.60165	4.72291	4.75059	6.85542	5.21785	4.55154	4.60969	4.64846	4.6608	7.45035	6.18052	4.62515
AT1G11120_2		unknown protein; FUNCTIONS IN: molecular_function unknown; INVOLVED IN: biological_process unknown; LOCATED IN: cellular_component unknown; EXPRESSED IN: 10 plant structures; EXPRESSED DURING: 4 anthesis, F mature embryo stage, petal differentiation and e	11.0868	11.5281	12.2869	11.1529	9.15932	12.2744	11.354	12.585	9.86356	11.629	13.0348	8.69231	10.0754	13.0578	10.6191	11.3886	10.7015	10.7753
AT1G11125_1		unknown protein; BEST Arabidopsis thaliana protein match is: unknown protein (TAIR:AT1G61170.1).	6.89864	12.5727	7.70449	10.6166	9.48404	7.13533	7.43105	11.2397	10.271	7.73527	8.92021	7.9392	11.0187	8.99732	6.84218	7.55826	7.38413	7.551
AT1G11130_1	SUB, SCM, SRF9	Leucine-rich repeat protein kinase family protein	7.92896	7.84652	10.3369	9.55637	9.17076	7.61503	9.6599	7.23947	9.05151	10.2347	11.089	9.6388	7.5986	10.6165	10.0966	7.26942	6.93867	7.98301
AT1G11145_1		Protein of unknown function (DUF674)	7.62019	6.03241	6.07884	6.90394	5.40801	6.64708	5.84137	6.17415	7.78487	5.21623	6.90994	7.05535	5.99569	6.00035	6.10475	5.03019	5.51578	5.9495
AT1G11160_1		Transducin/WD40 repeat-like superfamily protein	5.71652	5.33547	5.43974	5.35741	5.16416	5.5183	5.75522	4.95016	5.44656	6.62845	5.31258	5.85504	5.3146	5.08341	5.27689	6.82927	7.91404	5.61028
AT1G11170_1		Protein of unknown function (DUF707)	11.3619	6.43578	5.54009	5.54244	5.33216	5.17627	7.66779	7.42948	5.82588	6.76049	5.44024	5.13545	6.99389	5.67866	5.88774	5.46175	9.59976	5.5809
AT1G11170_2		Protein of unknown function (DUF707)	5.30613	6.99914	5.98595	5.9203	8.07469	6.21887	5.7264	8.11395	7.52269	6.02122	5.89605	6.33332	5.81447	6.59157	6.32619	8.04931	8.09709	6.67867
AT1G11180_1		Secretory carrier membrane protein (SCAMP) family protein	10.1869	11.7577	10.3492	11.4165	11.5185	10.0802	10.9275	11.7207	8.73934	10.5072	12.7515	11.9416	11.9533	11.6903	10.3467	9.8907	11.8953	13.5025
AT1G11180_2		Secretory carrier membrane protein (SCAMP) family protein	7.11776	7.87062	7.64751	7.93878	10.0676	7.1096	8.91681	10.5932	7.474	8.62025	9.81758	8.56079	8.74021	10.4359	7.1151	8.25058	10.4944	9.21358
AT1G11190_1	BFN1, ENDO1	bifunctional nuclease i	10.7104	6.22764	5.68451	5.62305	9.15276	5.74086	5.44445	8.01433	6.49477	5.48624	6.34063	7.97165	9.46211	11.0779	5.71825	5.21747	5.76713	5.60565
AT1G11200_1		Protein of unknown function (DUF300)	12.5374	13.1583	8.46561	9.67058	12.4317	8.78896	12.9559	13.0662	13.4043	11.8758	12.0613	12.6927	9.45595	12.9531	12.0349	13.0944	12.8435	12.5408
AT1G11210_1		Protein of unknown function (DUF761)	9.10051	9.50546	10.0766	9.31293	8.70727	11.2769	9.82971	9.93967	9.37618	10.6915	9.73596	10.9683	9.21238	8.67869	12.1531	9.82452	9.95215	12.0932
AT1G11220_1		Protein of unknown function (DUF761)	6.9943	7.30035	7.29886	8.00135	6.49041	7.26531	5.55245	6.32579	8.94573	7.12976	6.97297	7.84729	6.97274	6.01134	8.00176	8.95315	8.66227	8.02596
AT1G11230_1		Protein of unknown function (DUF761)	7.53393	7.07347	6.97885	7.83038	6.62367	7.1519	5.87918	6.24944	7.67543	6.73436	6.92507	6.84752	6.93678	6.41752	6.36134	9.1198	8.27789	6.87053
AT1G11240_1		CONTAINS InterPro DOMAIN/s: Nucleolar protein 12 (InterPro:IPR019186); Has 2484 Blast hits to 1934 proteins in 262 species: Archae - 0; Bacteria - 90; Metazoa - 921; Fungi - 378; Plants - 144; Viruses - 18; Other Eukaryotes - 933 (source: NCBI BLink).	8.72735	6.54115	8.93935	6.94511	8.42979	7.85452	5.5451	6.57413	12.3299	7.54341	7.43956	10.9299	10.4042	6.48098	7.18631	5.78337	11.4136	7.49476
AT1G11250_1	SYP125, ATSYP125	syntaxin of plants 125	11.8825	7.63323	6.784	8.21905	6.70808	6.78985	6.15184	6.37879	8.48456	6.06013	7.49772	6.63509	7.99256	6.2234	6.06962	6.58514	10.7706	7.80819
AT1G11260_1	STP1, ATSTP1	sugar transporter 1	13.1118	13.0964	12.9917	13.4363	13.3135	13.1555	13.4814	12.7844	13.3698	11.8156	12.9065	12.7893	12.96	12.9299	12.5784	12.4516	12.631	13.3749
AT1G11270_1		F-box and associated interaction domains-containing protein	11.3749	12.6566	6.71848	7.83072	9.53171	9.99503	7.41973	5.27594	8.85779	7.56863	6.24571	6.89394	6.57298	6.04653	8.94826	10.6081	5.85496	7.85561
AT1G11270_3		F-box and associated interaction domains-containing protein	11.0985	7.98998	6.85825	8.16575	9.01626	6.72345	8.91677	5.72785	7.91419	7.25274	5.73658	7.11338	6.68388	6.56996	8.50036	12.3511	5.80912	8.19046
AT1G11280_1		S-locus lectin protein kinase family protein	9.56396	7.61412	8.845	7.86602	7.41595	7.57039	9.22458	7.90976	8.56227	9.75591	7.99152	8.88386	9.14204	8.01424	9.85396	7.53135	9.90991	7.77489
AT1G11290_1	CRR22	Pentatricopeptide repeat (PPR) superfamily protein	5.68356	5.46952	5.48292	5.93512	11.1238	11.6665	8.48607	5.71515	7.61198	7.84502	11.3999	9.85008	9.83247	10.0942	11.2618	7.71541	6.9921	5.54528
AT1G11300_1		protein serine/threonine kinases;protein kinases;ATP binding;sugar binding;kinases;carbohydrate binding	10.9507	11.1628	10.072	9.20986	10.4129	8.81071	9.79419	8.577	7.76775	10.5389	9.77992	9.95868	10.6424	10.1072	9.39239	10.7672	10.9842	10.5956
AT1G11310_1	MLO2, ATMLO2, PMR2	Seven transmembrane MLO family protein	13.2011	13.485	12.5097	13.5717	13.2377	12.5297	13.4203	13.5897	10.8196	13.311	13.4914	13.4554	13.5064	13.6841	13.1064	13.6341	13.4625	10.7606
AT1G11310_2	MLO2, ATMLO2, PMR2	Seven transmembrane MLO family protein	12.564	10.4004	12.4283	12.2804	12.2742	11.6062	12.644	12.1991	12.2938	12.0781	12.5628	12.9102	12.3672	12.9575	12.842	12.5906	12.4198	12.7532
AT1G11320_1		unknown protein; FUNCTIONS IN: molecular_function unknown; INVOLVED IN: biological_process unknown; LOCATED IN: mitochondrion, plastid; EXPRESSED IN: 7 plant structures; EXPRESSED DURING: C globular stage, F mature embryo stage, petal differentiation and	6.68469	6.75021	11.6125	8.08305	5.71708	7.37512	5.72969	7.67536	8.25439	7.34278	7.0492	8.85957	5.8918	5.68261	8.96837	6.04103	7.85005	7.39424
AT1G11330_1		S-locus lectin protein kinase family protein	10.3926	11.5152	9.45198	12.6017	12.2546	10.8274	12.0576	10.2591	9.46714	11.3295	11.0754	10.8091	12.3477	12.446	12.5664	11.1926	11.4558	8.68302
AT1G11340_1		S-locus lectin protein kinase family protein	5.82467	6.84265	6.4916	6.66962	7.05939	8.3428	6.04135	6.22747	6.65439	7.36363	6.71126	5.9163	7.68061	7.03925	7.17138	9.51182	6.64795	8.77763
AT1G11350_1	CBRLK1, SD1-13, RKS2	S-domain-1 13	11.4763	8.08286	9.96145	7.09697	10.4119	11.0945	11.7216	7.87398	8.84418	10.9524	10.6012	9.37051	7.49629	10.5132	9.88304	6.20635	7.59293	7.39929
AT1G11360_1		Adenine nucleotide alpha hydrolases-like superfamily protein	11.1372	10.4779	9.35064	9.38408	9.85243	11.5102	8.55732	10.724	10.9019	10.6113	9.9712	10.9648	8.49134	7.96009	10.764	13.2671	10.8465	10.2782
AT1G11362_1		Plant invertase/pectin methylesterase inhibitor superfamily protein	6.03745	5.60629	5.68535	5.96232	5.64683	5.1316	7.95597	7.66161	7.94396	5.11991	5.64707	5.12093	5.46498	5.63198	5.25413	5.05851	7.19638	6.77677
AT1G11370_1		Pectin lyase-like superfamily protein	7.02543	7.77225	7.1926	9.14527	6.38629	7.23639	6.13527	6.27558	9.97508	6.75878	6.98585	7.16589	7.22749	6.86734	6.61185	7.37548	8.48109	8.5053
AT1G11380_1		PLAC8 family protein	9.65336	6.502	10.0191	13.408	10.2526	10.6678	12.2836	11.8712	7.81361	10.9533	10.6041	10.7624	9.57758	11.9879	9.1007	11.8479	11.7766	8.2514
AT1G11390_1		Protein kinase superfamily protein	12.0495	12.0236	12.2503	12.4921	12.0289	11.8252	12.0617	11.2358	12.6896	10.3399	12.0526	12.4257	9.68446	9.00856	11.5697	11.9425	11.41	10.6888
AT1G11400_1	PYM	partner of Y14-MAGO	13.423	11.155	12.6835	13.3529	12.9335	11.7143	12.6559	12.6407	7.99111	12.0971	12.8439	10.8854	12.9057	12.8005	12.1746	10.3376	8.56864	11.5959
AT1G11410_1		S-locus lectin protein kinase family protein	9.75976	10.137	9.96961	9.61905	7.92714	7.36326	7.77411	6.74457	10.0429	9.47134	8.72319	11.713	9.7964	10.0133	10.614	11.3133	6.71899	8.48802
AT1G11420_1	ATDUF2, DUF2	DOMAIN OF UNKNOWN FUNCTION 724 2	5.78504	10.288	9.8496	8.5914	10.9321	10.3376	9.92069	10.8051	6.66667	10.6839	8.46042	7.00358	10.0215	9.55276	8.34594	11.8748	12.2388	6.73978
AT1G11430_1		plastid developmental protein DAG, putative	11.3041	12.4056	13.1543	12.8228	11.5559	13.1368	12.6413	11.1283	13.0977	12.5339	11.9413	13.0516	11.9618	12.2896	13.276	10.2994	11.0158	11.9542
AT1G11440_1		BEST Arabidopsis thaliana protein match is: glycine-rich protein (TAIR:AT3G29075.1); Has 19337 Blast hits to 8589 proteins in 488 species: Archae - 26; Bacteria - 641; Metazoa - 7852; Fungi - 2167; Plants - 955; Viruses - 616; Other Eukaryotes - 7080 (sou	7.49834	6.23145	11.3058	6.19983	7.11866	7.59803	8.29736	9.7056	6.00871	8.1141	8.06739	7.64334	6.23377	8.24857	7.71369	6.2568	8.70992	6.53032
AT1G11450_1		nodulin MtN21 /EamA-like transporter family protein	5.77765	5.55462	7.82511	9.24844	8.37714	4.98595	8.30534	4.90702	4.91981	7.7928	5.39578	5.18521	9.95561	9.14903	7.36335	6.35978	5.10019	5.18403
AT1G11450_2		nodulin MtN21 /EamA-like transporter family protein	7.98778	5.96042	8.17103	9.03662	7.91884	6.777	7.99605	5.99341	6.60648	8.53143	6.32274	6.92648	8.72943	8.80536	7.71892	6.25137	6.37979	6.45585
AT1G11460_1		nodulin MtN21 /EamA-like transporter family protein	7.0972	5.5216	5.89243	11.4698	8.1553	5.69104	7.50358	7.3036	6.46631	8.11378	6.50071	5.70278	8.78538	8.80604	5.75991	8.61971	7.05239	5.90147
AT1G11470_1		Pentatricopeptide repeat (PPR) superfamily protein	6.24865	7.21302	6.38034	7.79992	6.28077	6.22081	6.58862	7.0577	7.76381	5.94996	6.26671	5.97131	6.61163	9.60027	5.4306	7.90051	6.31061	7.11446
AT1G11475_1	NRPB10, NRPD10, NRPE10	RNA polymerases N / 8 kDa subunit	11.0329	11.9194	11.7549	6.83957	11.5813	11.8678	11.208	9.29888	10.5515	11.6555	11.4585	11.8671	11.8563	12.0088	11.8497	9.40294	10.9444	12.3439
AT1G11480_1		eukaryotic translation initiation factor-related	11.8653	9.39386	9.35278	8.68517	11.4157	8.1894	7.92538	9.5156	10.4665	9.33618	10.4959	9.49986	9.5911	9.61766	11.1565	7.5269	5.39254	9.64059
AT1G11490_1		zinc finger (C2H2 type) family protein	5.35885	5.6776	5.50604	6.08421	5.50493	5.47261	5.14735	6.20557	5.74674	5.45584	5.93883	5.4078	5.57107	5.40901	5.35935	9.20908	9.72685	5.5731
AT1G11500_1		Protein of unknown function (DUF1218)	6.22559	6.64727	9.17235	7.04188	5.76827	6.15407	5.29114	5.23852	6.05321	5.15957	5.92972	6.79694	5.81416	5.63796	6.00131	5.04907	5.15361	5.85832
AT1G11510_1		DNA-binding storekeeper protein-related transcriptional regulator	8.38298	8.483	6.84203	8.01046	7.01012	7.03623	7.55348	6.38815	8.89054	8.02564	7.35628	7.20085	7.02715	6.79073	6.58578	10.2903	12.0158	7.6973
AT1G11520_1		pliceosome associated protein-related	9.0126	10.1436	10.1476	9.56085	8.38799	9.52901	8.29722	9.08283	10.5943	7.76526	8.97158	9.16889	9.04701	9.1555	9.47894	8.87893	9.15146	9.85877
AT1G11530_1	ATCXXS1, CXXS1	C-terminal cysteine residue is changed to a serine 1	11.8645	12.2033	11.134	12.5807	10.8618	12.202	10.7495	10.5455	5.20227	12.0464	11.9435	11.7438	10.5203	11.2996	11.6029	12.023	9.92735	5.66047
AT1G11540_1		Sulfite exporter TauE/SafE family protein	8.4193	9.62907	8.7055	10.3131	9.02836	8.3842	8.87938	9.12921	10.8589	7.89215	8.06777	9.97439	8.61415	8.33068	9.72058	13.63	10.8861	10.7821
AT1G11545_1	XTH8	xyloglucan endotransglucosylase/hydrolase 8	9.84064	8.25278	10.337	10.5035	8.51802	9.73648	8.5777	9.68419	10.5532	9.45562	9.57668	9.90681	10.3707	11.1971	8.96944	10.1761	10.4394	8.38666
AT1G11560_1		Oligosaccharyltransferase complex/magnesium transporter family protein	7.75756	7.79827	8.01323	8.53372	6.8953	8.054	6.29426	7.24385	10.7772	5.83014	7.35572	8.21802	7.45863	7.13744	7.4199	9.80582	7.92487	8.61334
AT1G11570_1	NTL	NTF2-like	6.74447	9.0218	6.34563	8.40698	6.61494	6.84529	5.98763	6.01001	7.74705	7.65965	6.46525	7.13064	6.92745	6.93683	6.65337	8.3909	5.56591	7.39429
AT1G11570_2	NTL	NTF2-like	7.87817	8.98773	6.54041	8.39886	6.89737	6.30602	5.72016	6.05939	6.32892	7.84108	6.72048	6.8839	7.23525	7.11706	6.52172	8.02367	5.77174	6.26339
AT1G11572_1		Plant thionin family protein	5.21104	6.63934	6.02596	7.87781	5.79976	6.74824	5.49266	5.11459	6.81686	5.26973	5.68737	6.31482	6.37041	7.11066	6.08142	5.26166	9.56812	6.49676
AT1G11580_1	ATPMEPCRA, PMEPCRA	methylesterase PCR A	11.1823	7.27524	10.3808	11.4998	12.1234	11.4238	10.5208	11.399	11.1622	10.6812	11.2403	10.5766	11.3164	10.5646	10.6743	12.0564	11.1825	10.6033
AT1G11590_1		Plant invertase/pectin methylesterase inhibitor superfamily	6.48338	7.00446	8.36064	11.5275	6.13778	7.57377	9.55546	8.491	8.10625	7.1476	6.33185	8.33781	6.18914	8.38587	6.9716	10.0266	11.2981	6.78005
AT1G11593_1		Plant invertase/pectin methylesterase inhibitor superfamily protein	4.72399	4.82965	4.7526	4.82015	4.79151	4.82932	4.63364	4.66643	4.98296	4.5799	4.77057	4.98534	4.76224	4.77863	4.71377	4.63421	5.78643	5.11274
AT1G11600_1	CYP77B1	cytochrome P450, family 77, subfamily B, polypeptide 1	9.22534	9.41291	10.0648	9.46653	10.9498	9.39931	8.56606	9.22957	8.71783	10.0369	9.31284	8.73047	10.6537	10.7497	9.23033	12.569	11.701	8.61903
AT1G11608_1		F-box associated ubiquitination effector family protein	4.92562	4.70282	4.72456	4.76544	4.60691	4.71137	4.65079	6.79672	4.82277	4.56114	4.60416	4.78478	4.58177	4.59191	4.63702	7.22358	4.54975	4.84697
AT1G11610_1	CYP71A18	cytochrome P450, family 71, subfamily A, polypeptide 18	6.9254	7.14719	6.39261	7.60327	7.34782	6.05746	9.10091	8.50836	9.85231	6.38932	5.74339	5.54982	7.71846	8.15029	6.10693	6.90389	9.6236	8.52273
AT1G11610_2	CYP71A18	cytochrome P450, family 71, subfamily A, polypeptide 18	6.98258	7.37175	6.94654	7.66225	7.35956	7.47013	9.13055	8.06313	8.18369	6.3798	7.95362	6.58966	8.68619	7.37787	7.44916	7.5225	9.74455	7.34129
AT1G11620_1		F-box and associated interaction domains-containing protein	5.46037	5.76607	5.54421	5.95944	5.38469	5.41659	6.67774	5.3411	6.12668	5.02247	5.21817	5.56662	5.64335	5.2558	5.33443	5.68964	8.38108	5.98626
AT1G11630_1		Tetratricopeptide repeat (TPR)-like superfamily protein	8.43774	8.0315	8.13874	8.34471	6.14847	8.72565	7.93221	9.63739	6.63272	8.76752	7.62392	8.32531	8.23377	7.54448	8.50877	8.29653	9.50941	8.28298
AT1G11650_1	ATRBP45B, RBP45B	RNA-binding (RRM/RBD/RNP motifs) family protein	12.809	12.1249	12.6873	11.0264	11.8952	12.8583	11.5217	12.5262	9.12055	12.3855	12.3528	12.7379	12.6056	12.061	12.7394	12.2501	12.4015	12.7203
AT1G11650_2	ATRBP45B, RBP45B	RNA-binding (RRM/RBD/RNP motifs) family protein	14.0541	13.621	14.1141	13.3844	13.7259	14.1194	13.6966	13.891	13.0426	13.8736	13.8913	13.9575	13.9951	13.7831	14.0329	13.6639	13.7304	14.1634
AT1G11655_1		unknown protein; BEST Arabidopsis thaliana protein match is: unknown protein (TAIR:AT4G21902.1); Has 22 Blast hits to 22 proteins in 6 species: Archae - 0; Bacteria - 0; Metazoa - 0; Fungi - 0; Plants - 22; Viruses - 0; Other Eukaryotes - 0 (source: NCBI	6.35593	8.0393	6.64547	8.71178	6.23068	6.09924	10.1477	10.2232	6.77961	6.05684	6.2674	6.89214	7.05345	6.61443	5.94444	6.39743	7.60279	6.42271
AT1G11660_1		heat shock protein 70 (Hsp 70) family protein	10.4108	11.6302	12.2376	12.5828	12.6494	12.0915	12.5433	11.8907	13.574	12.5068	12.1648	10.5288	12.7215	12.731	11.2234	12.248	10.3051	11.4821
AT1G11670_1		MATE efflux family protein	12.1181	12.1296	11.5965	11.9843	11.6115	8.45221	11.0452	10.3457	8.61793	11.2222	11.7561	12.1119	11.8943	12.0855	9.52676	11.8711	12.2102	11.1951
AT1G11680_1	CYP51G1, EMB1738, CYP51A2, CYP51	CYTOCHROME P450 51G1	12.3621	11.8915	11.4764	11.8146	12.1158	11.9618	12.0349	12.4126	12.5719	12.6012	11.8473	13.279	12.7484	12.6754	12.2754	10.9412	12.6024	6.75245
AT1G11684_1		unknown protein; Has 30201 Blast hits to 17322 proteins in 780 species: Archae - 12; Bacteria - 1396; Metazoa - 17338; Fungi - 3422; Plants - 5037; Viruses - 0; Other Eukaryotes - 2996 (source: NCBI BLink).	8.12725	6.41904	6.38892	6.56911	5.89663	6.4334	7.71022	8.45167	8.43231	5.29129	7.01278	6.84634	7.16523	6.22855	6.21735	5.3545	5.36658	7.94737
AT1G11690_1		unknown protein; BEST Arabidopsis thaliana protein match is: unknown protein (TAIR:AT3G20350.1); Has 5959 Blast hits to 4807 proteins in 476 species: Archae - 156; Bacteria - 436; Metazoa - 2789; Fungi - 309; Plants - 336; Viruses - 9; Other Eukaryotes -	8.89648	8.82111	8.87654	9.35068	9.72424	8.25343	9.03584	11.1221	10.6331	8.84151	8.51678	7.92709	8.62248	8.88805	8.21597	11.3185	12.3403	9.48404
AT1G11700_1		Protein of unknown function, DUF584	8.60901	8.83142	8.05856	9.15464	6.9517	10.2361	6.59084	6.7066	10.4079	6.94229	7.36532	8.54487	7.02452	6.97681	7.64962	6.74734	8.05403	8.54469
AT1G11710_1		Pentatricopeptide repeat (PPR) superfamily protein	11.3734	8.73153	8.93564	8.74474	7.71007	7.09896	11.1006	11.0258	9.0636	10.0428	11.7244	9.71432	10.5057	10.5417	9.82498	10.6547	12.1167	8.4623
AT1G11720_1	ATSS3, SS3	starch synthase 3	11.1909	11.1547	10.5486	8.883	9.85747	10.904	10.3053	7.71603	7.14987	10.6186	11.0213	11.7268	10.5942	9.48978	11.6176	8.03015	5.9758	5.83418
AT1G11730_1		Galactosyltransferase family protein	11.5339	8.14201	6.69732	7.39633	7.6827	6.14556	6.0964	6.00329	6.89197	8.04453	6.21202	6.366	9.55484	6.11423	6.07508	5.55425	7.40045	6.59655
AT1G11740_1		ankyrin repeat family protein	8.0796	8.16688	8.06497	8.22447	7.25455	8.23926	7.25662	7.22253	9.71978	6.52983	7.74535	9.5343	6.68251	7.27344	7.90022	6.22285	6.71248	9.15368
AT1G11750_1	CLPP6, NCLPP1, NCLPP6	CLP protease proteolytic subunit 6	11.401	11.9754	12.2736	12.8198	12.166	12.5402	11.7247	11.3317	8.20779	11.971	13.0634	13.0014	10.4397	8.51534	12.8537	12.1363	11.2655	13.4026
AT1G11750_2	CLPP6	CLP protease proteolytic subunit 6	6.16475	12.3781	8.58926	8.86252	6.69463	7.69899	6.22423	6.19328	10.0849	6.48464	7.15781	6.56965	8.0596	6.4795	6.87507	7.0057	5.97265	8.24106
AT1G11755_1	LEW1	Undecaprenyl pyrophosphate synthetase family protein	8.03277	8.43285	8.13648	7.40841	8.72736	9.68996	8.13507	6.61304	7.72523	9.23634	6.75738	7.55661	9.17313	8.89294	7.77761	9.79441	7.17546	7.2778
AT1G11760_1	MED32	MED32; Has 41 Blast hits to 40 proteins in 14 species: Archae - 0; Bacteria - 0; Metazoa - 0; Fungi - 0; Plants - 41; Viruses - 0; Other Eukaryotes - 0 (source: NCBI BLink).	13.2105	13.2784	11.7311	8.19464	11.3173	6.4555	10.05	6.67018	13.7392	11.8344	12.4095	12.054	11.9432	7.39824	12.3026	11.3	12.7505	8.43743
AT1G11765_1		Plant self-incompatibility protein S1 family	5.91977	5.86015	5.62244	5.95821	5.41155	5.65355	6.36952	5.46882	6.80674	5.16369	5.91495	5.8967	5.69272	5.34726	5.51968	5.15161	5.62541	5.90797
AT1G11770_1		FAD-binding Berberine family protein	8.75907	9.4936	8.4277	9.74156	7.42964	7.16439	9.5715	7.85624	11.1249	6.60239	7.72346	7.67281	7.92115	7.53089	7.18832	6.92645	6.39511	9.95784
AT1G11780_1		oxidoreductase, 2OG-Fe(II) oxygenase family protein	9.16525	8.05337	11.929	8.85876	8.16761	7.63888	8.72862	6.24901	13.0368	7.31119	9.30982	8.60004	10.1683	6.46281	11.1581	6.79895	7.11714	9.41581
AT1G11785_1		unknown protein; FUNCTIONS IN: molecular_function unknown; INVOLVED IN: biological_process unknown; LOCATED IN: cellular_component unknown; Has 2 Blast hits to 2 proteins in 1 species: Archae - 0; Bacteria - 0; Metazoa - 0; Fungi - 0; Plants - 2; Viruses	12.2871	8.27675	8.67163	9.1791	10.3202	8.46103	12.9005	12.9361	11.7713	11.7672	11.8541	8.55489	12.4679	12.8393	7.55931	13.0491	13.0067	9.21407
AT1G11790_1	ADT1	arogenate dehydratase 1	11.1297	11.7037	9.47613	6.72615	10.4875	11.2683	9.73824	11.6666	7.80114	11.7335	11.388	11.0939	9.82867	10.704	11.733	11.1043	9.9151	12.8964
AT1G11790_2	ADT1	arogenate dehydratase 1	6.97104	10.8463	10.5517	7.39664	7.89775	10.4267	7.65766	5.99177	8.3288	10.0687	10.1818	10.0461	9.21523	10.595	9.63331	10.6297	6.26274	8.83763
AT1G11800_1		endonuclease/exonuclease/phosphatase family protein	7.10162	8.77229	9.00412	9.60124	7.69296	8.13479	9.93342	9.60138	8.97594	6.29099	7.61609	7.26461	8.10951	10.7758	6.90276	8.30251	8.5529	8.81815
AT1G11810_1		F-box associated ubiquitination effector family protein	5.52653	5.85117	5.27461	6.2344	5.36296	5.48201	5.38631	5.54354	5.98793	5.42887	5.56339	5.50672	5.54804	5.5376	5.33707	6.74849	5.48306	5.721
AT1G11820_1		O-Glycosyl hydrolases family 17 protein	12.6535	11.3282	12.6611	11.6898	12.9784	9.97819	11.3923	10.0702	8.42782	12.1879	11.5432	11.0227	11.4737	11.903	10.8133	11.4783	9.8199	5.49179
AT1G11820_2		O-Glycosyl hydrolases family 17 protein	13.3686	12.5184	13.4772	12.831	12.5876	12.7698	12.963	11.6396	13.2203	13.0173	12.1384	12.1842	12.1286	12.7541	13.1582	12.4941	11.9915	8.39456
AT1G11840_1	ATGLX1, GLX1	glyoxalase I homolog	12.6878	12.6762	12.8937	12.2531	12.7893	12.5359	11.4241	11.3774	8.67263	12.8598	13.1063	13.3795	12.7128	12.5407	13.0724	12.5643	12.3165	10.0683
AT1G11840_5	ATGLX1, GLX1	glyoxalase I homolog	12.5946	12.4502	12.8197	12.2706	12.6918	12.5378	11.1225	10.846	8.23045	12.6301	12.7989	13.3255	12.3233	12.6182	13.1411	12.2016	11.9145	10.5527
AT1G11840_6	GLX1	glyoxalase I homolog	5.52224	6.38515	8.98675	7.27639	5.9418	5.74356	5.25389	8.22341	7.39745	8.2225	5.37228	11.3863	7.08735	7.29183	10.4309	8.18722	4.86889	5.2487
AT1G11850_1		unknown protein; FUNCTIONS IN: molecular_function unknown; INVOLVED IN: biological_process unknown; LOCATED IN: endomembrane system; EXPRESSED IN: 19 plant structures; EXPRESSED DURING: 12 growth stages; Has 38777 Blast hits to 8185 proteins in 741 specie	6.51668	9.88611	11.4557	7.14409	7.16285	12.2059	7.82599	5.44812	7.13022	10.3221	10.2645	8.33039	9.81809	6.25414	10.8843	11.2314	5.55066	6.72853
AT1G11850_3		unknown protein; FUNCTIONS IN: molecular_function unknown; INVOLVED IN: biological_process unknown; LOCATED IN: endomembrane system; EXPRESSED IN: 19 plant structures; EXPRESSED DURING: 12 growth stages; Has 27 Blast hits to 26 proteins in 6 species: Arch	6.75647	9.81293	11.4509	7.62574	7.38009	12.2568	7.76928	5.4317	8.27618	10.3892	10.2968	8.43485	9.9144	6.31382	10.9108	11.2787	5.63267	6.04864
AT1G11860_1		Glycine cleavage T-protein family	13.5422	13.3111	13.6477	12.9134	13.4723	13.9001	13.4302	12.827	10.8294	13.728	13.3035	13.8188	13.8171	13.272	13.7892	12.9129	12.9948	12.6913
AT1G11870_1	ATSRS, OVA7, SRS	Seryl-tRNA synthetase	11.1286	8.75956	11.516	8.83065	9.52311	11.1831	9.38967	7.91101	6.02652	10.3567	9.61819	10.6028	9.8815	9.79655	9.59023	10.2393	8.92228	6.79761
AT1G11870_3	ATSRS, SRS	Seryl-tRNA synthetase	10.5514	10.083	10.0449	10.6326	9.32028	10.3772	8.17562	6.56808	5.44905	9.8797	9.19216	9.88022	9.21002	8.85008	9.58152	9.77618	9.5647	5.61487
AT1G11880_1		transferases, transferring hexosyl groups	5.58983	5.75665	5.27756	5.59774	9.35948	9.5219	8.233	5.29619	5.37144	7.81526	12.1897	10.1508	7.46702	5.26223	7.02986	6.89983	6.60545	5.45835
AT1G11890_1	SEC22, ATSEC22	Synaptobrevin family protein	12.545	12.4548	12.0081	11.2386	11.1026	12.5786	12.6758	12.45	12.3458	12.5124	12.0328	12.0854	11.134	12.2041	12.5005	12.8645	11.2965	11.5415
AT1G11900_1		Tetratricopeptide repeat (TPR)-like superfamily protein	9.83201	5.7221	6.13505	6.62825	5.75971	6.32787	7.19833	5.50296	7.36263	8.24968	10.7598	7.55511	5.71433	5.45751	6.32494	9.87356	5.67722	6.83544
AT1G11905_1		B-cell receptor-associated protein 31-like	6.1505	12.0419	5.36446	11.8478	11.9242	11.4144	9.87319	11.4689	7.07846	8.36775	10.8199	5.67097	11.2296	10.7161	7.47306	7.4867	11.2602	6.45342
AT1G11905_2		B-cell receptor-associated protein 31-like	6.45229	11.0488	7.03309	9.39176	7.80624	6.09824	9.3929	11.1074	7.56072	6.60957	7.15506	6.72431	8.46888	7.59937	5.91194	9.13153	10.6806	7.84686
AT1G11910_1	APA1, ATAPA1	aspartic proteinase A1	12.8589	12.4693	12.4357	12.698	12.7643	12.567	12.4729	12.3354	12.2798	12.4356	12.804	12.7876	12.626	12.4425	12.7243	12.6648	12.3509	12.8023
AT1G11915_1		unknown protein; FUNCTIONS IN: molecular_function unknown; INVOLVED IN: biological_process unknown; LOCATED IN: endomembrane system; EXPRESSED IN: root; BEST Arabidopsis thaliana protein match is: unknown protein (TAIR:AT3G17350.1); Has 261 Blast hits to	6.26999	6.41938	6.07658	6.34705	5.66766	5.71878	8.51664	8.18763	7.68212	6.14157	5.74859	5.98113	5.84208	5.64946	5.42132	5.60031	7.02092	6.15943
AT1G11920_1		Pectin lyase-like superfamily protein	8.06543	8.41015	7.70582	8.70883	6.82241	7.81292	5.98355	7.45726	10.0518	6.98897	7.24597	7.95982	7.89958	6.76097	7.2667	7.87689	7.50707	9.1533
AT1G11925_1		Stigma-specific Stig1 family protein	7.23034	8.01436	8.44847	9.60787	10.8513	9.23411	9.9254	7.12998	9.6214	7.59007	9.28136	10.5276	7.87635	11.6139	7.8053	7.71622	8.61874	8.22466
AT1G11930_1		Predicted pyridoxal phosphate-dependent enzyme, YBL036C type	12.1101	11.6018	12.3407	12.3022	12.6135	11.1089	13.4026	12.1095	13.6802	12.2929	9.98912	12.0527	12.8907	12.1519	12.6578	12.5931	11.8429	12.3614
AT1G11930_2		Predicted pyridoxal phosphate-dependent enzyme, YBL036C type	12.0834	11.6321	11.928	12.3409	12.5875	11.5257	13.4057	12.1084	13.7405	12.3538	9.86387	11.9739	12.9088	12.1656	12.684	12.5951	11.828	12.3415
AT1G11940_1		Core-2/I-branching beta-1,6-N-acetylglucosaminyltransferase family protein	7.64431	11.2783	7.03575	7.82552	10.2555	8.3907	6.70482	8.0165	6.39255	7.58032	8.68067	9.02185	6.50654	6.2951	7.1466	7.06999	8.56444	7.19353
AT1G11950_1		Transcription factor jumonji (jmjC) domain-containing protein	11.1155	10.8706	11.2289	12.2707	11.5101	11.1836	11.7093	8.57619	9.78247	10.7568	9.78258	10.7441	10.4876	8.85725	10.4976	8.93573	6.87359	11.6013
AT1G11960_1		ERD (early-responsive to dehydration stress) family protein	12.492	12.9224	11.8269	12.895	12.5459	12.0851	12.5116	12.5702	10.4189	12.2203	12.9723	12.8925	12.3565	12.4826	12.8731	12.0923	12.4385	12.8822
AT1G11970_1		Ubiquitin-like superfamily protein	6.1018	5.46614	5.71164	5.7231	5.15483	6.6737	4.83981	8.0427	6.561	4.93811	5.78697	6.0405	5.31058	5.33112	6.01443	4.89856	8.5321	5.88634
AT1G11980_1	RUB3	ubiquitin-related protein 3	6.52553	8.31108	6.81589	8.78291	6.97311	6.22232	6.72898	12.8663	7.89454	7.8449	6.92509	6.30266	7.54563	8.38186	5.98953	6.30949	7.94205	7.0951
AT1G11990_1		O-fucosyltransferase family protein	7.1312	6.94302	6.98999	7.66348	6.33168	7.42092	6.54586	7.1081	8.59188	5.59819	6.74802	8.38967	6.47876	6.14551	6.72274	5.74513	6.34375	7.52518
AT1G12000_1		Phosphofructokinase family protein	10.6942	12.1777	12.9629	10.3477	12.1009	12.7408	11.7863	11.451	9.87347	12.9827	12.3826	13.0498	12.1702	12.2728	12.8306	12.3169	11.3791	9.0673
AT1G12010_1		2-oxoglutarate (2OG) and Fe(II)-dependent oxygenase superfamily protein	9.0042	10.4089	9.64034	11.2049	9.29242	8.33798	9.06522	9.16776	11.0996	8.67617	10.8142	11.2235	9.79182	9.33106	9.68975	9.6458	8.39954	10.2229
AT1G12020_1		unknown protein; BEST Arabidopsis thaliana protein match is: unknown protein (TAIR:AT1G62422.1); Has 89 Blast hits to 88 proteins in 16 species: Archae - 0; Bacteria - 0; Metazoa - 0; Fungi - 0; Plants - 87; Viruses - 0; Other Eukaryotes - 2 (source: NCBI	7.9449	9.17113	8.69663	8.90459	7.4496	10.3234	8.10029	7.68258	9.48758	7.3763	8.57717	8.47763	8.39401	8.15258	8.73567	7.86976	7.0743	10.3433
AT1G12030_1		Protein of unknown function (DUF506)	8.75298	9.36773	8.98898	9.69	7.61189	8.16457	7.17066	9.2849	11.2843	6.52233	8.09659	9.29004	8.49813	8.29788	7.55959	9.0064	12.4822	10.0218
AT1G12040_1	LRX1	leucine-rich repeat/extensin 1	8.86136	9.15917	9.56521	9.53994	7.3868	8.61459	10.771	11.3295	11.2076	8.30339	10.9009	7.99868	8.76838	8.48276	8.33731	12.5467	12.1103	10.3058
AT1G12050_1		fumarylacetoacetase, putative	11.5612	8.28704	9.14234	9.73854	11.2111	10.6414	10.8185	11.0058	9.82636	10.6802	11.6509	9.4016	11.1997	10.6502	8.82546	11.351	11.0126	8.55901
AT1G12060_1	ATBAG5, BAG5	BCL-2-associated athanogene 5	8.14439	7.9481	12.6567	8.06965	11.0282	11.6192	12.5453	10.2396	8.74121	9.96539	7.92824	8.5712	6.97829	7.13687	7.17054	12.1928	9.05622	8.87635
AT1G12064_1		unknown protein; LOCATED IN: endomembrane system; Has 35333 Blast hits to 34131 proteins in 2444 species: Archae - 798; Bacteria - 22429; Metazoa - 974; Fungi - 991; Plants - 531; Viruses - 0; Other Eukaryotes - 9610 (source: NCBI BLink).	8.27415	8.95547	7.74074	9.11191	6.50786	8.05508	5.6349	6.48992	10.9475	5.59624	7.47527	8.65446	7.07287	6.65939	6.70492	8.5207	6.21103	9.38401
AT1G12070_1		Immunoglobulin E-set superfamily protein	8.609	8.8777	8.61732	9.48819	7.61533	11.2151	7.2424	7.91966	10.1453	7.93308	10.5548	8.32603	8.37891	8.1925	7.26066	9.46749	11.2229	11.6094
AT1G12080_1		Vacuolar calcium-binding protein-related	13.336	13.0519	13.1204	12.04	12.5631	13.1699	12.5565	13.0074	12.0827	12.7564	11.7521	12.505	12.7276	12.4076	13.3749	11.8884	10.4736	11.2712
AT1G12080_2		Vacuolar calcium-binding protein-related	13.2828	13.081	13.1247	11.983	12.5265	13.135	12.6204	13.0222	12.2441	12.8166	11.7466	12.511	12.7245	12.3208	13.323	11.8908	10.4372	11.3451
AT1G12090_1	ELP	extensin-like protein	12.0566	11.7085	13.2316	11.7893	11.5514	13.2278	10.7924	11.1054	11.0492	11.9556	11.9348	13.3974	11.2949	11.8829	13.1697	10.9521	9.81506	9.34215
AT1G12100_1		Bifunctional inhibitor/lipid-transfer protein/seed storage 2S albumin superfamily protein	6.11938	6.89958	7.07714	7.46813	5.53961	6.1167	5.4319	5.88361	7.4334	9.20393	7.90213	6.02896	6.70997	5.39407	6.72462	5.01746	7.55457	6.93748
AT1G12110_1	NRT1.1, CHL1-1, NRT1, B-1, ATNRT1, CHL1	nitrate transporter 1.1	5.72733	6.54345	11.1301	7.61292	7.33135	9.92285	11.1969	11.03	8.67681	8.51554	7.83897	10.2704	10.4694	9.45913	10.7105	13.1154	12.7853	12.4487
AT1G12120_1		Plant protein of unknown function (DUF863)	8.47733	10.4876	10.1244	7.8526	10.3735	9.84176	9.07681	6.89354	8.29666	11.1851	11.4736	10.5186	10.9002	11.8824	11.5779	10.5509	6.18299	12.4147
AT1G12130_1		Flavin-binding monooxygenase family protein	6.33605	6.07202	5.89952	6.4411	5.56582	6.15617	5.20548	5.62041	8.19745	5.15214	5.87645	5.8437	5.70775	5.29395	5.466	5.03944	5.22218	7.70644
AT1G12140_1	FMO GS-OX5	flavin-monooxygenase glucosinolate S-oxygenase 5	11.1086	8.26762	7.87817	7.45931	9.7894	7.76487	10.1925	10.1939	8.5319	8.98639	8.28317	10.0556	10.0063	6.82236	9.63779	10.3743	9.38031	11.0901
AT1G12150_1		Plant protein of unknown function (DUF827)	8.11073	5.35233	5.00666	5.1887	5.15185	5.3157	8.35752	6.79028	5.58594	6.71486	5.31714	5.43785	4.97167	5.36254	5.11419	5.00377	7.41522	5.08978
AT1G12160_1		Flavin-binding monooxygenase family protein	6.69532	6.41503	6.68627	6.98934	6.19078	6.59316	5.77602	5.82034	9.70215	5.17928	6.40898	7.0508	6.07045	5.96507	6.11173	5.45319	5.56107	7.82302
AT1G12170_1		F-box family protein	6.26228	5.63276	6.08951	5.81186	5.62894	6.52855	5.14781	5.36314	7.03775	5.02886	5.65075	6.31282	5.54216	5.38155	6.05579	5.37039	5.82187	6.2937
AT1G12180_1		BEST Arabidopsis thaliana protein match is: HSP20-like chaperones superfamily protein (TAIR:AT5G47600.1); Has 8 Blast hits to 8 proteins in 3 species: Archae - 0; Bacteria - 0; Metazoa - 0; Fungi - 0; Plants - 8; Viruses - 0; Other Eukaryotes - 0 (source:	6.618	8.14864	7.26437	8.78127	6.52217	6.73619	8.44865	5.64939	8.30583	6.78902	7.14886	6.52045	6.69179	6.63139	6.34328	5.66701	12.9414	7.30307
AT1G12190_1		F-box and associated interaction domains-containing protein	4.77899	4.77641	4.78554	4.72243	4.63912	4.99762	4.89819	5.34651	4.95464	4.75166	4.91918	4.86062	4.63835	4.63422	4.83817	6.67315	4.59079	4.83545
AT1G12200_1		Flavin-binding monooxygenase family protein	7.21877	7.94037	6.83161	8.07509	6.75007	6.77097	7.77664	8.79193	9.53029	5.96554	8.09174	7.98905	8.67756	6.91107	8.6271	7.86001	9.91453	8.51726
AT1G12210_1	RFL1	RPS5-like 1	5.34084	5.33705	5.92434	5.46577	5.11489	7.28904	5.43974	5.16511	6.62572	7.18126	10.9388	5.01854	5.19459	5.14074	9.13751	5.32069	5.03839	5.53057
AT1G12211_1		unknown protein; Has 30201 Blast hits to 17322 proteins in 780 species: Archae - 12; Bacteria - 1396; Metazoa - 17338; Fungi - 3422; Plants - 5037; Viruses - 0; Other Eukaryotes - 2996 (source: NCBI BLink).	5.33006	4.84664	4.91304	4.92819	5.65921	4.8843	7.1504	5.38049	5.08374	4.72593	5.01675	5.06613	4.84113	4.85151	4.81433	4.82855	5.85829	5.07669
AT1G12220_1	RPS5	Disease resistance protein (CC-NBS-LRR class) family	6.57835	6.04077	6.04307	8.59056	9.86247	8.0772	9.18126	8.02999	8.53313	6.91718	9.11375	7.82846	7.73086	6.54994	6.96896	9.17324	10.6499	12.3143
AT1G12230_1		Aldolase superfamily protein	12.3577	10.1746	11.0442	11.1544	11.472	11.1307	10.9677	10.3232	10.8	10.5633	12.0928	12.1692	10.5788	9.26786	10.8888	10.242	9.81741	11.8384
AT1G12230_2		Aldolase superfamily protein	12.3441	10.1474	11.0892	11.2191	11.4588	11.3422	11.0411	10.4187	11.4361	10.6325	11.5669	12.0323	10.6646	9.38382	10.7876	10.4698	9.85671	11.9995
AT1G12240_1	ATBETAFRUCT4, VAC-INV	Glycosyl hydrolases family 32 protein	11.9488	7.36639	6.4424	7.90432	10.3247	9.00097	10.0119	10.2648	5.97912	8.86618	6.35998	8.50349	7.9445	8.49174	8.49905	8.8085	7.59635	9.79975
AT1G12244_1		Polynucleotidyl transferase, ribonuclease H-like superfamily protein	9.12372	8.06419	9.9275	7.78994	7.83255	9.21315	10.7598	10.7745	9.048	10.1122	12.2034	10.7369	10.0527	9.83191	9.72849	5.67336	7.74308	8.53154
AT1G12250_1		Pentapeptide repeat-containing protein	10.6869	10.1452	11.0616	8.09261	8.75972	9.65201	8.83033	9.24774	5.87193	7.07994	9.77159	7.04309	5.85572	9.88054	6.1478	5.94633	7.80179	5.36486
AT1G12250_2		Pentapeptide repeat-containing protein	7.47669	11.6876	13.1215	9.7419	11.2063	10.9077	12.0543	13.1103	10.2581	12.5107	12.4464	12.9355	11.4647	12.0025	12.139	10.8496	6.87673	10.2476
AT1G12260_1	VND4, EMB2749, ANAC007, NAC007	NAC 007	5.49028	5.26553	5.1452	5.39381	7.88649	5.24803	6.69123	5.08048	5.55115	6.10264	5.37882	5.16815	6.41773	5.88123	5.05232	7.67362	5.66934	5.2831
AT1G12270_1	Hop1	stress-inducible protein, putative	11.5168	10.9568	11.6311	11.2065	10.5873	12.2783	10.9772	10.6513	11.3696	11.5059	11.0667	11.9079	11.1751	11.5165	11.5109	10.1169	12.4939	10.5695
AT1G12280_1		LRR and NB-ARC domains-containing disease resistance protein	5.71397	10.112	5.32988	4.7851	5.22392	4.64331	8.47058	4.72064	5.12451	8.20557	6.36367	6.182	8.12285	9.78303	4.73515	8.56125	9.26544	5.11775
AT1G12290_1		Disease resistance protein (CC-NBS-LRR class) family	7.73082	10.6791	6.92855	7.15226	7.18052	9.49859	11.5918	12.1944	8.11386	7.54651	7.03353	9.54606	8.6485	8.88185	9.91625	12.1494	12.7038	7.85711
AT1G12300_1		Tetratricopeptide repeat (TPR)-like superfamily protein	9.35959	8.33538	11.1852	6.91868	8.38061	11.2581	9.70816	10.1893	9.2347	10.9762	9.14275	8.97769	10.3867	9.95501	7.75049	8.33932	11.3504	6.24301
AT1G12310_1		Calcium-binding EF-hand family protein	11.6242	11.1073	13.4468	10.8012	12.2731	13.0073	12.519	12.5984	11.8481	12.3938	13.2872	12.1061	12.4392	12.4583	13.0975	11.829	11.5176	12.0248
AT1G12320_1		Protein of unknown function (DUF1442)	9.47712	9.33773	8.08271	7.2117	7.83441	8.69124	9.62863	9.98124	8.6004	8.04546	8.78806	9.16363	8.96254	7.96682	7.46723	6.78566	9.07673	9.533
AT1G12330_1		unknown protein; INVOLVED IN: biological_process unknown; LOCATED IN: chloroplast; EXPRESSED IN: 21 plant structures; EXPRESSED DURING: 12 growth stages; BEST Arabidopsis thaliana protein match is: unknown protein (TAIR:AT5G12900.1); Has 249 Blast hits to	11.1456	11.2528	12.4733	10.0654	9.44555	10.5995	10.0631	10.763	10.6076	11.3942	11.2814	11.205	11.8466	10.8385	11.3976	9.44411	12.2233	11.2136
AT1G12340_1		Cornichon family protein	5.14617	5.18417	5.05166	5.32515	6.33592	5.17468	5.95732	10.0231	5.92851	6.84145	8.40745	6.5638	5.49855	8.84718	5.01691	8.66272	7.99375	5.16719
AT1G12350_1	ATCOAB, COAB	4-phospho-panto-thenoylcysteine synthetase	12.1425	10.6696	12.3668	11.9639	12.3087	9.40022	11.9765	11.8101	10.3435	12.1106	9.9961	10.3693	12.4359	10.7595	11.1986	12.4178	12.225	11.0965
AT1G12360_1	KEU	Sec1/munc18-like (SM) proteins superfamily	11.3788	12.0554	10.6316	11.8864	12.0055	11.07	11.977	12.2881	10.1819	11.3377	12.3171	12.0641	11.4232	11.4444	11.7266	11.5751	11.5907	12.8374
AT1G12370_1	PHR1, UVR2	photolyase 1	7.77503	8.4705	8.81644	12.0028	7.2985	12.1267	9.55742	10.9433	11.3542	11.672	8.53566	12.1989	11.5655	11.5294	10.1917	12.6552	12.608	9.44085
AT1G12370_2	PHR1, UVR2	photolyase 1	5.04367	5.015	5.01838	12.469	4.87099	11.7979	8.31666	4.92821	5.80241	11.6407	6.93772	12.5072	11.8307	11.8532	10.2404	11.7123	10.8052	5.33134
AT1G12380_1		unknown protein; BEST Arabidopsis thaliana protein match is: unknown protein (TAIR:AT1G62870.1); Has 173 Blast hits to 170 proteins in 34 species: Archae - 0; Bacteria - 4; Metazoa - 25; Fungi - 8; Plants - 123; Viruses - 7; Other Eukaryotes - 6 (source:	9.83774	7.26976	7.95068	7.21082	9.49095	9.75441	9.58182	7.28697	9.56528	9.15616	9.17774	8.53154	8.44387	10.1136	8.12736	8.86899	9.66738	8.79929
AT1G12390_1		Cornichon family protein	9.82503	10.0829	10.8677	11.3411	10.6354	10.6366	10.9672	11.371	13.1811	10.9493	10.3121	8.96451	11.0637	9.00384	10.6337	8.81842	8.01564	10.3668
AT1G12400_1		Nucleotide excision repair, TFIIH, subunit TTDA	5.56606	5.60253	11.4883	12.7021	5.33638	6.00283	10.9611	8.2006	5.71121	9.56103	11.4293	5.05499	5.38699	12.7695	5.00057	9.18502	10.9178	5.48792
AT1G12410_1	CLPR2, NCLPP2, CLP2	CLP protease proteolytic subunit 2	12.9028	12.8194	13.1133	12.5188	12.5366	12.892	12.6151	12.337	11.3918	12.9337	12.6233	13.1864	12.6582	12.5981	13.1083	12.3849	12.0203	13.0807
AT1G12411_1		unknown protein; Has 30201 Blast hits to 17322 proteins in 780 species: Archae - 12; Bacteria - 1396; Metazoa - 17338; Fungi - 3422; Plants - 5037; Viruses - 0; Other Eukaryotes - 2996 (source: NCBI BLink).	10.3971	10.3457	10.0335	10.6995	10.0766	9.05229	10.8022	7.88301	12.0115	10.3099	9.71969	9.97771	10.9835	9.55994	10.8451	11.2143	13.7196	11.7388
AT1G12420_1	ACR8	ACT domain repeat 8	11.9977	11.8668	8.14758	12.8368	12.5329	12.0127	11.8421	12.2947	9.43784	12.0544	11.5646	10.7511	12.1802	11.2119	11.8852	12.0305	12.1812	11.5438
AT1G12430_1	PAK, ARK3	armadillo repeat kinesin 3	11.5142	11.8105	10.6595	11.4463	11.8516	9.40078	10.9354	7.33847	7.56563	9.95117	11.7296	9.99859	11.7831	8.88437	10.7077	10.0642	7.90608	6.86121
AT1G12440_1		A20/AN1-like zinc finger family protein	13.3832	12.3741	13.1044	12.3347	13.5781	13.2871	13.2518	13.4572	13.7423	13.0306	13.1188	12.7744	12.9583	13.1405	12.6889	13.1517	12.404	11.6696
AT1G12450_1		SNARE associated Golgi protein family	11.723	11.1669	8.28418	13.0006	10.3883	9.99578	10.1007	10.8458	7.22247	10.6022	10.0808	10.0109	11.2869	11.992	9.2287	8.63656	11.4926	9.23624
AT1G12451_1		unknown protein; Has 30201 Blast hits to 17322 proteins in 780 species: Archae - 12; Bacteria - 1396; Metazoa - 17338; Fungi - 3422; Plants - 5037; Viruses - 0; Other Eukaryotes - 2996 (source: NCBI BLink).	7.78932	10.4688	10.5966	11.8861	9.86257	8.8971	9.67628	8.84238	6.164	8.66754	9.86929	9.48544	9.13471	9.878	9.90385	7.98956	9.97577	11.8725
AT1G12460_1		Leucine-rich repeat protein kinase family protein	7.85938	6.87126	5.39662	5.99729	6.47488	10.2193	8.07991	6.03497	7.10299	8.83197	8.49126	8.42474	9.21985	7.5037	7.01404	6.7895	6.83456	5.77603
AT1G12470_1		zinc ion binding	11.5596	7.72771	11.2109	7.90088	10.927	8.01827	9.3466	8.15409	8.19803	9.03408	10.0191	9.05782	11.2997	7.28556	10.1351	11.0702	6.39023	10.2401
AT1G12480_1	OZS1, SLAC1, RCD3, CDI3	C4-dicarboxylate transporter/malic acid transport protein	7.50351	7.49712	6.92647	7.93692	6.49669	7.34842	6.39029	5.94616	9.09842	6.54495	6.23391	7.24745	7.07783	6.73441	6.48195	5.62994	10.6932	7.26313
AT1G12490_1		F-box associated ubiquitination effector family protein	5.59243	6.75073	6.24252	6.8485	5.82707	7.18998	5.77831	5.6244	6.08401	5.64516	5.42784	6.93877	6.35611	5.80643	6.38839	7.7252	5.82755	6.82252
AT1G12500_1		Nucleotide-sugar transporter family protein	11.7677	8.03738	9.70544	8.85438	9.8021	8.26705	8.523	7.38095	10.4941	9.74234	9.70857	10.2057	8.02961	9.80994	10.8728	10.9188	10.9974	9.18057
AT1G12520_1	ATCCS, CCS	copper chaperone for SOD1	10.849	8.77791	6.16259	10.0347	10.4071	10.4089	10.231	10.2012	12.6585	8.08778	11.3994	6.60831	8.08811	9.47779	9.27449	8.86183	8.97	11.9702
AT1G12520_2	ATCCS, CCS	copper chaperone for SOD1	13.51	12.7948	13.1415	13.7536	13.7473	13.3445	13.7346	13.6322	13.7594	13.6501	12.265	11.3462	13.7465	13.3756	13.6115	13.6697	13.788	14.264
AT1G12530_1		unknown protein; BEST Arabidopsis thaliana protein match is: unknown protein (TAIR:AT1G56420.1); Has 54 Blast hits to 53 proteins in 13 species: Archae - 0; Bacteria - 0; Metazoa - 0; Fungi - 0; Plants - 54; Viruses - 0; Other Eukaryotes - 0 (source: NCBI	12.5624	11.468	11.6909	7.11894	10.2664	11.5958	10.8665	5.51074	9.11917	12.1957	11.3483	11.8296	11.8791	9.13156	10.9807	10.4594	9.54812	8.4444
AT1G12540_1		basic helix-loop-helix (bHLH) DNA-binding superfamily protein	4.72564	5.03854	5.03562	5.33162	4.91005	5.11134	6.13159	6.23187	5.55969	4.75496	5.24234	5.16149	5.02377	4.92836	5.00294	6.66932	10.2801	5.21819
AT1G12550_1		D-isomer specific 2-hydroxyacid dehydrogenase family protein	5.42002	8.29883	5.99609	6.53939	6.61508	6.31471	8.00431	6.53873	8.2314	6.93048	5.34398	6.98866	6.96039	7.65858	7.72789	8.33928	10.6327	6.07276
AT1G12560_1	ATEXPA7, EXP7, ATEXP7, ATHEXP ALPHA 1.26, EXPA7	expansin A7	7.54026	7.95679	7.27561	8.27494	6.49406	7.62246	5.59847	6.59197	10.073	5.58892	7.05431	7.98857	7.12032	6.85321	6.76014	5.59802	6.3303	8.65561
AT1G12570_1		Glucose-methanol-choline (GMC) oxidoreductase family protein	7.35576	7.75532	7.85244	8.57068	6.41384	7.79745	5.78055	7.53697	10.5682	5.44471	6.7336	8.33274	6.78103	6.41073	7.07608	7.37415	5.83914	9.30739
AT1G12580_1	PEPKR1	phosphoenolpyruvate carboxylase-related kinase 1	13.3079	13.4006	13.0762	12.9928	12.7009	12.5816	13.0743	12.2998	13.212	13.023	13.0844	13.3075	13.2998	13.0029	13.137	12.1413	12.4176	11.7957
AT1G12600_1		UDP-N-acetylglucosamine (UAA) transporter family	7.64268	5.14483	5.15751	5.39387	5.06997	6.22146	9.61094	4.83514	5.23341	6.52692	4.91506	6.27228	5.80597	5.28662	5.21932	5.99355	9.2753	5.1396
AT1G12610_1	DDF1	Integrase-type DNA-binding superfamily protein	12.6317	12.3093	13.0722	12.5744	13.1877	13.792	12.1847	11.1713	12.6281	12.2501	12.1475	14.0145	13.045	12.4091	13.8352	11.7373	11.2996	13.287
AT1G12620_1		Pentatricopeptide repeat (PPR) superfamily protein	8.94863	7.83702	10.9671	7.47966	7.09361	10.6669	9.38934	10.9772	8.64632	11.0341	6.92235	11.7522	10.5443	10.4025	7.61767	10.2433	12.092	6.89071
AT1G12630_1		Integrase-type DNA-binding superfamily protein	9.9383	7.21566	9.34587	7.70859	9.01729	7.48745	10.0091	6.93834	9.95276	8.90926	7.12843	7.64337	11.1255	11.236	6.34238	7.2443	11.179	8.3162
AT1G12640_1		MBOAT (membrane bound O-acyl transferase) family protein	6.49857	8.50226	7.59348	10.7701	10.5192	7.62566	10.9859	9.21395	9.23022	8.55778	11.4198	8.81316	8.30371	9.80125	10.966	9.16983	8.95035	9.89252
AT1G12650_1		unknown protein; CONTAINS InterPro DOMAIN/s: Protein of unknown function DUF947 (InterPro:IPR009292); Has 700 Blast hits to 631 proteins in 192 species: Archae - 0; Bacteria - 32; Metazoa - 138; Fungi - 168; Plants - 60; Viruses - 0; Other Eukaryotes - 30	12.2638	10.947	12.6321	5.94806	12.4561	10.9011	11.5315	11.3685	13.1195	12.6991	12.0557	12.0493	12.3254	12.1291	11.9947	12.4144	12.2052	12.3823
AT1G12660_1		Predicted to encode a PR (pathogenesis-related) protein. Belongs to the plant thionin (PR-13) family with the following members: At1g66100, At5g36910, At1g72260, At2g15010, At1g12663, At1g12660.	5.46849	6.52087	6.30331	6.6306	6.14718	5.69292	6.59501	9.61915	6.95168	7.01443	6.48688	5.86816	6.93981	6.11236	5.69353	7.18371	9.39326	6.26659
AT1G12663_1		Predicted to encode a PR (pathogenesis-related) protein. Belongs to the plant thionin (PR-13) family with the following members: At1g66100, At5g36910, At1g72260, At2g15010, At1g12663, At1g12660.	5.37392	6.1755	6.5142	6.93445	5.6846	5.17584	8.0152	5.56964	8.93408	5.30765	5.62724	5.31622	5.90187	5.80651	5.38633	6.81744	5.43743	6.44716
AT1G12665_1		Encodes a Plant thionin family protein	11.8936	6.94683	7.11812	10.9993	10.0698	5.58424	7.45629	6.36791	7.65996	8.33305	5.48399	5.4167	6.40328	8.77556	5.70321	7.5255	10.343	6.9795
AT1G12672_1		unknown protein; LOCATED IN: endomembrane system; BEST Arabidopsis thaliana protein match is: unknown protein (TAIR:AT1G12663.1); Has 4 Blast hits to 4 proteins in 1 species: Archae - 0; Bacteria - 0; Metazoa - 0; Fungi - 0; Plants - 4; Viruses - 0; Other	7.44374	9.4021	7.65939	9.96708	7.36608	7.02099	9.28744	6.44741	8.59258	6.30525	7.15154	8.23905	7.55402	7.62358	7.15465	6.40185	6.70915	8.27701
AT1G12672_2		unknown protein; LOCATED IN: endomembrane system; BEST Arabidopsis thaliana protein match is: unknown protein (TAIR:AT1G12663.1).	8.33608	9.99065	10.4622	10.8881	8.6942	6.10941	7.98218	8.01311	11.5359	9.21612	8.92561	7.75948	9.46906	9.02877	7.68233	9.65022	9.2483	11.0031
AT1G12680_1	PEPKR2	phosphoenolpyruvate carboxylase-related kinase 2	8.84907	8.36546	8.73119	12.0929	11.5644	11.9084	11.8055	8.04435	11.0055	9.44081	10.2465	11.3081	12.325	8.97259	11.3356	12.2416	12.3609	12.3893
AT1G12700_1		ATP binding;nucleic acid binding;helicases	9.22795	8.85097	8.66488	7.92856	8.24506	7.8023	9.85739	7.48308	9.1707	8.66065	8.19775	9.30819	7.73964	8.17941	9.20666	8.80805	9.40204	7.96733
AT1G12710_1	AtPP2-A12, PP2-A12	phloem protein 2-A12	10.8615	9.99898	8.38899	9.8838	8.91817	8.1087	8.361	7.75138	11.196	8.72673	7.83089	8.43102	8.81658	9.56223	7.63935	8.74419	8.09536	10.2976
AT1G12730_1		GPI transamidase subunit PIG-U	6.67721	7.60786	7.31799	8.04933	9.45569	11.6795	8.41084	6.53131	8.79105	6.27181	6.90699	7.96914	6.84172	6.64262	10.3491	6.45549	9.07727	7.80548
AT1G12730_2		GPI transamidase subunit PIG-U	7.7605	7.54348	10.0732	8.36021	6.74215	7.72451	6.85742	7.32835	8.45882	8.72518	7.43115	9.05114	7.03713	9.01906	10.5155	9.25679	7.32835	7.99685
AT1G12740_1	CYP87A2	cytochrome P450, family 87, subfamily A, polypeptide 2	6.94745	6.52304	8.35492	7.32592	6.16462	8.08883	5.70503	6.591	9.65944	5.71665	7.4096	8.51389	5.99936	6.26091	7.85264	7.22889	5.54908	7.74766
AT1G12740_2	CYP87A2	cytochrome P450, family 87, subfamily A, polypeptide 2	5.54436	6.71369	6.66204	7.11561	5.77053	5.65908	7.31227	5.73604	7.83599	5.96023	5.64007	5.347	5.79387	5.89533	5.50014	10.095	5.52937	6.06107
AT1G12750_1	ATRBL6, RBL6	RHOMBOID-like protein 6	11.3054	11.0253	11.3235	10.892	10.28	12.0051	10.3264	9.16716	10.4396	10.8646	9.87228	11.5217	10.479	10.0542	11.2512	8.82124	10.4187	11.1854
AT1G12760_1		Zinc finger, C3HC4 type (RING finger) family protein	10.5547	9.60003	9.24336	9.91109	8.44372	12.0744	9.97923	10.5441	10.0033	11.0942	11.2897	8.37948	10.0298	7.81689	11.1984	10.317	11.8409	8.85241
AT1G12760_2		Zinc finger, C3HC4 type (RING finger) family protein	12.4456	12.1361	13.0817	12.5379	12.7831	13.0049	12.4271	11.9218	12.2955	12.084	11.1508	12.2175	12.1453	12.2086	12.4512	13.1328	11.7442	11.0475
AT1G12770_1	ISE1, EMB1586	P-loop containing nucleoside triphosphate hydrolases superfamily protein	13.4784	12.1346	12.8463	10.6508	13.032	12.9299	12.0523	10.3535	13.8906	12.8203	13.1988	13.0962	12.8022	12.5473	12.9852	8.01634	12.9739	12.9297
AT1G12775_1		Pentatricopeptide repeat (PPR) superfamily protein	8.25434	8.73855	6.75798	8.02615	8.47267	7.12929	6.01255	7.62112	6.68877	7.90712	6.13091	7.90044	7.98837	7.6596	7.87839	6.33012	7.51483	6.65621
AT1G12780_1	UGE1, ATUGE1	UDP-D-glucose/UDP-D-galactose 4-epimerase 1	9.88815	12.164	12.0254	13.0646	11.5445	10.0711	12.2562	12.738	13.0304	10.6079	10.7559	11.3384	10.3245	11.2817	12.3149	11.0945	11.421	12.7036
AT1G12790_1		CONTAINS InterPro DOMAIN/s: RuvA domain 2-like (InterPro:IPR010994); Has 29 Blast hits to 29 proteins in 9 species: Archae - 0; Bacteria - 2; Metazoa - 0; Fungi - 0; Plants - 27; Viruses - 0; Other Eukaryotes - 0 (source: NCBI BLink).	11.3335	11.0898	10.0699	10.4289	9.39527	10.09	8.3933	9.73018	11.7811	8.74412	9.78117	9.73769	10.9109	11.2418	10.6337	6.86624	5.2346	9.13816
AT1G12800_1		Nucleic acid-binding, OB-fold-like protein	12.9653	12.87	12.2487	7.42578	11.8691	12.1912	10.9878	10.3879	10.1486	12.3441	11.5817	12.963	12.7097	12.0582	13.025	12.3327	9.37463	6.49189
AT1G12805_1		nucleotide binding	7.10876	6.92853	6.77566	8.15515	6.27002	6.26341	5.78082	8.76365	9.43779	6.56772	6.33094	6.64092	6.24708	6.42826	5.79693	5.86157	5.76885	8.36942
AT1G12810_1		proline-rich family protein	10.6637	9.5239	12.0606	10.6947	11.3828	10.1329	11.3253	10.1297	13.1162	8.1325	7.79794	10.2878	9.24385	8.59516	9.19965	7.7455	8.46671	11.2229
AT1G12810_2		proline-rich family protein	9.88674	6.77442	7.1881	8.05937	8.57486	6.14335	6.26245	9.67925	7.91242	6.67675	6.66822	6.01784	6.42203	7.20027	8.21048	5.93064	9.86071	8.34889
AT1G12820_1	AFB3	auxin signaling F-box 3	11.8505	12.709	12.2956	12.2236	11.958	11.8394	11.9314	10.6333	8.92101	12.3085	10.8261	8.74626	11.6148	10.3427	12.0539	11.5314	11.9823	12.1861
AT1G12830_1		unknown protein; FUNCTIONS IN: molecular_function unknown; INVOLVED IN: biological_process unknown; LOCATED IN: cellular_component unknown; EXPRESSED IN: 23 plant structures; EXPRESSED DURING: 13 growth stages; Has 39778 Blast hits to 22088 proteins in 10	9.34545	11.7291	11.6137	9.44778	9.84042	11.3007	8.21688	9.27815	9.14363	10.7658	11.3641	9.57274	11.045	10.4208	10.1088	12.2367	12.3297	9.76771
AT1G12840_1	DET3, ATVHA-C	vacuolar ATP synthase subunit C (VATC) / V-ATPase C subunit / vacuolar proton pump C subunit (DET3)	12.6378	8.28376	12.4475	13.4347	12.6094	12.0328	12.3944	12.1674	13.0418	12.005	12.6713	12.1056	12.6383	11.9787	12.4604	12.343	12.4837	13.0987
AT1G12845_1		unknown protein; FUNCTIONS IN: molecular_function unknown; INVOLVED IN: biological_process unknown; LOCATED IN: endomembrane system; EXPRESSED IN: 22 plant structures; EXPRESSED DURING: 13 growth stages; Has 8 Blast hits to 8 proteins in 4 species: Archae	11.6796	10.1865	12.6551	12.2899	12.0449	11.8186	11.9437	8.64778	8.53021	12.2457	12.4675	12.8042	11.4943	12.049	13.191	7.61076	6.74275	7.13612
AT1G12850_1		Phosphoglycerate mutase family protein	9.32957	11.6318	11.0103	6.76132	10.3355	9.9179	9.41539	9.81697	9.01663	10.5517	10.0999	10.5769	9.42535	10.5809	11.0024	10.3559	5.73024	7.15462
AT1G12855_1		F-box family protein	5.52565	5.48029	5.22559	5.21684	4.98873	5.20077	4.98745	9.48492	5.91944	4.99317	5.53706	5.30474	5.39168	4.91628	4.89917	4.8874	9.47592	5.10812
AT1G12860_1	SCRM2, ICE2	basic helix-loop-helix (bHLH) DNA-binding superfamily protein	10.8462	8.02174	10.6894	9.20366	9.9698	9.50374	9.68312	9.41095	5.10542	10.2091	10.0145	8.78759	9.2987	9.49476	10.183	6.40733	6.6113	6.63885
AT1G12870_1		F-box and associated interaction domains-containing protein	4.90032	5.25602	5.35801	5.1953	4.97067	6.56022	7.81793	5.7266	5.82816	5.76374	5.0431	5.17556	5.19626	5.17458	5.12989	4.92597	5.88265	5.43145
AT1G12880_1	atnudt12, NUDT12	nudix hydrolase homolog 12	12.6918	11.5886	12.3468	12.6645	11.8874	11.5453	10.1908	10.7907	8.60613	11.0766	12.3221	9.36734	10.7904	12.6699	11.0354	10.6088	10.5555	6.92625
AT1G12890_1		Integrase-type DNA-binding superfamily protein	11.8187	11.5239	6.66958	8.94643	8.09107	9.51409	8.22206	7.19373	7.79688	7.22107	9.20412	7.26788	10.0231	6.70539	9.25537	6.13918	6.29132	7.06294
AT1G12900_1	GAPA-2	glyceraldehyde 3-phosphate dehydrogenase A subunit 2	10.7556	11.2507	12.8991	11.8894	12.4171	12.8473	12.6385	11.0149	12.803	12.0802	12.7591	12.644	12.1868	11.7496	12.5876	11.2779	8.30335	12.4607
AT1G12900_2	GAPA-2	glyceraldehyde 3-phosphate dehydrogenase A subunit 2	12.9523	12.8554	13.4401	12.9882	12.9697	13.5055	12.7697	11.4062	12.9658	13.4536	13.3466	13.861	13.121	12.7138	13.6965	12.0367	11.8984	12.8382
AT1G12900_3	GAPA-2	glyceraldehyde 3-phosphate dehydrogenase A subunit 2	13.1836	13.4292	13.9819	13.5143	13.5362	14.0948	13.5494	12.234	13.258	13.9678	13.723	14.2981	13.7992	13.6856	14.2009	12.9859	12.5419	13.3
AT1G12910_1	ATAN11, LWD1	Transducin/WD40 repeat-like superfamily protein	12.9806	12.6969	12.8895	12.2127	12.8984	11.9723	12.7493	12.7729	9.90442	12.6468	12.5348	12.0854	12.5605	12.1225	12.3462	11.8897	12.8651	11.0301
AT1G12920_1	ERF1-2	eukaryotic release factor 1-2	12.2682	12.694	12.3998	12.0418	12.293	12.212	12.06	12.0172	8.76206	12.3389	12.4484	11.9082	12.4629	12.4222	12.7582	12.1176	11.157	12.5243
AT1G12930_1		ARM repeat superfamily protein	11.9682	6.44688	9.92789	6.51756	9.90281	6.83685	8.69094	6.32576	6.98352	11.5307	10.4706	9.0367	9.47895	10.8144	10.632	6.71149	9.86066	6.17651
AT1G12938_1		unknown protein; Has 30201 Blast hits to 17322 proteins in 780 species: Archae - 12; Bacteria - 1396; Metazoa - 17338; Fungi - 3422; Plants - 5037; Viruses - 0; Other Eukaryotes - 2996 (source: NCBI BLink).	8.96762	8.50599	8.19495	8.93913	7.07125	7.4765	7.42262	7.12217	10.3662	6.25963	7.7217	8.46302	7.46945	7.50084	7.28097	6.36098	5.93317	9.28835
AT1G12940_1	ATNRT2.5, NRT2.5	nitrate transporter2.5	8.71064	8.94411	8.57568	9.56145	7.361	8.19421	8.62906	10.0576	11.2702	5.86761	8.29458	9.12893	9.30998	8.49225	7.99569	10.0735	10.5841	9.98315
AT1G12950_1	RSH2	root hair specific 2	8.13537	7.05137	6.75854	6.82968	6.02964	7.03142	8.83274	10.0023	9.15569	5.24781	6.51944	7.74428	6.17975	5.81757	6.76238	9.37869	5.66266	7.95749
AT1G12960_1		Ribosomal protein L18e/L15 superfamily protein	10.1404	11.756	11.9058	11.9079	10.4653	9.41385	10.5729	9.93304	12.7557	10.2557	10.4735	11.1649	11.4189	10.5866	11.213	10.0171	10.0451	12.2095
AT1G12970_1	PIRL3	plant intracellular ras group-related LRR 3	11.829	11.0008	6.23965	6.99546	10.7318	11.4641	10.7911	11.1426	9.08208	10.3824	11.524	8.00665	10.3093	9.98995	12.6822	10.1741	11.8052	12.5989
AT1G12980_1	ESR1, DRN	Integrase-type DNA-binding superfamily protein	8.71206	7.52698	7.50954	8.03022	7.16136	7.64193	5.65808	7.02806	9.28095	5.92519	7.4932	8.73915	6.64667	6.70113	7.40257	6.14164	5.74212	8.87517
AT1G12990_1		beta-1,4-N-acetylglucosaminyltransferase family protein	12.4479	11.6665	13.0722	12.1482	11.5427	12.859	12.1031	7.28119	7.94113	11.2973	10.863	12.8367	12.6721	11.965	12.7555	10.1462	7.59269	10.1709
AT1G13000_1		Protein of unknown function (DUF707)	11.2635	9.07074	11.3908	6.11347	8.84209	7.6353	9.87456	9.55796	11.5281	9.55322	8.78297	12.1733	11.2458	10.3399	11.0111	7.09307	9.01149	9.98434
AT1G13020_1	EIF4B2	eukaryotic initiation factor 4B2	7.03229	7.69441	11.3774	12.1906	11.649	11.7522	12.8637	11.5622	7.70641	11.5944	10.5812	11.356	9.29699	10.1109	12.0435	11.6728	8.80865	8.92517
AT1G13030_1		sphere organelles protein-related	10.803	12.3347	8.8304	6.71039	7.01153	8.28435	5.48254	5.43215	9.18092	10.1128	8.37083	8.11136	11.9318	10.3439	8.83352	5.58879	6.15953	9.55932
AT1G13040_1		Pentatricopeptide repeat (PPR-like) superfamily protein	7.10579	6.7465	7.34311	7.42513	6.85478	7.01551	7.75296	8.16396	7.47856	9.12908	7.27891	8.19388	7.22455	7.90538	8.0848	8.63667	10.444	8.69185
AT1G13050_1		unknown protein; BEST Arabidopsis thaliana protein match is: unknown protein (TAIR:AT3G26350.1); Has 538 Blast hits to 510 proteins in 88 species: Archae - 0; Bacteria - 23; Metazoa - 81; Fungi - 36; Plants - 361; Viruses - 8; Other Eukaryotes - 29 (sourc	12.0207	9.49782	10.8861	10.262	10.7272	8.66716	11.8436	11.3314	11.2271	10.2332	8.07102	8.37251	10.1651	7.79285	10.9519	11.1054	12.8822	9.7535
AT1G13050_2		unknown protein; FUNCTIONS IN: molecular_function unknown; INVOLVED IN: biological_process unknown; LOCATED IN: endomembrane system; EXPRESSED IN: 14 plant structures; EXPRESSED DURING: 9 growth stages; BEST Arabidopsis thaliana protein match is: unknown	9.20088	7.64631	9.75107	8.7567	11.6426	11.9263	6.22838	9.0901	7.19436	8.4752	11.4404	7.03163	6.68497	6.46356	11.3248	10.6842	7.40524	7.10576
AT1G13060_1	PBE1	20S proteasome beta subunit E1	12.048	12.8594	11.3989	11.2374	12.0069	13.1663	12.1914	12.117	13.0265	12.462	12.6711	12.2812	12.6298	12.3887	12.2562	12.2577	12.2823	10.4948
AT1G13060_2	PBE1	20S proteasome beta subunit E1	5.13505	5.1902	5.24822	4.8919	4.95163	5.18647	8.1839	5.05269	5.86987	9.08559	8.43564	5.75685	5.13312	5.20859	4.98341	10.2999	5.54137	4.88746
AT1G13080_1	CYP71B2	cytochrome P450, family 71, subfamily B, polypeptide 2	5.25163	6.40666	8.36592	7.17171	7.86166	5.35736	9.53954	8.95616	7.48004	6.15848	8.01978	5.58053	8.1219	7.48294	7.76789	9.54916	10.0352	6.14636
AT1G13080_2	CYP71B2	cytochrome P450, family 71, subfamily B, polypeptide 2	8.23282	7.60901	8.47139	9.16557	9.88732	7.5931	8.2078	7.77416	7.46024	8.56847	9.31566	7.94596	8.25735	7.43639	8.26344	9.8838	8.30248	8.92364
AT1G13090_1	CYP71B28	cytochrome P450, family 71, subfamily B, polypeptide 28	9.73713	10.1864	8.64613	10.6274	11.5399	8.98535	10.5504	10.061	6.81995	9.46231	11.6585	7.67041	10.4301	9.53332	9.3464	9.74845	9.52026	7.79892
AT1G13100_1	CYP71B29	cytochrome P450, family 71, subfamily B, polypeptide 29	8.20908	8.70474	9.46955	9.97962	7.81557	8.78425	7.5761	9.41896	10.2445	7.56253	7.98433	8.11619	9.92405	8.38562	9.56572	8.26722	7.24242	9.1231
AT1G13110_1	CYP71B7	cytochrome P450, family 71 subfamily B, polypeptide 7	10.6689	11.3518	10.7239	11.6517	10.6124	11.3558	11.3623	10.3663	8.86301	10.5243	12.4957	10.8537	12.1745	12.1494	11.5637	12.0908	12.0745	10.6488
AT1G13120_1	emb1745	embryo defective 1745	10.8802	12.5736	11.9988	7.2675	11.9251	9.03237	11.2273	11.574	12.8623	12.0312	10.9547	11.1181	10.5122	12.2354	11.9724	11.7037	12.8257	9.3205
AT1G13130_1		Cellulase (glycosyl hydrolase family 5) protein	6.66151	6.2944	5.9123	6.91679	5.86495	6.09469	6.09704	5.93207	9.38289	5.24151	5.87666	6.40051	5.37429	5.45926	5.73322	8.30052	6.14954	7.29953
AT1G13140_1	CYP86C3	cytochrome P450, family 86, subfamily C, polypeptide 3	5.82539	8.32059	6.76663	8.86678	7.16313	5.57408	6.05262	5.67471	7.34567	7.43328	9.92286	5.62125	7.82213	6.93643	5.36126	5.78131	5.68314	7.19507
AT1G13140_2	CYP86C3	cytochrome P450, family 86, subfamily C, polypeptide 3	5.72877	6.52886	5.68295	6.47207	5.63806	5.39691	5.4385	5.17994	5.74403	6.45815	6.24643	5.52702	5.82574	6.05092	5.28896	5.45365	5.40851	5.61883
AT1G13150_1	CYP86C4	cytochrome P450, family 86, subfamily C, polypeptide 4	7.54185	8.50429	7.89476	9.27627	6.86218	7.73511	6.28083	6.60731	9.88641	6.8865	7.4458	9.2309	7.79639	7.42519	7.63479	7.35818	6.05134	10.1366
AT1G13160_1		ARM repeat superfamily protein	8.31861	11.3605	11.1421	12.1393	10.6066	11.8483	11.8276	10.316	5.79072	12.1147	11.3588	9.97939	10.7769	9.88904	11.6342	11.7826	11.8827	6.4618
AT1G13170_1	ORP1D	OSBP(oxysterol binding protein)-related protein 1D	11.6341	6.22875	10.4586	7.40989	9.3503	12.2682	8.74406	5.62964	7.54059	11.1443	12.5994	11.0633	6.76655	8.34849	9.32214	10.2449	5.51461	9.02058
AT1G13180_1	DIS1, ARP3, ATARP3	Actin-like ATPase superfamily protein	9.72367	10.6926	9.61109	5.91493	7.62538	9.03512	11.2962	11.8636	6.30606	9.96106	12.1506	10.5282	8.18975	8.24636	8.42539	11.7718	10.2588	10.7944
AT1G13190_1		RNA-binding (RRM/RBD/RNP motifs) family protein	13.3394	13.1756	13.4322	12.2795	13.524	12.9728	13.0839	13.4694	10.917	13.429	13.2107	13.1543	12.821	12.1549	13.4733	12.9043	12.8746	11.5273
AT1G13195_1		RING/U-box superfamily protein	5.80646	12.1323	10.879	7.00858	9.53628	8.32385	9.93324	10.751	8.41461	10.5785	9.23468	5.3795	6.27962	11.0427	10.6757	11.1092	9.84227	6.39823
AT1G13195_2		RING/U-box superfamily protein	9.16086	10.3225	10.051	8.15815	10.9941	10.8338	11.0144	11.7479	9.67254	11.2124	11.8688	10.2301	10.5367	12.1978	11.6905	12.2655	11.6941	9.72447
AT1G13200_1		F-box and associated interaction domains-containing protein	6.35399	6.18604	5.93165	6.95678	5.52633	6.05672	5.27714	6.50096	6.21725	8.21343	6.28067	6.65038	5.57099	5.61154	5.71649	5.09425	5.82926	6.31548
AT1G13210_1	ACA.l	autoinhibited Ca2+/ATPase II	12.1105	12.6608	12.0679	12.5689	12.9771	11.9018	12.9488	13.0846	13.3944	12.5459	12.373	13.0188	12.3541	12.4334	12.9608	13.0533	12.9143	13.2785
AT1G13220_1	LINC2	nuclear matrix constituent protein-related	11.6685	10.1202	11.2457	11.0006	10.0128	10.9442	10.7916	10.2692	9.83841	10.4258	9.46899	10.4238	11.0354	8.70066	11.9052	8.50699	8.27838	10.0686
AT1G13220_2	LINC2	nuclear matrix constituent protein-related	10.8707	9.01344	8.05285	8.14378	9.55837	11.5419	7.62254	7.26676	8.9931	9.80702	10.8903	9.44385	9.21687	8.91425	8.75022	7.05501	7.88251	8.15181
AT1G13230_1		Leucine-rich repeat (LRR) family protein	5.1558	5.58603	5.26942	5.11818	4.9421	4.90937	4.93596	4.82501	5.21636	4.94406	4.78678	5.03518	4.95344	4.87223	4.99137	4.75749	4.7439	5.03757
AT1G13245_1	RTFL17, DVL4	ROTUNDIFOLIA like 17	11.9081	9.93833	12.1905	10.8005	11.9887	12.8347	12.8101	12.6249	12.6585	12.1723	10.9805	11.7239	12.0693	12.1005	11.8211	12.1282	11.915	12.9441
AT1G13250_1	GATL3	galacturonosyltransferase-like 3	10.8578	10.1683	10.5949	10.475	9.6281	10.7689	10.0015	11.2692	12.4078	9.64833	10.2771	9.75771	9.3493	9.28388	10.0569	9.50738	9.7369	10.97
AT1G13260_1	RAV1, EDF4	related to ABI3/VP1 1	12.5703	11.2712	12.3668	12.8051	12.436	12.7637	12.4004	12.4998	11.4923	12.784	12.1268	12.4053	12.8296	12.6499	12.7177	12.6469	11.7748	12.4128
AT1G13270_1	MAP1C, MAP1B	methionine aminopeptidase 1B	13.3386	12.033	13.297	13.8348	13.2397	12.8604	13.0089	12.4312	8.49453	13.7334	13.8401	13.005	13.3697	13.6973	13.7519	13.3244	13.3775	13.1157
AT1G13270_2	MAP1C, MAP1B	methionine aminopeptidase 1B	11.1843	8.74068	10.6936	7.1705	10.6792	11.529	11.7957	8.98764	8.36802	11.7944	11.4426	11.8271	11.9465	11.7773	11.7876	11.7207	11.9559	7.77399
AT1G13280_1	AOC4	allene oxide cyclase 4	10.7484	8.44651	9.78775	8.24124	9.36257	5.56142	7.4268	7.95856	8.08118	9.36473	9.33877	6.84942	9.43247	10.4758	6.91474	7.76524	7.32018	10.7722
AT1G13290_1	DOT5, WIP6	C2H2-like zinc finger protein	8.16594	8.39071	7.81864	8.70437	6.79402	8.00787	9.87065	7.78812	10.5732	5.78584	9.39313	9.83822	7.40657	7.08117	7.80949	6.92883	8.20899	8.84502
AT1G13300_1	HRS1	myb-like transcription factor family protein	5.78889	6.04428	5.74522	6.82845	5.82245	5.63394	7.93004	11.4764	6.59686	5.43529	5.35192	5.68886	6.51705	5.73231	5.12983	9.86269	8.79094	6.6322
AT1G13310_1		Endosomal targeting BRO1-like domain-containing protein	7.70806	6.23136	5.74494	6.50402	5.41202	5.84708	5.2824	5.28352	8.19539	5.33868	5.73237	7.55498	5.65361	5.49218	5.78695	5.15226	5.47398	7.34684
AT1G13320_1	PP2AA3	protein phosphatase 2A subunit A3	13.0424	12.6757	12.4942	13.0837	12.5932	12.5729	13.155	12.5991	9.96905	12.7381	12.822	12.8964	13.1462	13.1914	12.8248	12.4357	13.4838	13.1301
AT1G13320_2	PP2AA3	protein phosphatase 2A subunit A3	13.2157	12.8311	12.6348	13.1814	12.9161	12.3021	13.3486	13.3909	11.1242	13.0273	13.0656	13.0026	13.3598	13.5527	13.2135	12.639	13.7142	13.3486
AT1G13330_1	AHP2	Arabidopsis Hop2 homolog	10.5664	5.7436	7.59262	5.55329	5.90741	8.35109	6.77308	7.60117	5.44521	8.16454	6.44137	5.36308	6.15074	10.095	8.20401	8.35548	6.15743	5.70753
AT1G13340_1		Regulator of Vps4 activity in the MVB pathway protein	9.01335	8.35057	9.17625	8.68019	9.35404	9.5158	10.949	12.0755	9.43659	8.61255	8.71538	9.7148	10.639	10.8472	10.2305	11.5787	10.9921	11.7883
AT1G13350_1		Protein kinase superfamily protein	12.1979	11.0821	11.8641	12.4245	11.2784	11.0144	11.2836	11.6001	12.8755	11.1368	11.3213	12.2575	10.9381	10.1554	11.9014	10.8246	10.6288	11.7668
AT1G13360_1		unknown protein; BEST Arabidopsis thaliana protein match is: unknown protein (TAIR:AT3G25870.1); Has 69 Blast hits to 69 proteins in 16 species: Archae - 0; Bacteria - 0; Metazoa - 6; Fungi - 0; Plants - 63; Viruses - 0; Other Eukaryotes - 0 (source: NCBI	11.7264	10.3593	11.2423	10.6582	10.5163	10.7093	10.5521	10.4854	8.65794	8.94506	10.6731	9.13056	8.8521	9.30173	9.34502	7.6411	10.9612	8.16155
AT1G13360_2		unknown protein; FUNCTIONS IN: molecular_function unknown; INVOLVED IN: biological_process unknown; LOCATED IN: cellular_component unknown; BEST Arabidopsis thaliana protein match is: unknown protein (TAIR:AT3G25870.1).	7.13536	4.62903	5.05178	4.84792	4.61815	4.97374	5.23239	4.52146	4.63697	6.97316	5.02709	4.79565	5.11114	4.61372	5.13467	4.72835	5.39274	4.6036
AT1G13370_1		Histone superfamily protein	9.10997	10.5046	10.5926	11.665	9.57104	7.08588	9.3071	8.57613	10.9232	9.04602	8.41266	8.93591	10.5624	9.94134	9.90544	8.45106	8.96383	9.75282
AT1G13380_1		Protein of unknown function (DUF1218)	12.4349	11.0734	12.6552	12.4514	12.7862	11.3014	12.4544	11.3774	10.7247	12.7646	11.9333	12.4398	12.4029	12.3536	11.4896	9.96328	9.05555	9.50169
AT1G13390_1		unknown protein; BEST Arabidopsis thaliana protein match is: unknown protein (TAIR:AT1G68490.1); Has 114 Blast hits to 114 proteins in 18 species: Archae - 0; Bacteria - 0; Metazoa - 0; Fungi - 0; Plants - 114; Viruses - 0; Other Eukaryotes - 0 (source: N	11.226	11.8535	11.7241	10.7434	11.6463	11.8498	11.3097	12.7632	13.3963	10.8792	11.3562	12.1693	9.58805	11.8427	12.0241	12.1269	9.4317	13.1365
AT1G13400_1	NUB, JGL	C2H2 and C2HC zinc fingers superfamily protein	7.96054	8.27161	7.81188	8.77736	9.80002	11.4896	7.66887	6.22618	9.79737	8.5956	10.1286	7.91824	8.1139	9.48602	6.7055	10.0107	9.45342	8.47214
AT1G13410_1		Tetratricopeptide repeat (TPR)-like superfamily protein	5.42598	6.41968	8.22334	5.95222	8.22749	6.95938	7.18931	8.81007	8.60272	8.97395	10.2936	5.50942	7.05646	5.37013	8.20011	9.57756	11.8717	6.12841
AT1G13420_1	ATST4B, ST4B	sulfotransferase 4B	5.49009	6.44449	6.34217	6.36879	5.59863	6.19012	6.25415	5.72856	7.14702	5.66901	5.5802	6.00384	6.27477	5.97236	6.86393	6.54111	5.69872	6.24353
AT1G13430_1	ATST4C, ST4C	sulfotransferase 4C	5.44178	5.5845	6.07502	5.83681	5.35261	5.55501	6.90761	6.98856	6.28851	5.35283	5.38992	7.96532	5.54581	5.321	5.54811	6.44353	5.01038	5.7665
AT1G13440_1	GAPC-2, GAPC2	glyceraldehyde-3-phosphate dehydrogenase C2	13.0806	12.8926	13.9112	13.1333	13.0828	13.9179	13.1423	12.6984	13.4018	13.1692	13.3479	13.6948	13.4116	13.4383	13.8262	13.0507	12.7217	13.8483
AT1G13440_2	GAPC-2, GAPC2	glyceraldehyde-3-phosphate dehydrogenase C2	12.8054	12.6228	13.5017	12.4957	12.5268	13.5331	12.5044	12.1925	12.769	12.8159	13.1743	13.2791	13.0572	13.0356	13.347	12.6098	12.4805	12.9786
AT1G13450_1	GT-1	Homeodomain-like superfamily protein	12.7712	12.3385	12.0827	11.4798	12.3129	11.9436	12.3793	11.3397	12.2002	12.2064	10.215	11.8264	11.2435	12.1315	11.6403	11.3615	12.0929	11.4352
AT1G13450_2	GT-1	Homeodomain-like superfamily protein	12.7593	12.1029	11.9114	12.6936	12.1901	12.0315	11.8408	12.3193	9.68401	12.1196	10.5059	11.0729	11.2465	11.9112	11.8614	12.3004	12.3579	12.3932
AT1G13450_3	GT-1	Homeodomain-like superfamily protein	12.0653	11.14	11.3115	12.0361	11.9646	10.9247	11.1223	11.3779	8.98121	11.1937	7.59677	10.0939	9.99601	11.2882	10.9026	11.3744	11.5313	11.5049
AT1G13460_1		Protein phosphatase 2A regulatory B subunit family protein	11.7431	9.91489	6.20001	8.26873	10.8503	6.80517	7.34354	7.07391	5.60232	8.1052	8.95068	6.17821	8.87229	8.77093	9.46503	9.00981	7.3326	9.21886
AT1G13470_1		Protein of unknown function (DUF1262)	9.03907	9.96571	8.18149	9.64674	10.9716	8.51583	10.8609	10.9502	10.0544	9.60968	7.92341	8.0231	10.8221	10.1105	10.9492	10.4854	11.2117	10.6269
AT1G13480_1		Protein of unknown function (DUF1262)	6.67235	8.14174	6.16894	7.7746	7.68831	5.75298	9.30765	11.8774	8.89797	6.50027	5.83701	7.44395	7.24115	7.55644	6.93594	12.3485	9.85008	11.5923
AT1G13485_1		unknown protein; FUNCTIONS IN: molecular_function unknown; INVOLVED IN: biological_process unknown; LOCATED IN: cellular_component unknown; Has 0 Blast hits to 0 proteins in 0 species (source: NCBI BLink).	4.87637	4.58573	4.60084	4.62906	4.57757	4.56297	5.32383	4.54401	4.60618	4.55041	4.60983	4.63978	4.56309	4.54448	4.50986	4.76047	4.52398	4.581
AT1G13490_1		Protein of unknown function (DUF1262)	9.14877	10.3576	9.7057	10.3017	9.82966	8.53095	8.73207	11.3969	11.5273	9.68178	9.06905	8.74094	10.0121	8.65332	8.56638	10.7423	10.1449	11.1754
AT1G13500_1		Protein of unknown function (DUF1262)	5.9818	9.35424	6.95832	8.07256	8.03106	5.50362	9.35991	9.47773	8.66613	8.40168	8.27891	7.08626	9.2028	6.42331	7.36179	10.1939	10.4821	8.3319
AT1G13510_1		Protein of unknown function (DUF1262)	7.38975	7.37256	6.99817	8.2717	6.87131	7.24773	5.85267	6.54005	10.0173	6.08753	8.09515	7.49107	8.10931	6.74067	6.30557	7.65489	6.09716	7.75252
AT1G13520_1		Protein of unknown function (DUF1262)	7.6259	9.27526	6.29126	8.25948	8.21994	6.71606	9.49018	10.3977	9.30956	6.62136	7.38359	7.04968	7.01705	7.52454	8.19407	9.07087	10.475	10.9173
AT1G13530_1		Protein of unknown function (DUF1262)	6.79922	8.68021	6.2937	8.29722	7.13493	5.72954	8.562	9.10062	8.79355	7.38042	6.50837	6.22113	7.41209	6.95331	8.66308	7.71515	9.46038	8.02056
AT1G13540_1		Protein of unknown function (DUF1262)	7.92455	7.16299	6.90874	7.31041	8.45465	7.07851	6.66906	7.53239	7.54357	6.75213	9.31607	7.23113	9.3214	6.94553	7.46471	10.32	6.92949	7.74573
AT1G13550_1		Protein of unknown function (DUF1262)	5.40536	6.15394	5.60268	5.86739	5.23884	7.28721	6.96928	8.55165	6.7592	5.41769	5.55425	5.55966	5.9415	5.35361	5.20058	5.40413	9.77556	5.59929
AT1G13560_1	AAPT1, ATAAPT1	aminoalcoholphosphotransferase 1	10.9679	7.01812	10.8453	11.768	12.9864	10.1605	11.6273	10.851	11.6094	11.2893	11.2012	11.3904	11.6775	11.7074	12.0503	12.1977	8.82428	12.7129
AT1G13560_2	AAPT1, ATAAPT1	aminoalcoholphosphotransferase 1	12.7272	11.3409	10.4052	11.9277	12.467	11.5409	11.467	11.1495	12.383	11.9451	11.8243	11.0195	10.7802	10.3657	11.2525	12.1406	11.4827	10.46
AT1G13570_1		F-box/RNI-like superfamily protein	11.9671	10.6391	12.1874	10.5796	13.0301	12.6404	12.7465	11.2061	7.76052	12.1831	12.2958	10.5464	11.6264	11.8346	11.8047	10.7702	12.256	9.38565
AT1G13580_1	LAG13	LAG1 longevity assurance homolog 3	9.40718	7.02114	6.41708	8.98018	9.39531	5.92331	7.59548	7.32352	9.50885	10.1389	8.09371	5.18493	6.96233	9.3064	6.53397	9.46778	11.6815	7.23722
AT1G13580_2	LAG13	LAG1 longevity assurance homolog 3	8.30941	7.65457	6.34915	8.71232	9.81251	5.8601	8.91886	8.10354	6.59211	10.657	6.94507	6.02327	7.15277	9.91795	6.88511	9.6219	9.9352	6.57644
AT1G13590_1	ATPSK1, PSK1	phytosulfokine 1 precursor	6.61046	7.85313	10.0576	8.02826	6.32958	6.87035	9.82199	5.77525	10.0965	6.82347	6.63676	6.20507	10.3851	7.95658	6.51877	8.75282	11.2839	10.5583
AT1G13600_1	AtbZIP58, bZIP58	basic leucine-zipper 58	6.93151	7.42663	10.1838	7.74913	8.25435	9.19734	8.85755	6.55827	8.16544	7.55035	9.20174	6.65145	7.09963	6.30681	6.50153	6.38418	6.1753	6.95519
AT1G13605_1		Encodes a defensin-like (DEFL) family protein.	5.11978	4.90991	4.99608	5.16885	5.0872	5.113	5.27323	4.87203	4.97339	4.68007	5.08173	5.01413	4.75428	4.87395	4.92794	5.20091	4.77651	4.97524
AT1G13607_1		Defensin-like (DEFL) family protein	4.67608	4.65783	4.60654	4.60897	4.62934	4.71785	4.52601	5.55386	4.80179	7.65562	4.6357	4.59419	4.66017	4.55993	4.61819	4.51195	6.74427	4.72903
AT1G13608_1		Defensin-like (DEFL) family protein	4.59561	4.79467	4.87216	4.72679	4.61519	4.86742	4.77353	8.7081	4.84018	7.61356	4.73236	4.72917	4.67374	4.71959	4.75544	4.98335	4.82462	4.74778
AT1G13609_1		Defensin-like (DEFL) family protein	6.21235	7.96528	7.09172	8.55675	6.54164	6.97662	5.62396	6.33258	7.36517	6.87795	6.53702	7.08889	7.68914	8.68793	6.43866	5.42808	9.33609	7.10051
AT1G13609_2		Defensin-like (DEFL) family protein	5.99875	7.87068	6.01982	7.84683	6.89818	5.76073	6.2321	6.11788	6.79553	6.30818	6.5889	5.01765	7.08969	9.46578	5.2601	5.69846	6.32821	5.56471
AT1G13610_1		alpha/beta-Hydrolases superfamily protein	5.26881	5.43109	6.06418	5.06311	5.41114	5.28548	4.98583	4.86533	7.33864	4.7593	5.17528	5.26173	5.3117	5.20141	5.09611	7.42355	4.96031	6.28079
AT1G13610_2		alpha/beta-Hydrolases superfamily protein	5.47606	5.47257	5.2213	5.76283	5.16995	5.18281	5.16607	6.58255	5.6881	5.84234	4.81913	5.10308	5.3733	5.32599	5.10912	5.14046	10.8135	6.13786
AT1G13620_1	RGF2	Encodes a root meristem growth factor (RGF). Belongs to a family of functionally redundant homologous peptides that are secreted, tyrosine-sulfated, and expressed mainly in the stem cell area and the innermost layer of central columella cells. RGFs are r	7.29831	9.42092	7.99659	10.2794	7.4234	6.40785	7.39815	6.64751	10.0145	6.49262	7.54025	6.18912	8.17835	7.70707	6.18885	6.50172	6.20177	8.60159
AT1G13630_1		Tetratricopeptide repeat (TPR)-like superfamily protein	9.15233	6.15801	10.8061	6.10275	10.5147	5.16425	8.16031	4.93096	6.396	7.35356	5.67974	5.19043	6.03121	5.92155	5.43492	5.0464	7.4236	5.16623
AT1G13630_2		Tetratricopeptide repeat (TPR)-like superfamily protein	10.4596	5.86865	9.73522	6.39518	9.01599	5.91497	8.87595	6.74646	7.46284	6.3883	6.33354	7.72424	5.37822	5.17194	5.97982	5.38976	9.31083	6.38862
AT1G13635_1		DNA glycosylase superfamily protein	5.97088	5.59159	5.63667	5.69209	5.42682	6.45333	6.84594	5.70676	6.09253	8.26725	5.8171	6.09138	5.52932	5.51771	5.65374	5.27317	8.03433	6.47669
AT1G13640_1		Phosphatidylinositol 3- and 4-kinase family protein	13.3672	10.6491	10.9335	12.4459	12.1855	11.0296	10.6534	11.8874	5.79107	11.0304	11.2708	10.5092	10.6372	11.4273	11.4192	9.52926	7.42551	11.588
AT1G13650_1		BEST Arabidopsis thaliana protein match is: 18S pre-ribosomal assembly protein gar2-related (TAIR:AT2G03810.4); Has 3688 Blast hits to 1629 proteins in 255 species: Archae - 22; Bacteria - 222; Metazoa - 684; Fungi - 292; Plants - 62; Viruses - 14; Other	7.28155	11.3645	6.75864	8.20244	9.03429	7.41573	7.51412	7.34935	7.74568	11.721	8.48923	8.91212	11.4684	7.49167	7.48887	8.80385	9.09397	6.93189
AT1G13670_1		unknown protein; Has 22 Blast hits to 22 proteins in 7 species: Archae - 0; Bacteria - 0; Metazoa - 0; Fungi - 0; Plants - 22; Viruses - 0; Other Eukaryotes - 0 (source: NCBI BLink).	9.44467	8.60866	7.98807	9.89617	7.38714	8.73043	7.14545	7.03464	10.2595	8.36789	7.45032	8.59402	8.33933	7.48207	9.21957	5.95887	7.13609	11.259
AT1G13680_1		PLC-like phosphodiesterases superfamily protein	5.38537	5.52836	5.23326	5.74836	5.03238	5.27674	4.93347	5.05679	7.01	5.76076	5.07288	5.42675	4.91704	5.11662	4.98889	7.0669	5.05089	5.98082
AT1G13690_1	ATE1	ATPase E1	12.2174	11.19	8.71477	10.815	9.99067	11.2418	8.55357	10.9082	11.3727	9.43824	11.0495	9.37185	10.1479	11.2676	10.5873	7.25798	8.64336	9.25761
AT1G13700_1	PGL1	6-phosphogluconolactonase 1	11.0995	8.35812	9.02617	8.73826	8.79258	12.069	11.5273	10.8729	9.91949	10.8973	10.3634	11.7862	11.2111	9.7054	11.7085	10.8393	7.83022	9.84847
AT1G13710_1	CYP78A5, KLU	cytochrome P450, family 78, subfamily A, polypeptide 5	10.3292	10.8653	9.61801	11.2173	11.7137	10.2917	9.02598	8.29983	10.8724	11.5245	10.4353	10.5057	10.3784	12.4401	10.7668	9.84592	9.43268	10.3653
AT1G13730_1		Nuclear transport factor 2 (NTF2) family protein with RNA binding (RRM-RBD-RNP motifs) domain	11.4894	11.1904	12.0405	11.7171	11.6266	12.6603	10.0138	8.82903	9.46142	12.7343	12.8948	11.9091	11.8942	10.7695	12.0768	11.9462	11.0263	11.2268
AT1G13740_1	AFP2	ABI five binding protein 2	10.2393	10.5717	12.6396	8.93939	12.7185	12.0458	12.1948	11.2495	8.23322	11.5229	12.3946	12.8367	12.0672	11.0329	12.6561	10.5963	12.6492	12.1569
AT1G13750_1		Purple acid phosphatases superfamily protein	7.32997	7.85305	8.27536	7.19747	8.93719	7.22486	8.71732	7.16971	8.03086	7.12025	5.25275	8.29287	8.33279	7.59612	7.85374	6.40081	7.28613	6.61707
AT1G13755_1		Defensin-like (DEFL) family protein	6.77412	6.48688	5.94723	6.70347	5.72284	5.81249	7.63442	6.66073	7.27877	5.66375	6.55446	6.43799	5.5944	5.63765	6.11222	6.79701	5.10203	7.56011
AT1G13760_1		unknown protein; FUNCTIONS IN: molecular_function unknown; INVOLVED IN: biological_process unknown; LOCATED IN: endomembrane system; Has 30201 Blast hits to 17322 proteins in 780 species: Archae - 12; Bacteria - 1396; Metazoa - 17338; Fungi - 3422; Plants	5.68675	5.40409	5.95226	5.52743	5.01026	5.56758	4.88948	4.87725	7.71446	4.79958	5.31192	5.84853	5.18781	4.99055	5.4349	4.73693	4.79976	6.50865
AT1G13770_1	RUS3	Protein of unknown function, DUF647	6.37101	5.4474	5.63159	6.27881	9.66537	5.45276	5.03111	6.80889	8.0824	10.0229	5.56216	5.59913	5.42006	10.8416	9.524	5.03565	5.0738	6.38119
AT1G13770_2	RUS3	Protein of unknown function, DUF647	11.8178	6.00958	8.18482	8.49783	10.5179	9.12291	7.18252	5.66528	6.77983	10.1371	10.4371	8.03745	10.454	9.77119	7.8706	6.61515	5.1005	7.02027
AT1G13780_1		F-box/RNI-like/FBD-like domains-containing protein	6.4276	9.60381	11.3826	7.61156	7.13349	11.2362	8.91341	10.8071	6.0706	11.4462	10.1499	9.31811	8.54403	7.17668	8.49645	7.98659	11.8281	5.78028
AT1G13790_1		XH/XS domain-containing protein	7.87551	5.24128	9.97634	6.42569	5.16319	5.95748	5.28545	10.3963	5.68523	9.50293	8.2404	7.23064	7.16913	8.57214	8.47172	9.57922	7.44387	5.62789
AT1G13800_1		Tetratricopeptide repeat (TPR)-like superfamily protein	8.8714	8.95817	9.23383	9.18598	8.6188	8.3862	9.10369	9.021	8.67075	8.09081	11.6253	10.3757	8.44195	7.3424	9.10497	8.84553	11.018	7.96215
AT1G13810_1		Restriction endonuclease, type II-like superfamily protein	8.98897	9.74557	10.2677	8.79138	9.34181	7.51039	8.30197	6.67028	8.74272	10.9168	10.786	8.17121	9.80954	9.35909	7.71168	7.59412	8.71606	7.17388
AT1G13820_1		alpha/beta-Hydrolases superfamily protein	10.5465	10.8339	11.1946	7.29175	9.31739	10.3278	10.7716	8.61225	8.69798	10.7558	10.9235	11.8968	9.66144	12.0019	11.31	9.91449	9.93587	9.04956
AT1G13830_1		Carbohydrate-binding X8 domain superfamily protein	6.00659	6.61951	5.36583	5.78124	5.42801	5.1577	5.85481	6.17111	5.80462	9.0324	5.34075	4.9772	6.84659	5.53904	4.99037	11.4563	10.7771	5.61901
AT1G13860_1	QUL1	QUASIMODO2 LIKE 1	8.38665	8.00023	10.772	6.09273	10.1302	6.67053	8.57661	6.85829	8.97706	9.12962	9.90957	7.70349	7.1388	7.27047	9.08984	9.2732	7.75142	11.2883
AT1G13860_2	QUL1	QUASIMODO2 LIKE 1	8.66274	8.66625	10.725	6.92729	10.2412	7.90394	8.83851	6.68055	9.0768	9.23184	10.2187	8.51653	8.19803	6.86915	9.21162	8.90048	7.68111	11.3676
AT1G13870_1	DRL1, AtKTI12	calmodulin binding;purine nucleotide binding	11.8937	9.1227	11.624	9.1563	11.1925	11.0948	11.8904	12.2948	11.542	12.389	12.3013	10.8648	13.0455	12.5885	11.6563	11.9131	12.5599	10.275
AT1G13880_1		ELM2 domain-containing protein	10.9296	8.12504	11.8075	12.2288	11.347	10.5079	11.6294	11.9841	12.8681	10.9463	11.689	12.301	8.92724	10.2922	12.1904	11.3212	10.5825	12.8238
AT1G13890_1	SNAP30, ATSNAP30	soluble N-ethylmaleimide-sensitive factor adaptor protein 30	6.09158	7.91083	6.25231	8.22027	6.32943	7.00252	7.09266	6.17111	8.44876	6.14464	5.92368	6.06537	7.01759	6.19048	5.84397	5.98878	5.93422	6.77808
AT1G13900_1		Purple acid phosphatases superfamily protein	10.0021	9.90261	8.09505	9.88994	10.061	10.2889	9.12091	8.74717	8.7871	10.6579	10.2785	9.01512	11.5317	8.09342	8.77102	10.5007	11.2528	11.3436
AT1G13910_1		Leucine-rich repeat (LRR) family protein	6.29015	6.72715	5.6099	6.62804	10.5728	5.90661	10.2691	5.69385	7.45757	9.96399	6.38811	9.92234	9.68914	7.00946	7.40977	6.16034	9.32611	6.27296
AT1G13920_1		Remorin family protein	6.77475	6.32669	6.60891	6.44554	5.75317	6.39344	5.17267	5.65705	6.14561	7.86383	6.76874	5.20995	5.89475	7.10008	6.41471	5.85948	5.11072	5.93044
AT1G13930_1		Involved in response to salt stress. Knockout mutants are hypersensitive to salt stress.	11.317	12.8599	12.5833	12.3402	11.9292	12.6359	11.4795	11.5904	11.5741	12.1333	11.0181	12.9159	12.1139	12.1957	12.6217	11.7819	12.2126	11.1153
AT1G13940_1		Plant protein of unknown function (DUF863)	10.9189	6.88299	10.8242	7.51712	11.0922	8.94752	10.2628	11.4946	8.14841	11.7864	11.2966	7.4618	10.813	11.9827	9.24324	9.20348	9.39493	7.47291
AT1G13950_1	EIF-5A, ELF5A-1, ATELF5A-1, EIF5A	eukaryotic elongation factor 5A-1	6.8386	8.71493	8.53374	8.8347	7.87023	10.138	9.97407	11.2189	13.3713	8.92771	7.63048	7.80457	8.1894	8.77327	9.025	9.43046	9.42085	11.1205
AT1G13960_1	WRKY4	WRKY DNA-binding protein 4	13.3311	13.559	12.9926	11.8262	13.6215	11.8401	13.1918	13.6249	12.6511	13.0392	13.4354	13.0647	12.9118	12.9339	13.133	12.3713	12.7165	12.6045
AT1G13960_2	WRKY4	WRKY DNA-binding protein 4	9.24475	9.25191	11.7911	7.32257	11.1271	8.52196	10.1813	11.6225	6.46431	7.74707	11.716	12.2617	7.03977	12.4825	11.7274	8.26639	6.89167	6.39637
AT1G13970_1		Protein of unknown function (DUF1336)	5.3989	7.99841	5.26571	6.28247	8.22026	5.54236	7.64476	5.70133	8.24618	5.72658	10.7917	5.35192	5.83155	9.81498	5.14209	5.82552	6.18617	5.4523
AT1G13980_1	GN, VAN7, EMB30	sec7 domain-containing protein	11.9946	12.1252	12.3684	11.3342	12.1189	12.0935	11.5561	12.682	8.3032	11.6168	12.1565	11.7248	11.1864	11.5635	11.5582	10.708	6.70766	9.95988
AT1G13990_1		unknown protein; FUNCTIONS IN: molecular_function unknown; INVOLVED IN: biological_process unknown; LOCATED IN: chloroplast; EXPRESSED IN: 23 plant structures; EXPRESSED DURING: 13 growth stages; CONTAINS InterPro DOMAIN/s: Protein of unknown function DUF	6.47723	10.3697	6.0887	10.3553	11.0673	8.73927	10.3873	11.2301	7.84038	9.22287	7.55024	7.2193	7.03178	9.94347	7.82168	9.55223	8.51362	10.0061
AT1G13990_2		unknown protein; FUNCTIONS IN: molecular_function unknown; INVOLVED IN: biological_process unknown; LOCATED IN: chloroplast; EXPRESSED IN: 23 plant structures; EXPRESSED DURING: 13 growth stages; CONTAINS InterPro DOMAIN/s: Protein of unknown function DUF	6.90851	9.80997	7.04477	8.80745	10.8686	8.82632	10.7014	10.503	8.0659	8.53346	7.64438	7.83441	7.46255	9.03987	8.83176	9.98859	9.02639	9.81164
AT1G13990_3		unknown protein; FUNCTIONS IN: molecular_function unknown; INVOLVED IN: biological_process unknown; LOCATED IN: chloroplast; EXPRESSED IN: 23 plant structures; EXPRESSED DURING: 13 growth stages; CONTAINS InterPro DOMAIN/s: Protein of unknown function DUF	4.95009	4.73377	4.71612	4.7596	8.75242	4.85582	8.44251	5.67416	4.99643	5.65409	4.99923	5.13565	4.64484	4.75354	4.91028	10.9515	6.50522	4.93598
AT1G14000_1	VIK	VH1-interacting kinase	12.3009	12.2324	11.5696	11.6891	12.0449	11.5351	12.3456	12.3471	13.3642	11.6092	10.3425	11.9756	11.9524	12.0935	12.4664	11.34	9.96679	13.3619
AT1G14010_1		emp24/gp25L/p24 family/GOLD family protein	12.5052	11.4269	11.5289	9.65938	11.1604	8.91636	11.3448	11.5172	10.9552	11.491	11.158	12.1031	11.5594	13.2067	8.41292	11.9621	9.4764	12.5874
AT1G14020_1		O-fucosyltransferase family protein	9.60296	7.93822	7.67936	12.0512	9.44996	8.0755	8.04802	9.08739	8.15168	8.99342	8.06606	9.21327	8.49332	9.28295	11.0109	6.85234	8.39381	6.86173
AT1G14030_1		Rubisco methyltransferase family protein	9.73065	10.8725	11.7442	8.13131	8.6411	11.6925	6.23217	7.23478	8.05242	10.0583	10.862	11.2072	9.33658	8.60365	12.269	6.03231	8.6335	7.67659
AT1G14040_1		EXS (ERD1/XPR1/SYG1) family protein	6.93131	7.95658	6.4496	7.67765	6.90162	6.55983	8.02583	6.75141	6.61851	7.76275	5.9153	6.40544	9.02773	7.70483	7.40234	5.71966	7.31325	7.09913
AT1G14048_1		GCK domain-containing protein	10.714	6.8019	8.1789	7.75841	5.9786	6.25969	11.9979	11.3589	9.53298	8.25792	6.35037	5.59086	6.48761	6.15609	10.5264	10.3483	10.872	6.71065
AT1G14060_1		GCK domain-containing protein	8.9363	6.71275	10.6648	10.1208	6.13348	8.34463	7.85832	6.64253	8.1989	10.1234	6.65979	6.85973	7.94186	8.21557	7.75792	10.2191	9.18217	6.12122
AT1G14070_1	FUT7	fucosyltransferase 7	5.62615	5.28834	5.83672	5.21134	6.50517	5.1712	6.71191	10.247	6.92091	7.42238	5.72007	6.4765	6.25287	5.6594	5.57112	8.89111	10.7502	9.79881
AT1G14080_1	FUT6, ATFUT6	fucosyltransferase 6	7.52001	7.39869	8.09809	7.5578	7.00149	7.40222	7.39857	8.10023	8.09638	6.829	7.12875	8.41251	7.2901	7.1325	7.12332	7.19481	6.47561	9.61378
AT1G14100_1	FUT8	fucosyltransferase 8	5.48798	6.32035	5.7226	5.83282	5.55089	5.60111	5.67439	5.35178	5.29187	5.31673	5.46982	6.1753	6.91447	6.09753	5.42419	5.62743	6.10743	6.46544
AT1G14110_1	FUT9, ATFUT9	fucosyltransferase 9	5.3482	6.10509	6.21424	6.81771	5.62939	5.99647	7.23943	7.24678	6.11805	5.57093	5.39789	5.83943	5.59947	5.59122	5.70496	5.7004	6.7663	5.9825
AT1G14120_1		2-oxoglutarate (2OG) and Fe(II)-dependent oxygenase superfamily protein	11.9022	7.40331	5.746	8.21099	10.3466	9.712	10.8258	8.91309	6.96239	8.97746	10.7258	7.13026	9.9576	10.6862	9.82845	10.8626	9.70159	11.1269
AT1G14130_1		2-oxoglutarate (2OG) and Fe(II)-dependent oxygenase superfamily protein	6.10713	10.8375	6.00728	6.45629	8.35103	6.69611	8.58449	10.3938	6.19538	7.80116	8.71103	8.28259	6.69167	9.14913	9.78729	9.78978	7.63995	9.69727
AT1G14140_1		Mitochondrial substrate carrier family protein	12.3342	8.82378	11.117	11.0526	11.6627	10.8733	7.58577	7.6769	9.7792	11.7033	12.4647	8.64575	10.8683	10.3734	9.19126	11.8301	12.567	7.39944
AT1G14150_1	PQL1, PQL2	PsbQ-like 2	11.2603	10.8342	10.3892	11.7196	10.8809	11.0738	9.13158	11.2943	4.95131	11.8488	10.7814	11.3805	10.648	11.3292	9.95148	9.19341	8.84941	4.92542
AT1G14150_2	PQL1, PQL2	PsbQ-like 2	10.1505	11.1565	10.6247	8.37578	9.69953	10.9494	9.12031	11.0386	7.51741	11.1884	10.8045	11.2007	9.41455	10.9621	10.4696	9.58833	10.1259	6.95586
AT1G14160_1		Uncharacterised protein family (UPF0497)	9.07655	9.09501	8.24116	9.52802	7.40318	8.63766	6.291	7.15126	10.256	9.74634	7.83714	9.13338	8.12688	7.66173	8.08427	8.35687	6.25095	9.44307
AT1G14170_1		RNA-binding KH domain-containing protein	6.89542	8.02746	5.95089	9.49131	7.19542	7.12087	8.94818	9.62186	6.51908	7.06941	6.5745	7.57972	6.23012	10.598	8.9936	6.81901	9.74506	10.3068
AT1G14170_2		RNA-binding KH domain-containing protein	5.72902	7.59136	6.0275	9.03585	7.1097	6.97118	8.43535	9.39342	6.05896	6.52991	6.24066	7.06379	6.12245	10.0822	9.18176	6.34044	9.0806	9.76951
AT1G14170_3		RNA-binding KH domain-containing protein	5.78946	4.81215	4.9955	4.88129	4.95404	5.30964	8.98624	10.5545	5.02445	4.83143	11.6119	7.64627	4.73075	5.06787	8.51983	5.78649	11.1548	4.99329
AT1G14180_1		RING/U-box superfamily protein	11.9048	10.6646	12.6906	5.35311	5.1215	10.2322	8.89325	5.20803	6.26045	9.27367	12.3995	11.8938	6.60774	7.31443	6.22681	9.14101	11.3961	5.91555
AT1G14180_2		RING/U-box superfamily protein	10.9115	7.23924	10.7534	6.0959	5.96787	8.86735	5.34	5.42803	6.93002	9.01916	6.6552	10.0853	7.68671	9.44559	6.9257	6.57346	5.81961	6.46064
AT1G14185_1		Glucose-methanol-choline (GMC) oxidoreductase family protein	7.04273	9.88417	10.6818	7.20794	7.92715	6.07261	10.882	8.38752	7.57655	8.98193	9.84147	7.39828	8.029	9.03668	9.58497	10.0076	6.38698	11.4194
AT1G14190_1		Glucose-methanol-choline (GMC) oxidoreductase family protein	8.17884	9.09833	8.91537	9.9879	8.31633	8.81921	10.6354	8.42997	10.8008	8.57623	10.8115	9.90569	9.5765	10.3267	10.1801	8.99339	7.21602	10.6734
AT1G14200_1		RING/U-box superfamily protein	12.4581	12.8301	10.4436	13.7275	13.5056	13.1973	13.8301	13.8965	13.8436	12.9806	13.3569	12.9831	12.9991	13.5561	13.1629	13.5987	13.5396	14.1556
AT1G14205_1		Ribosomal L18p/L5e family protein	6.98974	6.21247	11.4454	11.0371	6.02539	8.3091	7.08782	6.63751	5.99366	8.83169	7.83024	11.1195	6.99067	10.3878	10.8662	6.73403	6.4667	6.64086
AT1G14210_1		Ribonuclease T2 family protein	6.13787	7.16324	12.0939	12.0896	8.46023	11.0458	12.1905	10.6335	13.0156	11.8128	10.8689	11.5514	11.2433	10.5536	10.8024	11.4944	11.9759	11.1873
AT1G14220_1		Ribonuclease T2 family protein	5.39366	5.09778	5.29739	5.27839	5.78326	5.3958	4.92372	5.25726	5.21062	4.92916	5.09276	5.10122	5.03595	5.02504	5.28917	5.044	4.81791	5.15992
AT1G14225_1		unknown protein; Has 30201 Blast hits to 17322 proteins in 780 species: Archae - 12; Bacteria - 1396; Metazoa - 17338; Fungi - 3422; Plants - 5037; Viruses - 0; Other Eukaryotes - 2996 (source: NCBI BLink).	8.02844	9.73306	9.23873	10.5875	8.37651	7.82276	7.10316	8.64055	11.0264	6.7902	7.73535	7.88872	8.51309	8.5161	8.13129	7.8686	11.3936	9.97187
AT1G14230_1		GDA1/CD39 nucleoside phosphatase family protein	11.1409	10.8617	11.8304	11.4284	9.74686	10.6376	11.1123	9.93752	8.26291	11.0591	9.999	11.4275	11.0747	10.1441	9.05674	10.7359	10.8336	11.8076
AT1G14240_1		GDA1/CD39 nucleoside phosphatase family protein	6.01397	6.1257	7.21499	8.97606	6.32245	7.2018	7.4606	6.33466	6.65451	8.43189	6.56106	6.24423	8.19899	7.87601	7.6647	6.89535	5.73996	7.82283
AT1G14240_3		GDA1/CD39 nucleoside phosphatase family protein	6.46945	6.38327	8.11893	8.49908	6.53463	7.04963	7.2713	6.46406	6.86195	8.12827	6.69283	6.59564	8.42482	7.13931	7.43533	6.84563	5.91571	8.20399
AT1G14250_1		GDA1/CD39 nucleoside phosphatase family protein	8.13263	9.9195	10.7028	9.90123	9.30277	10.5299	9.12269	8.6009	11.9709	11.3712	9.35824	11.536	10.9508	9.4636	10.8234	8.93782	8.0928	10.7907
AT1G14260_1		RING/FYVE/PHD zinc finger superfamily protein	8.94994	9.88341	8.35968	10.3672	11.6323	10.1419	7.13252	7.71967	10.9006	7.40945	8.81473	8.02766	8.47666	7.74189	7.53468	7.0926	9.02911	9.86977
AT1G14270_1		CAAX amino terminal protease family protein	13.118	11.9154	12.7131	10.9003	11.8521	12.4408	12.8513	13.6153	13.1081	12.2455	10.337	12.9316	13.1535	9.6881	12.7819	10.6066	12.204	11.4117
AT1G14270_2		CAAX amino terminal protease family protein	13.5116	12.8874	12.7278	12.0703	12.2781	13.0548	12.6336	13.6044	12.1988	12.9085	12.5034	13.3216	13.0229	12.4542	12.9635	9.7787	12.9672	11.6958
AT1G14270_3		CAAX amino terminal protease family protein	13.5757	12.8858	12.7028	12.0773	12.288	13.0837	12.7715	13.7128	11.7645	12.9595	12.3422	13.3353	13.2382	12.6928	13.0002	9.59904	12.8522	11.4221
AT1G14280_1	PKS2	phytochrome kinase substrate 2	12.0348	10.6152	10.0577	8.61296	11.3153	10.7176	10.2737	11.1898	8.20988	10.4238	10.5167	10.7681	9.56182	9.22449	10.9367	7.87745	8.26313	7.33155
AT1G14290_1	SBH2	sphingoid base hydroxylase 2	13.6017	13.6825	12.7086	13.1583	12.7732	13.312	12.7084	12.7715	5.8	12.8527	12.8533	13.3546	12.6835	12.662	13.1739	12.4968	11.1786	11.4487
AT1G14300_1		ARM repeat superfamily protein	7.18572	7.14835	9.75434	11.0376	10.8996	9.27462	11.4253	9.61061	8.24797	11.6382	8.2457	7.87266	11.8629	8.66473	10.8492	6.97206	6.6012	8.10648
AT1G14300_2		ARM repeat superfamily protein	5.5217	6.11007	6.26016	6.94837	7.46314	5.7485	7.30923	7.95029	6.53476	7.07495	5.60054	5.87308	7.86656	5.86332	6.73554	6.35483	6.63855	5.99731
AT1G14310_1		Haloacid dehalogenase-like hydrolase (HAD) superfamily protein	6.1594	11.8545	9.8511	6.90541	9.76923	11.7191	7.82165	8.09574	7.71143	8.6973	9.29719	7.67945	6.15372	8.95926	8.0031	7.14432	6.09174	6.32981
AT1G14315_1		F-box and associated interaction domains-containing protein	6.36874	5.11852	5.12442	5.0958	4.96972	5.01936	4.82045	4.99118	5.65754	4.87047	5.13799	5.69126	4.85465	4.92372	4.81037	4.77298	4.82475	5.53282
AT1G14315_2		F-box and associated interaction domains-containing protein	6.8905	6.73937	6.57139	7.74261	6.37684	6.33032	5.42194	5.49255	8.39943	5.30317	6.64259	7.03161	6.33059	6.24466	6.60284	6.2335	9.50827	7.43711
AT1G14320_1	SAC52, RPL10, RPL10A	Ribosomal protein L16p/L10e family protein	14.1701	13.9457	14.1059	13.9889	14.0956	14.6159	13.7629	13.8259	13.8536	14.1415	12.2161	14.3409	14.4664	13.9705	14.368	14.0631	14.1043	13.7572
AT1G14320_2	SAC52, RPL10A	Ribosomal protein L16p/L10e family protein	14.2097	13.7801	14.1409	13.8211	13.8996	14.2477	13.6608	13.7304	13.787	14.0399	14.1538	14.2396	14.3476	13.8635	14.168	13.794	13.9015	13.5537
AT1G14330_1		Galactose oxidase/kelch repeat superfamily protein	12.1448	11.4106	11.4478	10.0749	11.3957	11.6008	12.8265	12.2334	11.3171	11.2525	10.3824	11.2696	10.7399	12.2055	11.2468	11.5531	11.8837	12.2811
AT1G14340_1		RNA-binding (RRM/RBD/RNP motifs) family protein	5.85518	7.69281	9.50426	6.23571	9.13001	7.85282	7.70583	9.70045	8.51344	6.99665	9.03725	6.44327	8.77972	9.2961	9.48519	9.76504	8.84123	6.85958
AT1G14345_1		NAD(P)-linked oxidoreductase superfamily protein	13.0376	12.2421	11.1401	8.48595	10.7525	12.9075	12.2226	9.30487	6.32578	12.5311	12.789	14.0729	12.1049	9.3634	12.498	12.0597	11.3535	10.4248
AT1G14350_1	FLP, AtMYB124, MYB124	Duplicated homeodomain-like superfamily protein	10.9474	8.74907	11.0667	8.58709	10.2914	11.028	10.6214	5.34752	6.90306	12.0461	10.6808	9.95214	10.0927	10.8276	9.30747	9.79514	6.96227	6.25827
AT1G14360_1	ATUTR3, UTR3	UDP-galactose transporter 3	11.3996	11.2209	9.65158	9.78801	9.78061	10.8845	11.2077	11.4267	10.564	11.2301	11.634	8.29952	12.2395	11.7462	11.1962	11.2903	11.2513	10.1149
AT1G14370_1	APK2A, PBL2	protein kinase 2A	10.8373	11.9444	10.1772	12.0254	9.82135	9.56557	10.6852	11.9622	11.0339	9.3629	7.72814	10.1379	11.1693	11.227	10.3619	10.2586	9.25137	11.91
AT1G14380_1	IQD28	IQ-domain 28	9.42376	7.21367	8.34094	9.47759	8.73143	10.432	8.01301	10.1882	7.68259	10.0624	9.59775	7.58895	8.12736	9.69151	7.56431	10.5633	10.6116	11.4086
AT1G14380_2	IQD28	IQ-domain 28	9.56445	7.16804	8.70388	9.27713	8.54972	10.3174	8.01365	10.2954	7.16427	9.67168	8.41943	7.16223	7.93836	9.58774	7.68956	10.2474	10.5366	12.7443
AT1G14390_1		Leucine-rich repeat protein kinase family protein	7.53749	9.16491	6.62019	6.71217	8.78126	6.44909	7.65442	8.20895	6.82741	7.16967	8.22882	7.4483	9.50926	8.97751	8.1143	7.31998	8.99181	6.50864
AT1G14400_1	UBC1, ATUBC1	ubiquitin carrier protein 1	13.9333	13.6166	13.754	13.8131	13.9123	13.5334	13.8434	13.9091	14.009	13.648	14.0001	13.4577	13.6804	13.6893	13.6387	13.7939	13.4965	13.6064
AT1G14410_1	ATWHY1, PTAC1, WHY1	ssDNA-binding transcriptional regulator	11.3681	10.4999	13.0774	10.6733	11.9813	12.1431	10.3706	9.12011	7.73963	12.2676	12.4854	11.9342	12.0845	12.0219	12.1659	10.6417	10.262	9.70068
AT1G14420_1	AT59	Pectate lyase family protein	6.95998	6.64204	6.21771	7.91068	5.90277	7.44547	5.3398	5.5627	9.45901	5.47382	6.26048	6.43408	5.76502	5.6765	6.15857	6.07462	6.21515	7.70793
AT1G14430_1		glyoxal oxidase-related protein	9.59171	6.91856	7.18898	8.19906	7.24893	8.04288	5.65984	5.99414	9.98128	6.86628	6.84329	8.45705	6.00398	6.11136	5.82221	5.45101	5.44276	9.29187
AT1G14440_1	AtHB31, HB31, ZHD4	homeobox protein 31	12.439	10.1043	10.7041	6.12948	10.8913	11.6086	12.0644	6.74749	5.87885	11.6821	11.7953	10.7633	9.87667	10.8108	10.4672	10.1068	8.31525	5.45634
AT1G14450_1		NADH dehydrogenase (ubiquinone)s	10.744	11.9108	11.4047	11.904	11.2447	11.1975	11.5009	11.683	12.9747	11.442	11.5194	11.4698	11.5825	11.8726	10.937	11.4321	11.5915	12.2862
AT1G14455_1		unknown protein; FUNCTIONS IN: molecular_function unknown; INVOLVED IN: biological_process unknown; LOCATED IN: endomembrane system; Has 30201 Blast hits to 17322 proteins in 780 species: Archae - 12; Bacteria - 1396; Metazoa - 17338; Fungi - 3422; Plants	9.45023	10.4468	10.2597	11.2019	8.51155	9.27128	8.48152	10.8505	12.3605	8.10358	9.06874	9.90959	10.4164	10.9371	8.73346	8.68217	8.37076	11.373
AT1G14460_1		AAA-type ATPase family protein	9.3031	7.15149	9.37286	9.17387	9.06862	9.78348	9.07687	7.43317	8.53558	9.67918	10.1893	10.1524	9.21385	7.22548	7.61207	6.80969	10.6698	7.47049
AT1G14470_1		Pentatricopeptide repeat (PPR) superfamily protein	8.02958	6.45861	9.05774	7.3313	9.40719	8.9836	8.62252	7.10244	10.2862	6.81039	6.93015	10.1322	7.68765	6.2545	7.48648	7.26804	7.85906	9.40611
AT1G14480_1		Ankyrin repeat family protein	12.5339	9.37023	12.0236	7.3137	12.399	11.2556	11.5791	7.57178	10.0515	10.8068	10.0065	11.3491	11.6041	11.8889	9.46131	7.02121	5.32193	7.15955
AT1G14480_2		Ankyrin repeat family protein	11.0811	10.6076	11.337	11.7351	11.6209	11.2553	9.32841	8.72574	8.41089	10.3256	9.31576	10.4266	9.99022	11.1392	9.76742	8.67663	6.49422	8.08274
AT1G14490_1		Predicted AT-hook DNA-binding family protein	8.73902	9.80579	10.2239	10.3269	8.57136	11.8719	9.05222	9.58036	11.2146	9.03104	8.89382	9.64833	9.77617	10.1306	8.53902	10.0265	11.3696	11.0648
AT1G14500_1		Ankyrin repeat family protein	6.40694	6.4675	6.56291	7.4133	5.97509	6.52978	5.22514	8.23136	8.1196	5.97474	6.52466	6.95281	5.9951	6.28945	6.01459	6.17605	6.0614	7.49625
AT1G14510_1	AL7	alfin-like 7	12.6414	13.1846	12.7657	13.4817	11.9878	12.6516	12.5131	10.8591	13.1888	12.4499	12.0185	12.0983	11.909	12.466	11.5972	11.2678	12.1918	11.2754
AT1G14520_1	MIOX1	myo-inositol oxygenase 1	9.01977	6.70121	7.6347	7.28107	8.50336	5.67439	6.80312	10.6969	8.14599	5.93913	5.42914	9.74563	6.16807	9.77335	7.96019	7.56077	7.13544	6.47425
AT1G14520_2	MIOX1	myo-inositol oxygenase 1	10.1667	6.28763	7.89561	6.94252	7.94385	5.82007	5.95019	10.8672	7.88325	5.5773	5.74312	9.86297	6.08612	9.15396	7.99541	6.34811	7.45084	7.10999
AT1G14530_1	THH1	Protein of unknown function (DUF1084)	11.8781	12.2025	11.5261	13.2346	10.9207	11.3376	10.4972	10.4038	12.7456	11.3202	10.7849	12.6011	12.3621	12.6441	11.5344	10.3943	11.9813	11.6226
AT1G14540_1		Peroxidase superfamily protein	12.2385	13.0015	12.0091	12.5472	12.1827	12.7517	12.7345	12.8783	13.0012	12.0144	11.9849	13.1895	12.1284	12.422	12.8619	12.6461	11.8505	12.973
AT1G14549_1		unknown protein; LOCATED IN: endomembrane system; Has 30201 Blast hits to 17322 proteins in 780 species: Archae - 12; Bacteria - 1396; Metazoa - 17338; Fungi - 3422; Plants - 5037; Viruses - 0; Other Eukaryotes - 2996 (source: NCBI BLink).	5.27834	6.13098	6.36721	6.10176	5.37095	5.83529	5.47201	5.11375	6.6827	4.99325	5.34883	6.44367	5.70507	5.33579	5.61972	5.15273	7.55261	6.13613
AT1G14550_1		Peroxidase superfamily protein	7.84822	9.06971	7.93984	9.44887	7.08007	7.74574	6.21518	9.85286	10.0362	6.00178	7.09647	8.37846	7.91035	7.2826	7.39633	6.94446	6.14392	8.79821
AT1G14560_1		Mitochondrial substrate carrier family protein	11.835	6.63801	10.1431	7.16937	9.82431	10.8498	10.5826	8.51881	10.799	9.24416	11.7687	10.4466	5.82266	7.88829	11.1952	6.08589	6.23476	9.27822
AT1G14570_1		UBX domain-containing protein	10.5563	11.2639	11.7384	9.87501	12.0416	12.1111	10.9101	11.8053	11.9541	11.0107	12.649	11.7179	10.9735	10.6801	11.936	10.6655	11.1689	10.5368
AT1G14570_3		UBX domain-containing protein	11.1296	12.1608	11.6898	8.35585	12.4586	10.4792	11.8747	12.2379	11.9929	11.6967	11.6	10.658	11.937	10.9586	12.1911	10.7223	11.7446	11.185
AT1G14580_1		C2H2-like zinc finger protein	10.8312	10.0272	10.2103	10.8995	9.84735	12.263	10.7998	9.34185	12.0299	10.4753	11.6612	12.425	11.3925	9.05213	11.7971	7.85889	8.4574	11.6063
AT1G14590_1		Nucleotide-diphospho-sugar transferase family protein	6.46347	7.64773	6.10915	7.42494	9.00096	10.3348	9.0324	10.0091	6.96792	9.03953	10.4456	9.64297	8.22766	9.80599	7.80195	8.43356	8.80265	6.93242
AT1G14600_1		Homeodomain-like superfamily protein	10.6205	9.06626	8.64849	8.54434	6.68587	8.20321	7.45819	6.68533	9.43672	6.51398	7.78223	6.77376	8.52032	6.41818	6.4815	7.2043	8.21795	9.33442
AT1G14610_1	TWN2, VALRS	valyl-tRNA synthetase / valine--tRNA ligase (VALRS)	13.3788	12.1602	13.2563	13.5338	12.2795	12.315	12.693	11.9807	8.66519	13.3252	13.4656	12.566	13.4415	12.9507	12.3508	13.3499	13.1874	13.3883
AT1G14620_1	DECOY	decoy	6.3028	9.77562	11.6425	13.1816	8.63501	9.30023	9.62064	10.9716	6.36417	10.5027	10.5932	10.3819	10.3151	11.0082	10.7387	8.33652	10.9355	8.60033
AT1G14620_2	DECOY	decoy	6.62581	8.75293	11.6415	12.8375	6.86336	7.70946	9.43429	10.3654	6.98535	9.41934	9.84141	9.99027	9.89871	8.76405	10.8037	8.1605	11.0269	7.96241
AT1G14630_1		unknown protein; BEST Arabidopsis thaliana protein match is: unknown protein (TAIR:AT2G01990.1); Has 125 Blast hits to 123 proteins in 14 species: Archae - 0; Bacteria - 0; Metazoa - 0; Fungi - 0; Plants - 125; Viruses - 0; Other Eukaryotes - 0 (source: N	7.37322	6.126	9.6561	7.47435	9.09312	6.96111	7.41641	5.50523	7.96401	5.91367	12.1265	7.15032	7.40814	10.3745	7.97274	7.28668	5.39654	7.76018
AT1G14640_1		SWAP (Suppressor-of-White-APricot)/surp domain-containing protein	10.5526	10.8753	10.8377	12.4805	11.4381	11.3588	11.6516	11.6063	10.1886	9.87375	10.5429	10.49	11.7869	12.5529	11.3585	11.3486	11.0283	10.8994
AT1G14642_1		unknown protein; FUNCTIONS IN: molecular_function unknown; INVOLVED IN: biological_process unknown; LOCATED IN: cellular_component unknown; Has 0 Blast hits to 0 proteins in 0 species (source: NCBI BLink).	6.89647	9.34747	8.59401	11.8864	7.85522	10.1418	9.30631	11.148	10.7429	7.96784	8.28327	11.6095	10.4178	7.78868	7.165	7.83112	6.30429	10.2077
AT1G14650_1		SWAP (Suppressor-of-White-APricot)/surp domain-containing protein / ubiquitin family protein	12.3186	10.444	11.7396	12.1266	12.0345	12.5416	12.611	12.115	11.3626	12.3465	12.9905	11.9872	10.9967	12.339	12.4737	11.6762	9.79474	11.7293
AT1G14660_1	ATNHX8, NHX8	Na+/H+ exchanger 8	7.64254	10.8386	10.7758	7.82762	5.95829	6.77638	7.71946	12.8252	8.82833	9.5742	7.36789	8.30878	10.4263	6.14598	8.40227	5.50366	7.36279	7.16879
AT1G14660_2	NHX8	Na+/H+ exchanger 8	4.86175	5.34148	6.29574	11.3099	7.19425	5.86159	5.38783	12.7306	5.33131	9.67423	4.92931	6.8891	9.98988	4.95432	8.01981	10.4064	9.69396	5.28999
AT1G14670_1		Endomembrane protein 70 protein family	12.1919	12.2663	12.2163	12.8332	12.542	11.5876	12.5033	12.0416	11.6511	12.4481	12.4494	12.1203	12.401	12.6402	12.2262	12.4294	12.246	11.9234
AT1G14680_1		unknown protein; BEST Arabidopsis thaliana protein match is: unknown protein (TAIR:AT4G09060.1); Has 8132 Blast hits to 6366 proteins in 685 species: Archae - 171; Bacteria - 671; Metazoa - 4046; Fungi - 445; Plants - 318; Viruses - 23; Other Eukaryotes -	9.29141	6.27883	7.04289	6.71047	9.28258	6.73679	9.73957	8.58945	7.28404	8.72659	6.81486	8.31231	6.8895	6.93529	7.21663	6.63225	9.38493	6.86318
AT1G14685_1	BPC2, BBR/BPC2, ATBPC2	basic pentacysteine 2	11.7563	11.1805	12.4449	12.4908	11.5106	13.1885	12.4768	11.7631	10.0409	12.7795	11.761	12.4044	12.2056	11.3261	12.7	10.3805	12.0714	11.5551
AT1G14686_1		ENTH/ANTH/VHS superfamily protein	7.73853	7.85284	7.16346	7.87605	6.92626	7.02785	6.11014	9.16531	8.73959	5.78044	6.20489	7.68443	6.89225	6.86041	6.43633	5.92671	7.73195	8.28818
AT1G14687_1	AtHB32, HB32, ZHD14	homeobox protein 32	7.13919	6.73577	7.27248	7.13825	6.12196	7.05064	5.51803	8.05078	8.81973	6.92159	7.10668	8.16127	6.12698	9.04253	6.45233	6.6308	5.36942	7.85963
AT1G14688_1		FUNCTIONS IN: molecular_function unknown; INVOLVED IN: biological_process unknown; LOCATED IN: cellular_component unknown; CONTAINS InterPro DOMAIN/s: E3 Ubiquitin ligase (InterPro:IPR022170); Has 30201 Blast hits to 17322 proteins in 780 species: Archae	7.966	11.2967	5.07188	4.94751	5.1898	4.88542	4.95524	4.90646	6.0425	9.35906	10.9772	4.93717	5.53385	4.90645	5.03836	4.80491	4.98404	5.32149
AT1G14690_1	MAP65-7	microtubule-associated protein 65-7	10.8841	12.1684	12.4365	12.5823	12.1514	12.061	11.8191	10.3872	11.127	12.2101	12.2304	12.1282	12.3653	11.788	12.5069	8.41656	10.1462	9.71371
AT1G14700_1	PAP3, ATPAP3	purple acid phosphatase 3	8.84473	11.67	9.76822	5.9286	8.9901	8.88442	7.35666	8.59944	7.74894	10.3587	11.1256	9.0234	9.24192	10.9033	9.51179	8.71242	6.79985	6.39847
AT1G14700_2	PAP3, ATPAP3	purple acid phosphatase 3	8.11059	11.5842	9.36896	6.02974	9.02089	8.86979	7.30353	8.60149	7.58907	10.2019	11.0619	8.90076	9.15397	10.6683	9.38365	8.65094	6.8285	6.9554
AT1G14710_1		hydroxyproline-rich glycoprotein family protein	12.8166	12.9546	12.9582	13.1304	12.713	13.3193	12.9174	11.7542	9.37701	12.7534	12.7492	12.7146	12.0481	12.2564	13.0487	12.9314	11.785	12.8242
AT1G14720_1	XTR2, EXGT-A2, ATXTH28, XTH28	xyloglucan endotransglucosylase/hydrolase 28	11.1056	11.3202	12.1624	12.1637	11.5957	12.4282	11.2329	10.4745	10.7445	12.251	11.6998	11.6924	12.0776	12.1282	12.4515	9.89598	11.9795	11.7007
AT1G14730_1		Cytochrome b561/ferric reductase transmembrane protein family	8.2077	7.88564	8.39691	8.63971	11.0357	9.3678	9.06975	8.32709	9.08935	10.6174	11.8641	9.50564	11.5867	7.06959	7.75088	6.40763	11.6726	8.88798
AT1G14740_1		Protein of unknown function (DUF1423)	12.552	12.5948	11.7477	12.3877	12.7285	12.9034	12.1605	12.3724	11.8242	12.5133	12.7149	12.617	12.5083	11.6255	12.9452	12.9931	11.8114	12.8963
AT1G14750_1	SDS	Cyclin family protein	6.162	7.24632	8.89359	7.64983	9.35682	9.5683	8.15292	10.2698	8.18957	5.8417	6.62531	7.08731	6.75541	6.07941	6.31103	8.83672	7.07338	6.67567
AT1G14750_2	SDS	Cyclin family protein	8.42262	7.17371	11.1244	6.18867	10.2299	10.2675	9.86738	8.07753	6.82953	8.12366	8.1561	8.21835	5.78709	7.98236	9.30382	5.45236	6.91639	6.7604
AT1G14755_1		S locus-related glycoprotein 1 (SLR1) binding pollen coat protein family	5.0201	5.3536	5.32593	5.35627	5.14	5.44041	5.43985	4.9368	5.61389	4.88262	4.93464	4.96498	5.26721	5.19336	5.17862	5.43347	4.88255	5.14979
AT1G14760_1	KNATM	KNOX Arabidopsis thaliana meinox	8.38571	10.0205	9.3523	11.4656	9.93383	8.52135	12.3397	11.6319	11.319	10.5869	8.15661	9.62565	10.5203	10.5742	7.62285	10.8559	11.4068	9.35607
AT1G14760_2	KNATM	KNOX Arabidopsis thaliana meinox	6.42638	6.82307	7.32729	7.79499	9.07616	6.52942	9.52483	9.67979	7.95908	9.11522	6.53288	8.03906	8.9718	9.73365	5.95757	9.68093	10.3608	7.07416
AT1G14760_3	KNATM	KNOX Arabidopsis thaliana meinox	5.92824	5.51662	5.98013	6.06029	8.87483	4.93748	7.02501	7.35397	6.58143	9.79867	5.36116	6.965	8.40811	9.41555	4.9656	9.01366	9.90682	6.49246
AT1G14770_1		RING/FYVE/PHD zinc finger superfamily protein	12.9817	10.5831	11.379	9.12152	8.46986	11.1733	12.2022	11.925	9.70931	11.6309	9.70541	10.6163	10.2807	11.6358	10.1708	9.66437	13.0098	9.56075
AT1G14780_1		MAC/Perforin domain-containing protein	9.6295	7.60238	8.31897	9.38413	9.96115	8.21067	12.153	11.9998	12.7417	6.96378	9.68974	10.6382	8.97431	10.6748	10.191	13.0248	11.7996	13.5366
AT1G14790_1	RDR1, ATRDRP1	RNA-dependent RNA polymerase 1	7.43756	7.31538	6.35695	7.38388	10.6845	8.58261	8.73414	11.1477	8.79108	8.78496	7.69611	6.65381	8.34181	8.24971	8.93026	9.73899	10.8129	7.90762
AT1G14800_1		Nucleic acid-binding, OB-fold-like protein	8.10978	8.61677	7.26806	10.1874	7.61681	6.73204	7.61728	9.52994	9.96913	7.41027	7.00482	8.77378	8.31785	7.04954	6.15582	9.99615	9.89399	8.95659
AT1G14810_1		semialdehyde dehydrogenase family protein	12.234	12.0446	12.5987	12.1142	11.6109	12.3421	11.6839	11.4384	12.8216	12.1204	10.7281	12.91	11.3728	11.7779	12.377	11.4181	11.7963	11.7355
AT1G14820_1		Sec14p-like phosphatidylinositol transfer family protein	10.3781	11.2967	10.7637	12.4097	9.56819	8.32208	8.35051	9.93463	8.54849	10.6929	9.54419	9.35481	9.0832	11.8181	9.60842	9.37992	8.5585	9.61324
AT1G14820_3		Sec14p-like phosphatidylinositol transfer family protein	9.82509	10.9136	10.3622	12.2973	9.48448	7.68043	8.71926	9.8993	8.25983	10.5195	9.66898	9.37548	8.5103	11.3695	9.34039	9.1996	8.56074	8.17861
AT1G14830_1	ADL1C, ADL5, DRP1C, DL1C	DYNAMIN-like 1C	11.4822	10.4441	12.1823	9.69649	12.247	11.6993	11.2387	11.6578	12.6412	11.578	11.6769	12.0205	12.3298	10.8091	11.1981	11.454	11.3926	12.1054
AT1G14840_1	ATMAP70-4, MAP70-4	microtubule-associated proteins 70-4	11.6082	12.0901	10.392	11.6051	9.21813	7.34453	7.46166	9.63171	7.05246	10.6224	10.0987	10.1457	10.7067	8.58089	9.3011	10.6091	8.10087	6.51557
AT1G14840_2	MAP70-4	microtubule-associated proteins 70-4	12.5898	12.7305	12.4093	11.9337	11.4753	12.341	11.3066	9.90156	6.54071	12.4628	12.2837	12.0743	12.3011	10.3647	11.9571	9.49066	11.4493	7.30449
AT1G14850_1	NUP155	nucleoporin 155	11.2219	10.1721	12.3896	9.76562	8.69448	10.826	9.62046	7.55152	12.2609	11.0755	9.96669	10.0056	8.68758	10.2103	10.603	10.3042	9.04426	11.0505
AT1G14860_1	atnudt18, NUDT18	nudix hydrolase homolog 18	8.59901	10.0521	10.6778	10.4615	9.36843	9.80312	9.49514	9.51424	9.51978	8.24518	8.8917	10.3513	9.48388	9.59402	8.87665	9.38281	9.32744	10.3687
AT1G14870_1	PCR2	PLANT CADMIUM RESISTANCE 2	12.3474	13.3437	12.1128	13.3431	13.4555	12.9068	14.0925	14.344	13.7334	12.38	13.0532	12.5173	13.2728	13.3251	13.1621	13.9122	13.7007	13.5734
AT1G14880_1	PCR1	PLANT CADMIUM RESISTANCE 1	9.3301	11.3887	9.51148	12.6082	13.1407	12.3037	13.8574	14.1696	13.4872	10.1607	10.2139	8.87473	13.7396	13.5998	13.3423	14.2208	14.1574	13.6464
AT1G14890_1		Plant invertase/pectin methylesterase inhibitor superfamily protein	10.9464	11.2771	11.0889	9.33618	10.8813	12.8107	10.4914	10.059	10.7127	9.47473	10.6843	10.6469	10.068	10.5311	11.3976	9.82745	10.1236	10.2599
AT1G14900_1	HMGA	high mobility group A	12.1559	11.4732	12.2844	10.996	12.2299	12.6349	12.1156	12.331	13.1794	11.9301	11.3664	12.1326	11.5247	11.4908	12.2951	11.2823	8.42946	9.99963
AT1G14910_1		ENTH/ANTH/VHS superfamily protein	12.369	10.028	11.2975	11.8816	12.4905	11.9498	10.6275	12.1579	12.6617	11.375	12.1519	11.8244	11.7454	11.1664	11.8471	10.1454	11.1639	11.2231
AT1G14920_1	GAI, RGA2	GRAS family transcription factor family protein	10.9377	11.78	10.7429	11.8102	11.9163	11.9007	10.5973	10.6842	11.0062	11.0601	10.9883	11.3209	10.2282	10.8601	11.1524	10.782	10.8631	10.613
AT1G14930_1		Polyketide cyclase/dehydrase and lipid transport superfamily protein	8.05547	9.21518	8.78928	9.579	7.70638	8.15133	8.33028	8.23169	9.58597	7.4762	8.09984	9.33208	8.61823	8.0881	8.50259	9.79539	7.99009	8.76293
AT1G14940_1		Polyketide cyclase/dehydrase and lipid transport superfamily protein	6.73611	6.00171	6.108	6.47166	5.59349	6.72595	6.83184	6.78411	10.7201	5.24507	5.92264	6.50089	7.96652	5.76719	5.61848	11.5535	10.6998	6.88039
AT1G14940_2		Polyketide cyclase/dehydrase and lipid transport superfamily protein	8.59182	9.3978	8.81073	10.0709	7.88443	8.04141	8.20279	8.79057	11.045	7.98785	8.49649	9.43909	8.79506	8.69089	8.04202	11.5445	10.3035	9.87705
AT1G14950_1		Polyketide cyclase/dehydrase and lipid transport superfamily protein	6.89784	8.10099	7.21102	8.35487	6.48251	6.75831	6.79841	7.49567	9.37969	8.31185	6.95535	6.99878	7.40051	7.17757	6.20761	8.39171	6.33506	7.49489
AT1G14960_1		Polyketide cyclase/dehydrase and lipid transport superfamily protein	7.99023	8.67931	7.85507	9.69316	7.52676	6.97629	6.88873	10.7215	10.7943	6.3934	7.75751	8.30946	8.212	9.6488	6.66956	8.87629	9.01668	9.4669
AT1G14970_1		O-fucosyltransferase family protein	9.49502	7.04547	8.47797	7.29889	9.3254	8.85229	6.39366	6.9109	7.9163	9.41851	8.41155	9.5956	10.1111	7.09838	9.58098	8.74474	7.24473	8.87131
AT1G14980_1	CPN10	chaperonin 10	11.8374	11.5618	13.6004	9.43146	11.4081	13.5218	12.565	9.31989	12.5659	12.2363	12.3547	13.0077	10.1676	11.5985	12.806	8.8001	10.8104	9.70056
AT1G14990_1		unknown protein; FUNCTIONS IN: molecular_function unknown; INVOLVED IN: biological_process unknown; LOCATED IN: endomembrane system; EXPRESSED IN: 22 plant structures; EXPRESSED DURING: 13 growth stages; Has 34 Blast hits to 34 proteins in 12 species: Arc	11.3686	11.7556	12.5571	11.776	11.9134	8.90276	11.5769	10.1646	11.6604	12.0699	11.3557	10.8043	11.1028	10.6537	10.1582	10.2591	9.86931	10.6692
AT1G14990_2		unknown protein; FUNCTIONS IN: molecular_function unknown; INVOLVED IN: biological_process unknown; LOCATED IN: endomembrane system; EXPRESSED IN: 22 plant structures; EXPRESSED DURING: 13 growth stages.	6.20431	8.47183	6.64094	6.10514	7.36841	5.59902	6.4672	6.32429	5.97961	6.68157	6.30052	5.43508	7.23786	6.66832	5.24324	8.97503	7.91127	5.49758
AT1G15000_1	scpl50	serine carboxypeptidase-like 50	11.6601	9.36961	11.0824	9.87551	11.0437	11.8594	7.30551	8.6958	11.2747	10.0024	7.75753	10.1477	8.3777	7.48739	9.27709	6.69254	7.12456	9.55946
AT1G15010_1		unknown protein; BEST Arabidopsis thaliana protein match is: unknown protein (TAIR:AT2G01300.1); Has 71 Blast hits to 71 proteins in 13 species: Archae - 0; Bacteria - 2; Metazoa - 0; Fungi - 0; Plants - 69; Viruses - 0; Other Eukaryotes - 0 (source: NCBI	14.2101	14.4644	13.8696	14.172	14.5501	13.844	14.5542	14.4377	14.0965	14.1913	14.3605	14.3453	14.4373	14.3931	14.0076	14.4206	14.0444	14.1906
AT1G15015_1		F-box family protein	6.45339	5.32721	5.32481	5.46135	5.11492	9.67833	7.59082	9.29123	5.75979	5.8902	11.2569	5.48168	9.4171	4.90766	5.72045	11.4615	10.6301	5.44263
AT1G15020_1	ATQSOX1, QSO2, QSOX1	quiescin-sulfhydryl oxidase 1	10.7192	10.0825	9.20244	8.52415	10.8471	10.1135	9.27701	9.03547	10.1659	9.74915	10.9659	9.59037	9.29349	11.3099	9.57689	8.53251	8.81879	10.1721
AT1G15020_2	ATQSOX1, QSO2, QSOX1	quiescin-sulfhydryl oxidase 1	10.9944	9.97508	4.48896	4.55613	10.0461	8.7736	9.30578	10.4734	4.65611	10.2995	10.1799	8.14214	9.71374	9.50722	9.22089	6.75538	10.2942	9.69646
AT1G15030_1		Protein of unknown function (DUF789)	12.6639	12.4521	12.7009	12.6891	12.1977	11.993	12.2589	11.649	8.79868	12.0984	12.518	13.1102	12.0517	12.5199	13.0621	11.919	12.311	12.61
AT1G15040_1		Class I glutamine amidotransferase-like superfamily protein	8.8029	11.2866	8.17992	10.5192	11.2282	10.4072	12.7315	12.321	9.99649	12.131	9.51101	12.0281	10.8167	8.33613	9.8343	11.1275	10.8672	13.1212
AT1G15040_2		Class I glutamine amidotransferase-like superfamily protein	7.80888	11.476	9.16571	12.0225	8.10318	9.03283	8.53806	10.1418	4.80739	11.9961	5.43739	9.69908	9.58871	7.00713	7.1624	10.2945	9.93185	4.78892
AT1G15045_1		hypothetical protein	8.71961	11.1937	12.5168	10.0809	9.98413	9.90314	10.508	12.4888	10.0871	8.81935	9.68943	8.70462	12.9681	12.8866	12.0919	12.7331	9.60835	10.1462
AT1G15050_1	IAA34	indole-3-acetic acid inducible 34	8.92246	9.68454	8.97399	10.4746	7.99242	9.25839	10.307	9.02459	11.6518	9.69163	10.6151	8.87477	9.17212	10.4275	7.76532	7.79757	10.7623	9.75677
AT1G15060_1		Uncharacterised conserved protein UCP031088, alpha/beta hydrolase	11.5316	11.6077	10.4583	10.6817	11.9279	12.269	11.8867	9.61526	12.0365	11.642	11.9214	10.9606	11.8512	11.478	10.8094	11.6702	6.79071	10.9063
AT1G15080_1	ATPAP2, ATLPP2, LPP2	lipid phosphate phosphatase 2	11.9678	6.01766	6.39138	6.95257	10.6255	6.87525	5.0349	4.97329	6.50428	9.15783	6.17656	6.13046	8.25485	11.0055	10.1192	5.14127	6.59276	5.75928
AT1G15100_1	RHA2A	RING-H2 finger A2A	12.8129	11.436	11.8975	10.3414	11.0019	11.0798	11.6846	13.1997	7.96557	10.4047	11.7157	11.7593	10.5913	11.5242	11.4298	12.5503	12.9124	13.4919
AT1G15110_1		phosphatidyl serine synthase family protein	9.55226	13.7332	11.8899	10.5134	12.8326	11.199	13.3499	12.5206	11.9645	13.0369	12.0338	13.1626	12.3217	12.3359	10.9851	12.0351	12.2112	12.3609
AT1G15110_2		phosphatidyl serine synthase family protein	8.46687	12.2515	10.9695	9.25949	12.445	12.0704	12.4902	12.0526	10.8546	12.4139	11.5064	13.5444	13.1692	12.2595	11.7644	11.9682	12.4208	12.6411
[truncated: 14,608 more rows]
