# Supplementary material for: Spatial dissection of the Arabidopsis thaliana transcriptional response to downy mildew using Fluorescence Activated Cell Sorting
Source: Front Plant Sci. 2015 Jul 10;6:527. doi: 10.3389/fpls.2015.00527 (PMC4498041; doi:10.3389/fpls.2015.00527)
Supplement: Table S2 — Transcripts differentially expressed between uninfected control, Hpa-proximal, and Hpa-distal cells at 5 and 7 d.p.i. Gene IDs, names and descriptions are given based on the TAIR10 genome annotation. Mean log2 expression values are given in columns D-I–the names of these columns are given in the format “Cell type, time point,” where “Control5” is control cells at 5 d.p.i. Columns J-M are fold-changes for distal and proximal cells at 5 d.p.i. and 7 d.p.i., relative to uninfected controls at the respective time points. Columns N (“Group@5dpi”) and O (“Group@7dpi”) give the names of the groups which that transcript belonged to (see Figure 4), or state “Not DE” if not differentially expressed at that time point. Column P (“Newly detected?”) states “Yes” or “No” as to whether the gene is newly detected in our dataset, based on the analysis in Figure 5A. [file TableS2.XLS]

## Sheet: TableS2.txt
GeneID	Name	Description	Control5	Distal5	Proximal5	Control7	Distal7	Proximal7	Distal5/Control5	Proximal5/Control5	Distal7/Control7	Proximal7/Control7	Group@5dpi	Group@7dpi	Newly detected?
AT1G01150_1		Homeodomain-like protein with RING/FYVE/PHD-type zinc finger domain	5.98979	6.09022	6.34101	5.49654	5.38924	11.2443	0.100422	0.351219	-0.1073	5.74778	Not DE	Infection-site-specific induction	Yes
AT1G01680_1	ATPUB54, PUB54	plant U-box 54	6.94029	10.4175	9.9883	7.57966	10.3572	11.513	3.4772	3.04802	2.77753	3.93333	Not DE	Systemic induction	Yes
AT1G02520_1	PGP11	P-glycoprotein 11	7.43349	7.28373	9.14441	6.38982	8.35244	10.2036	-0.149757	1.71092	1.96262	3.81379	Not DE	Systemic induction	Yes
AT1G02850_1	BGLU11	beta glucosidase 11	7.12357	10.5476	11.1866	7.719	9.29609	12.2128	3.42404	4.06307	1.57709	4.4938	Systemic induction	Systemic induction	No
AT1G02850_2	BGLU11	beta glucosidase 11	6.87499	9.57001	11.2581	7.42616	9.09414	11.8645	2.69502	4.38312	1.66798	4.43837	Systemic induction	Localized induction	No
AT1G02850_3	BGLU11	beta glucosidase 11	6.68295	10.5349	11.3791	7.79758	9.28649	12.1649	3.85199	4.69612	1.48891	4.3673	Systemic induction	Systemic induction	No
AT1G02850_4	BGLU11	beta glucosidase 11	6.30388	9.97491	11.3715	7.85617	9.25614	12.3824	3.67104	5.06762	1.39997	4.52622	Systemic induction	Localized induction	No
AT1G02850_5	BGLU11	beta glucosidase 11	7.08278	10.1049	11.4378	7.6762	9.48657	12.4925	3.02207	4.35506	1.81038	4.81635	Systemic induction	Localized induction	No
AT1G05260_1	RCI3, RCI3A	Peroxidase superfamily protein	6.53469	8.62788	12.9455	7.0857	8.57568	13.1651	2.09319	6.4108	1.48998	6.07942	Not DE	Localized induction	Yes
AT1G05880_1	ATARI12, ARI12	RING/U-box superfamily protein	6.74635	6.99438	10.4727	6.24921	6.83261	11.8968	0.248031	3.72631	0.583402	5.64755	Not DE	Infection-site-specific induction	No
AT1G05910_1		cell division cycle protein 48-related / CDC48-related	11.8633	11.4808	5.94922	9.84331	10.0756	9.4105	-0.382441	-5.91403	0.232244	-0.432816	Repression	Not DE	Yes
AT1G06770_2	DRIP1	DREB2A-interacting protein 1	6.58254	7.69937	9.55636	6.06492	7.02267	6.68594	1.11682	2.97382	0.957749	0.621019	Localized induction	Not DE	Yes
AT1G07320_1	RPL4	ribosomal protein L4	12.8659	13.0586	11.9746	12.6283	12.4199	10.1116	0.192711	-0.891212	-0.208475	-2.5167	Not DE	Localized repression	No
AT1G10930_1	ATSGS1, RECQ4A, ATRECQ4A	DNA helicase (RECQl4A)	6.46471	10.5915	6.86833	11.3689	10.6135	7.96585	4.12678	0.403619	-0.755361	-3.40303	Not DE	Systemic repression	Yes
AT1G11720_1	ATSS3, SS3	starch synthase 3	10.9932	10.1102	9.07464	11.1964	10.8157	6.99017	-0.883	-1.91858	-0.380718	-4.20622	Not DE	Localized repression	No
AT1G12244_1		Polynucleotidyl transferase, ribonuclease H-like superfamily protein	9.22826	8.44125	10.3862	11.2934	9.87743	7.72636	-0.78701	1.15792	-1.41594	-3.56701	Not DE	Systemic repression	Yes
AT1G12845_1		unknown protein; FUNCTIONS IN: molecular_function unknown; INVOLVED IN: biological_process unknown; LOCATED IN: endomembrane system; EXPRESSED IN: 22 plant structures; EXPRESSED DURING: 13 growth stages; Has 8 Blast hits to 8 proteins in 4 species: Archae	11.8265	12.064	10.6166	12.5243	12.423	7.20693	0.237486	-1.20989	-0.101279	-5.31732	Not DE	Localized repression	No
AT1G13380_1		Protein of unknown function (DUF1218)	12.2028	12.3057	11.6977	12.4187	12.1383	9.55413	0.102938	-0.505064	-0.280365	-2.86457	Not DE	Localized repression	No
AT1G13480_1		Protein of unknown function (DUF1262)	7.24911	7.3194	10.6656	6.74511	7.26669	11.5865	0.0702876	3.4165	0.521582	4.84139	Not DE	Infection-site-specific induction	Yes
AT1G14690_1	MAP65-7	microtubule-associated protein 65-7	11.9701	12.2834	11.2266	12.1902	12.2519	9.59159	0.313239	-0.743491	0.0616886	-2.59865	Not DE	Localized repression	Yes
AT1G14880_1	PCR1	PLANT CADMIUM RESISTANCE 1	10.4004	12.7264	13.8647	9.86712	13.5698	14.0301	2.32597	3.46431	3.7027	4.16298	Systemic induction	Systemic induction	No
AT1G15640_1		unknown protein; BEST Arabidopsis thaliana protein match is: unknown protein (TAIR:AT1G15620.1); Has 154 Blast hits to 146 proteins in 13 species: Archae - 0; Bacteria - 0; Metazoa - 0; Fungi - 0; Plants - 154; Viruses - 0; Other Eukaryotes - 0 (source: N	7.08909	7.96338	9.5725	6.94831	7.27984	11.7635	0.874299	2.48341	0.33153	4.81521	Not DE	Infection-site-specific induction	Yes
AT1G16350_1		Aldolase-type TIM barrel family protein	9.73159	10.5713	9.8506	11.7281	10.1648	7.90212	0.839667	0.119005	-1.5633	-3.82593	Not DE	Systemic repression	No
AT1G17020_1	SRG1, ATSRG1	senescence-related gene 1	6.46087	6.43176	8.74079	6.44219	6.50141	11.0333	-0.029114	2.27992	0.0592173	4.59113	Not DE	Infection-site-specific induction	No
AT1G19610_1	LCR78, PDF1.4	Arabidopsis defensin-like protein	10.6577	10.1949	12.227	7.4445	10.353	12.4343	-0.462811	1.56933	2.90855	4.98982	Not DE	Systemic induction	No
AT1G21360_1	GLTP2	glycolipid transfer protein 2	5.06879	5.31158	9.8566	5.08743	5.57359	9.41994	0.242785	4.7878	0.486162	4.33252	Not DE	Infection-site-specific induction	Yes
AT1G21440_1		Phosphoenolpyruvate carboxylase family protein	12.242	10.6679	11.6481	12.4567	11.9502	8.04725	-1.5741	-0.593965	-0.506588	-4.4095	Not DE	Systemic repression	No
AT1G25390_1		Protein kinase superfamily protein	8.27967	10.2411	12.7978	10.7259	10.4863	12.4687	1.96144	4.51816	-0.239596	1.74274	Localized induction	Not DE	No
AT1G26420_1		FAD-binding Berberine family protein	6.63016	7.9609	10.5717	5.70207	7.00967	11.4248	1.33073	3.94157	1.3076	5.72277	Not DE	Localized induction	No
AT1G27020_1		unknown protein; BEST Arabidopsis thaliana protein match is: unknown protein (TAIR:AT1G27030.1); Has 514 Blast hits to 514 proteins in 175 species: Archae - 0; Bacteria - 311; Metazoa - 0; Fungi - 0; Plants - 65; Viruses - 0; Other Eukaryotes - 138 (sourc	5.87575	7.85821	12.5102	9.87864	10.2332	12.2276	1.98246	6.63448	0.354559	2.34893	Localized induction	Not DE	Yes
AT1G27385_1		unknown protein; FUNCTIONS IN: molecular_function unknown; INVOLVED IN: biological_process unknown; LOCATED IN: chloroplast; EXPRESSED IN: 24 plant structures; EXPRESSED DURING: 13 growth stages; CONTAINS InterPro DOMAIN/s: Protein of unknown function DUF	11.8252	10.7724	10.4858	11.4281	11.4255	8.34277	-1.05278	-1.33935	-0.00262902	-3.08536	Not DE	Localized repression	No
AT1G27385_2		unknown protein; FUNCTIONS IN: molecular_function unknown; INVOLVED IN: biological_process unknown; EXPRESSED IN: 24 plant structures; EXPRESSED DURING: 13 growth stages; CONTAINS InterPro DOMAIN/s: Protein of unknown function DUF493 (InterPro:IPR007454);	12.1123	11.3894	11.1311	11.7621	11.7762	9.18244	-0.722844	-0.981182	0.0140907	-2.57968	Not DE	Localized repression	No
AT1G29600_1		Zinc finger C-x8-C-x5-C-x3-H type family protein	7.24036	6.95978	8.57575	6.95592	6.32527	9.47938	-0.280584	1.33539	-0.630648	2.52347	Not DE	Infection-site-specific induction	Yes
AT1G30720_1		FAD-binding Berberine family protein	8.66015	10.167	12.2629	9.31254	10.0708	12.3702	1.50685	3.60272	0.758249	3.05763	Not DE	Localized induction	No
AT1G30730_1		FAD-binding Berberine family protein	7.77229	9.43326	11.8316	7.42918	8.45498	12.0088	1.66097	4.05931	1.0258	4.57964	Localized induction	Localized induction	No
AT1G33960_1	AIG1	P-loop containing nucleoside triphosphate hydrolases superfamily protein	6.27599	9.66969	11.1541	6.20676	9.98372	12.6059	3.39371	4.87813	3.77696	6.3991	Not DE	Systemic induction	No
AT1G34460_1	CYCB1;5, CYC3	CYCLIN B1;5	10.4808	10.5763	11.9893	8.71542	10.2565	12.7813	0.0954162	1.50849	1.54109	4.06587	Not DE	Localized induction	Yes
AT1G34670_1	AtMYB93, MYB93	myb domain protein 93	8.78213	8.8023	10.7935	7.06877	7.68581	10.0622	0.0201766	2.01135	0.617037	2.99344	Not DE	Localized induction	Yes
AT1G35260_1	MLP165	MLP-like protein 165	8.26115	6.74157	13.1465	8.7013	11.6181	12.5558	-1.51959	4.88536	2.91676	3.8545	Localized induction	Not DE	Yes
AT1G35710_1		Protein kinase family protein with leucine-rich repeat domain	6.32134	10.4578	11.3809	6.94551	11.3271	11.8897	4.13651	5.05952	4.38156	4.94418	Systemic induction	Systemic induction	No
AT1G35780_1		unknown protein; BEST Arabidopsis thaliana protein match is: unknown protein (TAIR:AT1G78150.2); Has 145 Blast hits to 144 proteins in 16 species: Archae - 0; Bacteria - 0; Metazoa - 0; Fungi - 0; Plants - 145; Viruses - 0; Other Eukaryotes - 0 (source: N	10.7509	11.8591	10.4158	11.744	11.7716	8.56445	1.10821	-0.335098	0.0275671	-3.17957	Not DE	Localized repression	No
AT1G44130_1		Eukaryotic aspartyl protease family protein	7.51182	7.51911	12.3133	7.20991	8.91695	11.8183	0.00728801	4.80149	1.70704	4.60843	Localized induction	Localized induction	No
AT1G48600_1	PMEAMT, AtPMEAMT	S-adenosyl-L-methionine-dependent methyltransferases superfamily protein	11.2323	11.1729	11.2237	12.0017	11.8382	9.1516	-0.0593776	-0.00853307	-0.163549	-2.85014	Not DE	Localized repression	No
AT1G48620_1	HON5	high mobility group A5	11.6825	10.1895	11.1524	11.993	11.6529	9.15048	-1.49306	-0.530104	-0.340042	-2.8425	Not DE	Systemic repression	Yes
AT1G48650_1		DEA(D/H)-box RNA helicase family protein	10.2532	10.6626	7.99116	10.3762	9.30049	5.4628	0.409368	-2.26205	-1.07567	-4.91336	Not DE	Systemic repression	No
AT1G48650_2		DEA(D/H)-box RNA helicase family protein	10.204	10.8971	7.90011	10.6615	9.45008	5.76624	0.693086	-2.3039	-1.21139	-4.89523	Not DE	Systemic repression	No
AT1G49050_2		Eukaryotic aspartyl protease family protein	9.51351	11.7482	11.9631	11.285	11.2135	11.8831	2.2347	2.44962	-0.0715132	0.598146	Systemic induction	Not DE	No
AT1G51800_1		Leucine-rich repeat protein kinase family protein	5.97537	8.54493	11.57	7.36194	9.34519	11.2259	2.56957	5.59466	1.98325	3.86399	Localized induction	Not DE	No
AT1G51915_1		cryptdin protein-related	9.52912	8.95146	11.915	8.08665	8.35382	12.9382	-0.577655	2.38584	0.267173	4.85157	Not DE	Infection-site-specific induction	Yes
AT1G53470_1	MSL4	mechanosensitive channel of small conductance-like 4	5.32347	5.35558	9.05632	5.30337	5.45733	7.03235	0.0321061	3.73285	0.153962	1.72898	Localized induction	Not DE	Yes
AT1G53560_1		Ribosomal protein L18ae family	10.0568	11.1054	10.9423	12.3175	12.032	5.32706	1.04858	0.885581	-0.285535	-6.99045	Not DE	Localized repression	Yes
AT1G53830_1	ATPME2, PME2	pectin methylesterase 2	6.81999	8.98851	11.5695	6.26857	7.57713	11.8038	2.16852	4.74954	1.30856	5.53522	Not DE	Localized induction	No
AT1G53980_1		Ubiquitin-like superfamily protein	6.9625	8.65936	11.5515	6.29643	6.15531	11.3034	1.69687	4.58899	-0.141119	5.00695	Not DE	Infection-site-specific induction	Yes
AT1G54820_1		Protein kinase superfamily protein	10.571	10.0172	11.3181	11.029	9.91099	7.8676	-0.553807	0.747133	-1.11804	-3.16143	Not DE	Systemic repression	No
AT1G55790_2		Domain of unknown function (DUF2431)	8.34216	9.74989	11.0223	7.50525	10.7598	12.61	1.40773	2.68011	3.25451	5.10474	Not DE	Systemic induction	Yes
AT1G56550_1	RXGT1	RhamnoGalacturonan speci&#64257;c Xylosyltransferase 1	7.89682	8.31721	11.227	6.63677	7.53486	11.3145	0.420387	3.33017	0.898092	4.67774	Not DE	Localized induction	Yes
AT1G58060_1		RNA helicase family protein	10.8501	8.17513	9.16352	10.4861	8.92231	6.65274	-2.67501	-1.68663	-1.56375	-3.83332	Not DE	Systemic repression	Yes
AT1G58190_1	AtRLP9, RLP9	receptor like protein 9	5.58328	5.53996	7.58248	5.20537	5.71329	8.41668	-0.0433234	1.99919	0.507913	3.2113	Not DE	Localized induction	Yes
AT1G58400_1		Disease resistance protein (CC-NBS-LRR class) family	8.749	8.61794	9.46724	8.10722	8.95038	12.3006	-0.131063	0.718231	0.843157	4.1934	Not DE	Localized induction	Yes
AT1G60095_1		Mannose-binding lectin superfamily protein	6.32641	6.84794	8.03969	7.87741	5.63545	10.5985	0.521532	1.71329	-2.24197	2.72109	Not DE	Infection-site-specific induction	Yes
AT1G61120_1	TPS04, GES, TPS4	terpene synthase 04	5.28326	7.02127	12.0205	8.25536	6.59444	10.7765	1.73801	6.73726	-1.66092	2.52112	Localized induction	Not DE	Yes
AT1G61750_1		Receptor-like protein kinase-related family protein	5.81248	5.71324	7.86223	5.42778	4.89193	9.59455	-0.0992396	2.04975	-0.535849	4.16677	Not DE	Infection-site-specific induction	Yes
AT1G63245_1	CLE14	CLAVATA3/ESR-RELATED 14	7.11034	10.117	11.5595	7.67262	8.63781	12.3886	3.00664	4.44915	0.965183	4.71596	Not DE	Infection-site-specific induction	Yes
AT1G63630_2		Tetratricopeptide repeat (TPR)-like superfamily protein	5.931	5.63595	5.38764	9.12425	5.17253	6.65643	-0.29505	-0.543355	-3.95172	-2.46782	Not DE	Systemic repression	Yes
AT1G64583_1		Tetratricopeptide repeat (TPR)-like superfamily protein	5.88574	6.03313	6.04115	5.75475	6.76286	8.65791	0.14739	0.155412	1.00811	2.90316	Not DE	Localized induction	Yes
AT1G65090_3		unknown protein; FUNCTIONS IN: molecular_function unknown; INVOLVED IN: biological_process unknown; LOCATED IN: cellular_component unknown; BEST Arabidopsis thaliana protein match is: unknown protein (TAIR:AT5G36100.1).	7.35221	7.56687	8.70092	6.18093	7.12771	11.1215	0.214658	1.34871	0.946789	4.94061	Not DE	Localized induction	Yes
AT1G66280_1	BGLU22	Glycosyl hydrolase superfamily protein	10.5349	11.7211	13.4393	10.5286	12.3132	13.6609	1.18617	2.90441	1.78462	3.13236	Not DE	Systemic induction	Yes
AT1G66510_3		AAR2 protein family	8.14243	7.21963	7.57693	9.54105	7.48718	5.64926	-0.9228	-0.565503	-2.05387	-3.89179	Not DE	Systemic repression	Yes
AT1G66920_1		Protein kinase superfamily protein	7.78197	7.13204	10.4729	7.27568	8.74488	11.4931	-0.649932	2.69089	1.4692	4.21746	Not DE	Localized induction	No
AT1G66920_2		Protein kinase superfamily protein	5.82489	5.77606	10.3284	5.28924	6.4239	10.8056	-0.0488233	4.50354	1.13465	5.51635	Not DE	Localized induction	No
AT1G68630_1		PLAC8 family protein	7.17453	7.12451	10.9185	6.11998	6.30944	11.8141	-0.0500134	3.74398	0.189468	5.69412	Not DE	Infection-site-specific induction	Yes
AT1G69810_1	WRKY36, ATWRKY36	WRKY DNA-binding protein 36	7.49514	7.3055	10.5515	7.33381	7.49859	10.9307	-0.189639	3.05641	0.16478	3.59685	Not DE	Infection-site-specific induction	Yes
AT1G69930_1	ATGSTU11, GSTU11	glutathione S-transferase TAU 11	6.11145	9.63439	12.669	8.09137	9.53393	12.592	3.52293	6.55751	1.44256	4.50064	Localized induction	Localized induction	No
AT1G70370_1	PG2	polygalacturonase 2	11.9484	11.9924	10.1573	11.7688	11.4673	9.45927	0.0439868	-1.79107	-0.301465	-2.30953	Not DE	Localized repression	No
AT1G71050_1	HIPP20	Heavy metal transport/detoxification superfamily protein	11.5076	10.4898	7.53602	10.7112	10.8406	9.14492	-1.01777	-3.97157	0.129374	-1.56629	Repression	Not DE	Yes
AT1G71695_1		Peroxidase superfamily protein	11.4251	11.1766	7.94865	11.4191	11.1366	8.16424	-0.248456	-3.47642	-0.282485	-3.25487	Repression	Localized repression	Yes
AT1G71910_1		unknown protein; Has 28 Blast hits to 28 proteins in 10 species: Archae - 0; Bacteria - 0; Metazoa - 0; Fungi - 0; Plants - 28; Viruses - 0; Other Eukaryotes - 0 (source: NCBI BLink).	8.28524	8.68009	11.071	9.05006	9.59126	11.9649	0.394851	2.78577	0.541204	2.91486	Not DE	Localized induction	No
AT1G73620_1		Pathogenesis-related thaumatin superfamily protein	10.3539	7.43801	6.26721	8.02408	7.52293	6.23863	-2.91585	-4.08665	-0.501153	-1.78545	Repression	Not DE	No
AT1G73805_1		Calmodulin binding protein-like	8.93098	12.4497	12.1299	10.2946	13.1223	12.7194	3.51871	3.19891	2.82769	2.42472	Systemic induction	Systemic induction	No
AT1G74010_1		Calcium-dependent phosphotriesterase superfamily protein	7.36817	7.78997	12.6932	7.58151	7.12773	11.1833	0.421798	5.32498	-0.453779	3.60176	Localized induction	Not DE	No
AT1G74710_1	EDS16, ICS1, SID2, ATICS1	ADC synthase superfamily protein	8.89012	11.021	12.5529	8.93967	11.3873	12.9135	2.13089	3.66281	2.44767	3.97379	Systemic induction	Systemic induction	No
AT1G75040_1	PR5, PR-5	pathogenesis-related gene 5	10.0894	11.0729	11.0541	8.50489	12.8661	12.9447	0.983442	0.964688	4.36121	4.43983	Not DE	Systemic induction	No
AT1G76370_1		Protein kinase superfamily protein	5.87533	6.40952	7.22014	5.70744	5.70942	9.32553	0.534185	1.34481	0.0019814	3.6181	Not DE	Infection-site-specific induction	Yes
AT1G77380_1	AAP3, ATAAP3	amino acid permease 3	8.28612	8.63925	9.59354	7.00064	7.75928	11.3328	0.353135	1.30743	0.758644	4.33214	Not DE	Localized induction	No
AT1G79200_1		unknown protein; Has 30201 Blast hits to 17322 proteins in 780 species: Archae - 12; Bacteria - 1396; Metazoa - 17338; Fungi - 3422; Plants - 5037; Viruses - 0; Other Eukaryotes - 2996 (source: NCBI BLink).	12.355	13.2541	12.7046	13.1147	13.4011	10.7311	0.899162	0.349668	0.286388	-2.38365	Not DE	Localized repression	Yes
AT1G79280_1	NUA, AtTPR	nuclear pore anchor	12.2057	11.7607	11.1734	12.2258	11.9859	9.10073	-0.445049	-1.03227	-0.239867	-3.12502	Not DE	Localized repression	Yes
AT2G09840_1		BEST Arabidopsis thaliana protein match is: nucleic acid binding;zinc ion binding (TAIR:AT2G06904.1); Has 10 Blast hits to 10 proteins in 1 species: Archae - 0; Bacteria - 0; Metazoa - 0; Fungi - 0; Plants - 10; Viruses - 0; Other Eukaryotes - 0 (source:	7.06413	7.23026	8.80887	6.37028	6.26661	10.7606	0.166131	1.74474	-0.103676	4.39031	Not DE	Infection-site-specific induction	Yes
AT2G14560_2	LURP1	Protein of unknown function (DUF567)	10.7225	12.9435	12.7969	10.624	13.53	13.1281	2.22107	2.07449	2.90603	2.50407	Not DE	Systemic induction	No
AT2G18660_1	PNP-A	plant natriuretic peptide A	6.2961	12.7905	11.3757	6.05663	13.0163	12.1526	6.49444	5.07959	6.9597	6.09595	Not DE	Systemic induction	No
AT2G19190_1	FRK1	FLG22-induced receptor-like kinase 1	6.71678	7.56077	10.626	6.14308	8.75539	11.6614	0.843995	3.90922	2.61231	5.51836	Not DE	Localized induction	No
AT2G19500_1	CKX2, ATCKX2	cytokinin oxidase 2	6.06437	5.7346	10.3723	6.04534	5.54288	11.0547	-0.32977	4.3079	-0.502454	5.00933	Localized induction	Infection-site-specific induction	Yes
AT2G20805_1		BEST Arabidopsis thaliana protein match is: DNA-binding storekeeper protein-related transcriptional regulator (TAIR:AT1G11510.1); Has 47 Blast hits to 47 proteins in 2 species: Archae - 0; Bacteria - 0; Metazoa - 0; Fungi - 0; Plants - 47; Viruses - 0; Ot	5.42347	5.53696	8.48551	5.38161	5.18177	6.04992	0.113499	3.06205	-0.199847	0.668304	Localized induction	Not DE	Yes
AT2G21380_1		Kinesin motor family protein	11.8786	10.7459	9.78871	12.4756	11.8081	9.68157	-1.13272	-2.08992	-0.667504	-2.79405	Not DE	Systemic repression	Yes
AT2G21550_1		Bifunctional dihydrofolate reductase/thymidylate synthase	6.21829	6.27602	9.75975	7.58371	6.13378	10.6994	0.0577326	3.54146	-1.44993	3.11565	Not DE	Infection-site-specific induction	Yes
AT2G21900_1	WRKY59, ATWRKY59	WRKY DNA-binding protein 59	5.49124	7.15342	10.9186	6.93521	10.1249	12.0784	1.66218	5.42732	3.18968	5.14323	Not DE	Systemic induction	Yes
AT2G22330_1	CYP79B3	cytochrome P450, family 79, subfamily B, polypeptide 3	12.0739	10.9136	10.4612	12.0615	11.4762	7.13528	-1.16022	-1.61267	-0.585296	-4.92627	Not DE	Systemic repression	No
AT2G22400_1		S-adenosyl-L-methionine-dependent methyltransferases superfamily protein	11.5976	11.4025	7.8217	11.1644	11.239	9.42477	-0.195135	-3.7759	0.0746595	-1.7396	Repression	Not DE	No
AT2G25510_1		unknown protein; Has 2 Blast hits to 2 proteins in 1 species: Archae - 0; Bacteria - 0; Metazoa - 0; Fungi - 0; Plants - 2; Viruses - 0; Other Eukaryotes - 0 (source: NCBI BLink).	12.1558	14.3937	14.5746	13.3747	14.4953	14.5981	2.23788	2.41878	1.12064	1.22336	Systemic induction	Not DE	No
AT2G25510_2		unknown protein; FUNCTIONS IN: molecular_function unknown; INVOLVED IN: biological_process unknown; LOCATED IN: endomembrane system; EXPRESSED IN: 22 plant structures; EXPRESSED DURING: 13 growth stages; BEST Arabidopsis thaliana protein match is: unknown	10.0609	13.1903	13.4072	11.8974	13.426	13.5876	3.12934	3.3463	1.52855	1.69025	Systemic induction	Not DE	No
AT2G26330_1	ER, QRP1	Leucine-rich receptor-like protein kinase family protein	12.3963	12.3599	10.752	12.1126	11.9747	8.71693	-0.0364017	-1.64433	-0.137942	-3.39567	Not DE	Localized repression	Yes
AT2G26680_1		CONTAINS InterPro DOMAIN/s: Methyltransferase FkbM (InterPro:IPR006342); Has 1073 Blast hits to 1073 proteins in 243 species: Archae - 45; Bacteria - 509; Metazoa - 0; Fungi - 4; Plants - 60; Viruses - 4; Other Eukaryotes - 451 (source: NCBI BLink).	7.85135	9.73533	10.8906	11.2706	10.2346	8.30425	1.88398	3.03926	-1.03599	-2.96637	Not DE	Systemic repression	Yes
AT2G27180_1		unknown protein; BEST Arabidopsis thaliana protein match is: unknown protein (TAIR:AT3G11690.1); Has 99 Blast hits to 99 proteins in 14 species: Archae - 0; Bacteria - 0; Metazoa - 0; Fungi - 0; Plants - 99; Viruses - 0; Other Eukaryotes - 0 (source: NCBI	10.2281	9.86393	11.8445	9.03444	9.7842	12.5426	-0.364144	1.61643	0.749761	3.50816	Not DE	Localized induction	Yes
AT2G27660_1		Cysteine/Histidine-rich C1 domain family protein	7.45646	10.9929	11.9251	10.4844	11.9324	12.7697	3.53647	4.46863	1.44798	2.28528	Systemic induction	Not DE	No
AT2G28110_1	FRA8, IRX7	Exostosin family protein	7.16025	7.57849	10.4685	6.27391	7.70118	9.98821	0.418247	3.30821	1.42727	3.71429	Localized induction	Localized induction	No
AT2G30395_1	ATOFP17, OFP17	ovate family protein 17	7.38149	6.58526	10.2095	6.0836	6.22747	11.2082	-0.796232	2.82799	0.143874	5.12456	Not DE	Infection-site-specific induction	Yes
AT2G30540_1		Thioredoxin superfamily protein	10.5798	10.7118	8.77495	9.77174	9.29887	5.51549	0.132057	-1.80481	-0.472876	-4.25626	Not DE	Localized repression	No
AT2G30550_1		alpha/beta-Hydrolases superfamily protein	9.33079	9.48057	11.7897	8.44538	8.84964	11.9163	0.149771	2.45888	0.404258	3.47096	Not DE	Localized induction	No
AT2G31990_1		Exostosin family protein	7.48652	8.06122	11.8897	7.08308	7.11541	9.97545	0.574695	4.40321	0.0323387	2.89237	Localized induction	Not DE	Yes
AT2G32860_2	BGLU33	beta glucosidase 33	11.5337	10.7222	6.54131	11.8582	11.448	8.35364	-0.811498	-4.99234	-0.410204	-3.50458	Repression	Not DE	No
AT2G32880_1		TRAF-like family protein	11.0315	11.2333	8.86319	10.6896	11.0259	6.74527	0.201804	-2.16834	0.336294	-3.94436	Not DE	Localized repression	No
AT2G35770_1	scpl28	serine carboxypeptidase-like 28	6.35587	6.33372	8.61234	5.9458	6.15869	11.0938	-0.0221531	2.25647	0.212887	5.14803	Not DE	Infection-site-specific induction	Yes
AT2G35980_1	YLS9, NHL10, ATNHL10	Late embryogenesis abundant (LEA) hydroxyproline-rich glycoprotein family	10.4103	11.5031	13.4684	9.42467	10.8045	13.4227	1.0928	3.0581	1.37982	3.99802	Not DE	Localized induction	No
AT2G36490_1	DML1, ROS1	demeter-like 1	10.6815	11.1005	7.43538	11.2905	11.4506	7.96856	0.41902	-3.24612	0.160049	-3.32198	Not DE	Localized repression	Yes
AT2G36810_1		ARM repeat superfamily protein	8.77418	9.69153	12.7571	11.7612	11.3798	12.1767	0.917351	3.98296	-0.381445	0.415462	Localized induction	Not DE	Yes
AT2G38365_1		unknown protein; Has 7 Blast hits to 7 proteins in 2 species: Archae - 0; Bacteria - 0; Metazoa - 0; Fungi - 0; Plants - 7; Viruses - 0; Other Eukaryotes - 0 (source: NCBI BLink).	5.32074	5.42057	7.08552	5.20122	5.13338	9.80473	0.0998251	1.76477	-0.0678407	4.6035	Not DE	Infection-site-specific induction	Yes
AT2G40760_1		Rhodanese/Cell cycle control phosphatase superfamily protein	10.9791	10.1057	8.54994	11.1356	9.99006	8.06296	-0.873423	-2.42917	-1.14552	-3.07262	Not DE	Systemic repression	Yes
AT2G43730_1		Mannose-binding lectin superfamily protein	5.76747	5.80805	10.3466	6.11522	5.45882	11.8513	0.0405812	4.57914	-0.656398	5.7361	Not DE	Infection-site-specific induction	Yes
AT2G44380_1		Cysteine/Histidine-rich C1 domain family protein	7.31983	7.56479	9.10282	5.71506	9.64913	10.4858	0.244958	1.78298	3.93407	4.77073	Not DE	Systemic induction	No
AT2G44890_1	CYP704A1	cytochrome P450, family 704, subfamily A, polypeptide 1	8.31988	9.30895	10.2204	7.10712	9.3465	9.99178	0.98907	1.9005	2.23938	2.88466	Not DE	Systemic induction	Yes
AT2G45220_1		Plant invertase/pectin methylesterase inhibitor superfamily	8.13891	9.00129	11.471	7.0877	8.83312	12.7661	0.862376	3.33205	1.74542	5.67839	Not DE	Localized induction	No
AT2G45440_1	DHDPS2	dihydrodipicolinate synthase	9.3722	11.2422	8.71985	11.6632	10.8712	7.01295	1.86996	-0.652351	-0.791987	-4.65024	Not DE	Systemic repression	No
AT2G45510_1	CYP704A2	cytochrome P450, family 704, subfamily A, polypeptide 2	7.80972	9.98955	10.6179	8.28709	10.2934	11.4016	2.17984	2.80819	2.00635	3.11452	Not DE	Systemic induction	No
AT2G47550_1		Plant invertase/pectin methylesterase inhibitor superfamily	8.80115	8.38335	12.1435	6.42329	8.8008	12.1755	-0.417802	3.34239	2.37751	5.7522	Not DE	Localized induction	Yes
AT3G01420_1	ALPHA-DOX1, DOX1, DIOX1, PADOX-1	Peroxidase superfamily protein	5.98493	6.85747	7.36577	5.52042	5.27279	9.21163	0.872534	1.38084	-0.247627	3.69121	Not DE	Infection-site-specific induction	No
AT3G02240_1	RGF7	Encodes a root meristem growth factor (RGF). Belongs to a family of functionally redundant homologous peptides that are secreted, tyrosine-sulfated, and expressed mainly in the stem cell area and the innermost layer of central columella cells. RGFs are r	5.38121	5.25783	8.27395	5.7093	5.25694	5.35062	-0.123385	2.89274	-0.452365	-0.358684	Localized induction	Not DE	Yes
AT3G02900_1		unknown protein; FUNCTIONS IN: molecular_function unknown; INVOLVED IN: biological_process unknown; LOCATED IN: chloroplast; EXPRESSED IN: 22 plant structures; EXPRESSED DURING: 13 growth stages; BEST Arabidopsis thaliana protein match is: unknown protein	11.3464	11.5175	10.891	11.9646	10.7271	8.21794	0.171128	-0.455344	-1.23757	-3.74671	Not DE	Systemic repression	Yes
AT3G04460_1	PEX12, ATPEX12, APM4	peroxin-12	6.09426	9.43111	6.37604	9.83805	8.51412	5.86231	3.33686	0.281783	-1.32393	-3.97574	Not DE	Systemic repression	Yes
AT3G04720_1	PR4, HEL, PR-4	pathogenesis-related 4	6.48312	11.0062	12.6558	8.57948	10.8432	12.4927	4.52312	6.17267	2.26376	3.91327	Systemic induction	Systemic induction	No
AT3G04850_1		Tesmin/TSO1-like CXC domain-containing protein	6.95987	6.79894	7.35138	10.467	7.29974	5.54944	-0.16093	0.391508	-3.16727	-4.91757	Not DE	Systemic repression	Yes
AT3G05730_1		Encodes a defensin-like (DEFL) family protein.	9.85276	11.1557	9.27816	10.7594	10.5666	5.80353	1.30292	-0.574604	-0.192784	-4.95586	Not DE	Localized repression	Yes
AT3G06260_1	GATL4	galacturonosyltransferase-like 4	6.41257	6.75465	6.82253	6.52811	5.9356	9.37364	0.342081	0.409963	-0.592516	2.84553	Not DE	Infection-site-specific induction	Yes
AT3G09940_1	MDHAR, ATMDAR3, MDAR3, MDAR2	monodehydroascorbate reductase	10.3163	11.1325	12.7767	9.34517	10.7789	12.954	0.816219	2.46039	1.43374	3.6088	Not DE	Localized induction	No
AT3G09940_2	MDHAR, ATMDAR3, MDAR3, MDAR2	monodehydroascorbate reductase	7.76162	9.13532	11.9023	7.74256	9.85022	11.8338	1.3737	4.14064	2.10767	4.09129	Localized induction	Systemic induction	No
AT3G11340_1		UDP-Glycosyltransferase superfamily protein	6.82274	8.09324	11.6269	6.42297	10.5556	12.1088	1.27051	4.8042	4.13262	5.68586	Localized induction	Systemic induction	No
AT3G14225_1	GLIP4	GDSL-motif lipase 4	7.93752	7.72719	11.334	7.75903	7.935	11.6402	-0.210331	3.39646	0.175968	3.88115	Localized induction	Infection-site-specific induction	Yes
AT3G15340_2	PPI2	proton pump interactor 2	7.40863	7.6562	9.05112	6.57856	7.07492	11.0657	0.247569	1.64249	0.496362	4.48714	Not DE	Infection-site-specific induction	Yes
AT3G15353_2	MT3	metallothionein 3	11.6681	12.1407	10.4882	11.3342	11.1741	8.40182	0.472635	-1.17994	-0.160104	-2.93238	Not DE	Localized repression	Yes
AT3G18160_1	PEX3-1	peroxin 3-1	12.0883	9.24999	7.29944	11.2133	10.6505	10.7582	-2.83831	-4.78886	-0.562827	-0.455132	Repression	Not DE	Yes
AT3G18250_1		Putative membrane lipoprotein	8.17339	10.5764	13.0024	9.01517	12.069	13.708	2.40298	4.829	3.05381	4.6928	Not DE	Systemic induction	No
AT3G19450_1	CAD4, ATCAD4, CAD, CAD-C	GroES-like zinc-binding alcohol dehydrogenase family protein	11.6514	11.7748	10.9183	12.3101	12.1803	8.84619	0.123405	-0.733138	-0.129807	-3.46395	Not DE	Localized repression	No
AT3G19960_1	ATM1	myosin 1	11.5354	8.77022	5.49518	10.0919	8.77456	9.01652	-2.76515	-6.0402	-1.31739	-1.07543	Repression	Not DE	No
AT3G21080_1		ABC transporter-related	8.14197	11.3204	12.8262	8.09134	11.3466	13.3127	3.17847	4.68427	3.2553	5.22136	Not DE	Systemic induction	No
AT3G21710_2		unknown protein; Has 35333 Blast hits to 34131 proteins in 2444 species: Archae - 798; Bacteria - 22429; Metazoa - 974; Fungi - 991; Plants - 531; Viruses - 0; Other Eukaryotes - 9610 (source: NCBI BLink).	7.50997	9.87871	11.7184	6.73855	11.068	12.9572	2.36873	4.20844	4.32942	6.21865	Not DE	Localized induction	Yes
AT3G22231_1	PCC1	pathogen and circadian controlled 1	9.70843	13.262	13.673	10.9599	13.49	13.4333	3.55358	3.9646	2.53012	2.47339	Systemic induction	Not DE	No
AT3G22235_1		BEST Arabidopsis thaliana protein match is: pathogen and circadian controlled 1 (TAIR:AT3G22231.1); Has 122 Blast hits to 122 proteins in 11 species: Archae - 0; Bacteria - 0; Metazoa - 0; Fungi - 0; Plants - 122; Viruses - 0; Other Eukaryotes - 0 (source	10.8877	13.7985	14.2505	11.8214	14.0951	14.2488	2.91082	3.36283	2.27371	2.42735	Systemic induction	Systemic induction	Yes
AT3G22600_1		Bifunctional inhibitor/lipid-transfer protein/seed storage 2S albumin superfamily protein	6.93794	8.54266	12.4724	8.2065	11.1523	13.3111	1.60472	5.53449	2.94582	5.1046	Localized induction	Systemic induction	No
AT3G23670_2	PAKRP1L, KINESIN-12B	phragmoplast-associated kinesin-related protein, putative	10.1135	8.81393	6.50212	10.4891	8.86325	6.78537	-1.29962	-3.61142	-1.6258	-3.70369	Not DE	Systemic repression	Yes
AT3G25610_1		ATPase E1-E2 type family protein / haloacid dehalogenase-like hydrolase family protein	9.95747	11.7073	12.8605	11.006	11.4658	13.0031	1.74985	2.90299	0.459723	1.99703	Systemic induction	Not DE	No
AT3G25655_1	IDL1	inflorescence deficient in abscission (IDA)-like 1	5.47093	5.11982	10.6783	5.468	4.90439	5.50477	-0.35111	5.20739	-0.563613	0.0367691	Localized induction	Not DE	Yes
AT3G26210_1	CYP71B23	cytochrome P450, family 71, subfamily B, polypeptide 23	7.9773	9.3368	11.3541	7.01904	9.63754	10.6576	1.35949	3.37684	2.61851	3.6386	Not DE	Systemic induction	No
AT3G26470_1		Powdery mildew resistance protein, RPW8 domain	7.17649	7.4773	8.90955	7.09351	7.09068	11.1625	0.300808	1.73306	-0.00283212	4.069	Not DE	Infection-site-specific induction	No
AT3G28460_1		methyltransferases	12.5642	12.5647	8.66063	12.327	11.7148	8.81135	0.000444941	-3.9036	-0.612202	-3.51564	Repression	Systemic repression	No
AT3G29034_1		unknown protein; Has 7 Blast hits to 7 proteins in 3 species: Archae - 0; Bacteria - 0; Metazoa - 0; Fungi - 0; Plants - 7; Viruses - 0; Other Eukaryotes - 0 (source: NCBI BLink).	7.60647	12.2672	12.9055	8.22307	11.7786	13.1666	4.66071	5.29904	3.55548	4.94356	Systemic induction	Systemic induction	No
AT3G29035_1	ATNAC3, ANAC059, NAC3	NAC domain containing protein 3	5.75136	6.11977	6.53483	5.88754	5.55363	9.48937	0.368417	0.78347	-0.333908	3.60184	Not DE	Infection-site-specific induction	No
AT3G29130_2		FUNCTIONS IN: molecular_function unknown; INVOLVED IN: biological_process unknown; LOCATED IN: cellular_component unknown; CONTAINS InterPro DOMAIN/s: Domain of unknown function KxDL (InterPro:IPR019371).	5.66574	6.71538	6.98967	5.91621	7.75363	8.74205	1.04964	1.32393	1.83742	2.82584	Not DE	Systemic induction	Yes
AT3G45850_1		P-loop containing nucleoside triphosphate hydrolases superfamily protein	12.0866	11.5295	9.37265	11.1184	10.8974	6.53696	-0.557107	-2.71399	-0.221024	-4.58146	Not DE	Localized repression	Yes
AT3G46616_1		unknown protein; FUNCTIONS IN: molecular_function unknown; INVOLVED IN: biological_process unknown; LOCATED IN: cellular_component unknown; Has 0 Blast hits to 0 proteins in 0 species (source: NCBI BLink).	5.24725	5.0944	7.04017	6.67288	7.71981	10.3586	-0.152849	1.79292	1.04693	3.68572	Not DE	Localized induction	Yes
AT3G47480_1		Calcium-binding EF-hand family protein	8.00382	9.24257	12.5015	7.28571	11.8428	12.7192	1.23876	4.49764	4.55705	5.43346	Not DE	Systemic induction	No
AT3G49210_1		O-acyltransferase (WSD1-like) family protein	6.93587	9.79925	11.5528	8.38691	9.03651	10.8857	2.86338	4.61688	0.649595	2.49879	Systemic induction	Not DE	No
AT3G49620_1	DIN11	2-oxoglutarate (2OG) and Fe(II)-dependent oxygenase superfamily protein	8.755	11.1004	12.9206	9.79616	11.0712	12.9546	2.34542	4.1656	1.27508	3.15845	Systemic induction	Not DE	Yes
AT3G50190_1		Plant protein of unknown function (DUF247)	5.63866	6.43421	7.72564	5.78379	5.63678	8.56029	0.795553	2.08697	-0.147013	2.7765	Not DE	Infection-site-specific induction	Yes
AT3G52710_1		unknown protein; FUNCTIONS IN: molecular_function unknown; INVOLVED IN: biological_process unknown; LOCATED IN: plasma membrane; EXPRESSED IN: 19 plant structures; EXPRESSED DURING: 9 growth stages; BEST Arabidopsis thaliana protein match is: unknown prot	7.8488	10.1257	10.6346	8.73813	9.60177	11.7153	2.27693	2.78579	0.863638	2.97713	Not DE	Localized induction	No
AT3G52770_1	ZPR3	protein binding	11.1412	5.64674	6.21758	7.81033	7.2588	6.26206	-5.4945	-4.92365	-0.551537	-1.54827	Repression	Not DE	Yes
AT3G53600_1		C2H2-type zinc finger family protein	9.72786	11.8843	13.3244	11.3079	11.3036	12.5982	2.15646	3.59658	-0.00427785	1.29037	Systemic induction	Not DE	Yes
AT3G54190_1		Transducin/WD40 repeat-like superfamily protein	11.4021	10.6455	8.81115	11.0211	10.7303	7.32617	-0.756601	-2.59091	-0.290736	-3.69488	Not DE	Localized repression	Yes
AT3G54730_4		FUNCTIONS IN: molecular_function unknown; INVOLVED IN: biological_process unknown; LOCATED IN: cellular_component unknown; BEST Arabidopsis thaliana protein match is: ovate family protein 9 (TAIR:AT4G04030.1); Has 0 Blast hits to 0 proteins in 0 species (	7.8051	7.72641	10.6022	7.21244	7.74239	10.8077	-0.0786869	2.79705	0.529946	3.59531	Not DE	Infection-site-specific induction	Yes
AT3G55150_1	ATEXO70H1, EXO70H1	exocyst subunit exo70 family protein H1	5.33587	5.94172	10.3914	5.634	6.33632	10.9617	0.60585	5.05554	0.702315	5.32765	Not DE	Infection-site-specific induction	Yes
AT3G55700_1		UDP-Glycosyltransferase superfamily protein	7.7081	8.14148	10.1482	7.68116	7.83714	11.9502	0.43338	2.44008	0.155976	4.26902	Not DE	Infection-site-specific induction	Yes
AT3G57320_2		unknown protein; FUNCTIONS IN: molecular_function unknown; INVOLVED IN: biological_process unknown; LOCATED IN: cellular_component unknown; EXPRESSED IN: 22 plant structures; EXPRESSED DURING: 13 growth stages; Has 17 Blast hits to 17 proteins in 7 specie	10.6375	10.8604	12.2568	9.94698	10.9441	6.67845	0.22297	1.61934	0.997087	-3.26853	Not DE	Not DE	No
AT3G60120_1	BGLU27	beta glucosidase 27	6.85368	7.80342	11.1981	8.44539	7.29017	12.4411	0.949739	4.34444	-1.15522	3.9957	Localized induction	Infection-site-specific induction	Yes
AT3G60840_1	MAP65-4	microtubule-associated protein 65-4	7.32933	8.56093	8.25665	10.4418	11.0297	6.93989	1.23161	0.927321	0.587954	-3.50188	Not DE	Localized repression	Yes
AT3G61280_1		Arabidopsis thaliana protein of unknown function (DUF821)	7.28639	9.74193	12.0748	6.50808	12.2746	12.5372	2.45554	4.78841	5.7665	6.02909	Not DE	Systemic induction	No
AT3G61390_2		RING/U-box superfamily protein	7.76116	8.61696	11.5769	6.45083	8.47635	11.8205	0.855801	3.81577	2.02552	5.36966	Not DE	Localized induction	No
AT3G61827_1		unknown protein; Has 30201 Blast hits to 17322 proteins in 780 species: Archae - 12; Bacteria - 1396; Metazoa - 17338; Fungi - 3422; Plants - 5037; Viruses - 0; Other Eukaryotes - 2996 (source: NCBI BLink).	8.26109	8.70137	10.9055	7.0061	6.73278	10.0897	0.440285	2.64441	-0.27332	3.08358	Not DE	Infection-site-specific induction	Yes
AT3G62640_1		Protein of unknown function (DUF3511)	7.40018	7.14969	8.89552	6.24767	6.34493	9.61981	-0.250484	1.49534	0.0972639	3.37214	Not DE	Infection-site-specific induction	Yes
AT4G00400_1	GPAT8, AtGPAT8	glycerol-3-phosphate acyltransferase 8	12.1119	12.0395	8.67204	11.6969	11.6485	9.07074	-0.0723832	-3.43982	-0.048419	-2.62619	Repression	Not DE	No
AT4G01350_1		Cysteine/Histidine-rich C1 domain family protein	7.34468	6.74451	8.36707	6.08115	8.5647	10.3791	-0.600166	1.0224	2.48355	4.29796	Not DE	Systemic induction	No
AT4G01720_1	WRKY47, AtWRKY47	WRKY family transcription factor	7.64946	9.33328	9.9522	7.83182	9.18736	12.1559	1.68382	2.30273	1.35553	4.32404	Not DE	Localized induction	No
AT4G01750_1	RGXT2	rhamnogalacturonan xylosyltransferase 2	5.78124	7.96323	6.86935	7.28364	6.29284	11.8606	2.18198	1.08811	-0.990808	4.57695	Not DE	Infection-site-specific induction	Yes
AT4G03950_1		Nucleotide/sugar transporter family protein	8.48684	8.24718	11.0083	7.81776	7.8052	11.4959	-0.239654	2.5215	-0.0125573	3.67815	Not DE	Infection-site-specific induction	Yes
AT4G04775_1		zinc ion binding	7.59582	7.72427	9.96702	7.35448	6.98255	9.93539	0.128453	2.3712	-0.371933	2.58091	Not DE	Infection-site-specific induction	Yes
AT4G09420_1		Disease resistance protein (TIR-NBS class)	7.22893	7.84979	8.82501	6.76022	9.06385	12.3362	0.620866	1.59608	2.30363	5.57598	Not DE	Localized induction	Yes
AT4G11890_2		Protein kinase superfamily protein	7.42597	9.88162	12.2736	9.64835	11.3073	11.7733	2.45566	4.84766	1.65895	2.12495	Systemic induction	Not DE	No
AT4G11890_3		Protein kinase superfamily protein	7.28628	9.77126	12.2527	9.58009	11.2551	11.7106	2.48498	4.96645	1.67505	2.13055	Localized induction	Not DE	No
AT4G11990_1		Cell cycle regulated microtubule associated protein	7.65468	9.77184	8.43055	11.2527	9.85025	7.38556	2.11716	0.775864	-1.40248	-3.86718	Not DE	Systemic repression	Yes
AT4G12480_1	pEARLI 1	Bifunctional inhibitor/lipid-transfer protein/seed storage 2S albumin superfamily protein	7.65338	12.2702	13.6787	7.87129	11.7294	13.4511	4.61686	6.02536	3.85806	5.57977	Systemic induction	Systemic induction	No
AT4G12490_1		Bifunctional inhibitor/lipid-transfer protein/seed storage 2S albumin superfamily protein	10.0769	11.5085	13.1296	7.39434	11.7845	13.4636	1.43166	3.05272	4.3902	6.0693	Not DE	Systemic induction	No
AT4G12500_1		Bifunctional inhibitor/lipid-transfer protein/seed storage 2S albumin superfamily protein	9.82663	11.7382	13.04	8.37681	11.596	13.2387	1.91157	3.2134	3.21923	4.86189	Systemic induction	Systemic induction	No
AT4G14400_1	ACD6	ankyrin repeat family protein	7.38132	10.5437	10.3126	6.98844	12.1404	11.6841	3.16234	2.93129	5.15193	4.69561	Not DE	Systemic induction	No
AT4G14630_1	GLP9	germin-like protein 9	5.7131	6.09557	7.78947	5.61171	5.79291	10.3831	0.382461	2.07636	0.181204	4.77141	Not DE	Infection-site-specific induction	No
AT4G15417_1	ATRTL1, RTL1	RNAse II-like 1	8.31874	8.39495	11.9633	7.16659	7.44327	11.4059	0.0762104	3.64459	0.276682	4.2393	Not DE	Infection-site-specific induction	Yes
AT4G16260_1		Glycosyl hydrolase superfamily protein	8.20248	8.55996	11.9669	6.8763	9.32793	11.8292	0.357484	3.76444	2.45163	4.95287	Not DE	Systemic induction	No
AT4G16563_1		Eukaryotic aspartyl protease family protein	9.1899	9.50253	10.0105	7.63873	8.90872	11.3466	0.312624	0.820597	1.26998	3.70782	Not DE	Localized induction	No
AT4G18540_1		unknown protein; Has 209 Blast hits to 205 proteins in 54 species: Archae - 0; Bacteria - 17; Metazoa - 2; Fungi - 150; Plants - 40; Viruses - 0; Other Eukaryotes - 0 (source: NCBI BLink).	8.02749	9.64178	12.1899	8.08102	9.64663	12.3794	1.61429	4.16245	1.56562	4.29837	Not DE	Localized induction	Yes
AT4G19950_1		unknown protein; BEST Arabidopsis thaliana protein match is: unknown protein (TAIR:AT5G44860.1); Has 338 Blast hits to 330 proteins in 72 species: Archae - 2; Bacteria - 94; Metazoa - 7; Fungi - 0; Plants - 232; Viruses - 0; Other Eukaryotes - 3 (source:	7.13708	7.43344	10.7816	7.4866	7.27628	11.5381	0.296364	3.64449	-0.210315	4.05146	Not DE	Infection-site-specific induction	Yes
AT4G20000_1		VQ motif-containing protein	6.21509	9.3882	11.4679	5.70128	9.1477	11.3396	3.17311	5.25281	3.44641	5.63833	Systemic induction	Systemic induction	No
AT4G20110_1	VSR7, VSR3;1, BP80-3;1	VACUOLAR SORTING RECEPTOR 7	5.13107	6.00232	10.4612	5.58982	10.0331	11.1444	0.871247	5.33015	4.44327	5.55454	Not DE	Systemic induction	No
AT4G20470_1		unknown protein; Has 1807 Blast hits to 1807 proteins in 277 species: Archae - 0; Bacteria - 0; Metazoa - 736; Fungi - 347; Plants - 385; Viruses - 0; Other Eukaryotes - 339 (source: NCBI BLink).	4.98371	4.92202	6.14546	6.57133	4.92588	10.7644	-0.0616965	1.16175	-1.64545	4.19305	Not DE	Infection-site-specific induction	Yes
AT4G21120_1	AAT1, CAT1	amino acid transporter 1	8.4277	10.3324	10.7307	8.19444	9.27328	12.541	1.90467	2.30298	1.07884	4.34656	Not DE	Localized induction	No
AT4G21270_1	ATK1, KATA, KATAP	kinesin 1	10.1863	7.77597	6.43469	11.7698	9.68372	6.77586	-2.41028	-3.75157	-2.08611	-4.99397	Not DE	Systemic repression	Yes
AT4G21850_1	ATMSRB9, MSRB9	methionine sulfoxide reductase B9	9.19497	11.7946	13.2876	11.5967	12.0804	12.5838	2.59968	4.09266	0.483701	0.98716	Systemic induction	Not DE	No
AT4G21850_2	ATMSRB9, MSRB9	methionine sulfoxide reductase B9	9.3461	11.3637	12.926	11.4441	12.0131	12.4543	2.01755	3.57988	0.569042	1.01021	Systemic induction	Not DE	No
AT4G22930_1	PYR4, DHOASE	pyrimidin 4	11.1015	11.1312	10.727	12.1166	11.1172	7.8638	0.0297695	-0.374479	-0.999393	-4.25284	Not DE	Systemic repression	Yes
AT4G23150_1	CRK7	cysteine-rich RLK (RECEPTOR-like protein kinase) 7	6.81896	9.89582	10.9584	6.93218	10.0668	11.344	3.07686	4.13945	3.13459	4.41178	Systemic induction	Systemic induction	No
AT4G23210_3	CRK13	cysteine-rich RLK (RECEPTOR-like protein kinase) 13	10.2311	9.21527	13.1244	9.12211	10.3186	13.1928	-1.01586	2.89332	1.19647	4.07069	Not DE	Localized induction	No
AT4G23550_1	WRKY29, ATWRKY29	WRKY family transcription factor	8.90057	11.0574	14.0887	11.0548	12.3511	14.0893	2.15683	5.18809	1.29628	3.03446	Localized induction	Not DE	No
AT4G25950_1	VATG3	vacuolar ATP synthase G3	5.4438	5.60262	9.74383	6.79222	6.3208	6.28116	0.158819	4.30003	-0.471418	-0.511064	Localized induction	Not DE	Yes
AT4G30610_1	BRS1, SCPL24	alpha/beta-Hydrolases superfamily protein	12.7353	10.8333	9.33997	11.8984	11.0351	6.82191	-1.90199	-3.39537	-0.863293	-5.07648	Not DE	Systemic repression	No
AT4G34210_1	ASK11, SK11	SKP1-like 11	11.6708	10.406	11.4871	11.7032	11.1173	8.51145	-1.26484	-0.183792	-0.585875	-3.19174	Not DE	Systemic repression	Yes
AT4G37080_1		Protein of unknown function, DUF547	9.33046	9.27271	7.94709	10.446	10.267	6.3604	-0.0577484	-1.38337	-0.178943	-4.08559	Not DE	Localized repression	No
AT4G37110_1		Zinc-finger domain of monoamine-oxidase A repressor R1	11.4391	11.3392	9.91403	11.3632	10.4926	7.05895	-0.0999182	-1.52508	-0.870599	-4.30429	Not DE	Systemic repression	No
AT4G37710_1		VQ motif-containing protein	6.72609	6.99478	11.4081	6.45259	7.21322	11.3809	0.268687	4.68203	0.760637	4.92831	Not DE	Infection-site-specific induction	Yes
AT4G38830_1	CRK26	cysteine-rich RLK (RECEPTOR-like protein kinase) 26	7.16442	6.93642	10.7651	5.74577	7.23766	9.33033	-0.227999	3.60066	1.49189	3.58456	Localized induction	Localized induction	Yes
AT4G39830_1		Cupredoxin superfamily protein	8.43872	8.67434	10.3614	7.31457	10.5274	11.7544	0.235617	1.92268	3.2128	4.43988	Not DE	Systemic induction	No
AT5G01015_1		unknown protein; FUNCTIONS IN: molecular_function unknown; INVOLVED IN: biological_process unknown; LOCATED IN: endomembrane system; EXPRESSED IN: 23 plant structures; EXPRESSED DURING: 13 growth stages; BEST Arabidopsis thaliana protein match is: unknown	12.4108	11.4255	9.80683	12.4584	12.2776	8.10606	-0.985277	-2.60396	-0.180765	-4.35235	Not DE	Localized repression	No
AT5G01900_1	WRKY62, ATWRKY62	WRKY DNA-binding protein 62	8.68599	9.66718	11.0907	7.72687	9.83583	10.9943	0.981184	2.40475	2.10896	3.26744	Not DE	Systemic induction	Yes
AT5G02230_1		Haloacid dehalogenase-like hydrolase (HAD) superfamily protein	7.72442	8.58958	11.7219	8.48818	9.08402	11.9943	0.865162	3.99744	0.59584	3.50612	Not DE	Localized induction	No
AT5G02770_1		unknown protein; Has 469 Blast hits to 336 proteins in 126 species: Archae - 0; Bacteria - 54; Metazoa - 249; Fungi - 22; Plants - 47; Viruses - 0; Other Eukaryotes - 97 (source: NCBI BLink).	12.1834	11.4947	8.90241	11.2198	11.7872	11.6353	-0.688625	-3.28096	0.567425	0.415472	Repression	Not DE	Yes
AT5G03350_1		Legume lectin family protein	9.73084	12.9493	13.2976	11.9256	13.0122	13.3977	3.21845	3.56676	1.08667	1.4721	Systemic induction	Not DE	No
AT5G06520_1		SWAP (Suppressor-of-White-APricot)/surp domain-containing protein	6.8592	7.32737	8.61401	7.43736	7.29677	12.0699	0.468172	1.75481	-0.14059	4.63252	Not DE	Infection-site-specific induction	Yes
AT5G07610_1		F-box family protein	6.55196	7.76992	9.46514	7.25267	7.56783	11.2051	1.21797	2.91318	0.315154	3.95246	Not DE	Infection-site-specific induction	Yes
AT5G10760_1		Eukaryotic aspartyl protease family protein	6.7425	11.9217	11.4444	7.01635	12.447	12.6303	5.17924	4.70188	5.43061	5.61399	Not DE	Systemic induction	No
AT5G11210_1	ATGLR2.5, GLR2.5	glutamate receptor 2.5	7.48979	7.8153	10.2085	6.58501	9.71629	11.38	0.325504	2.7187	3.13128	4.79497	Not DE	Systemic induction	No
AT5G11400_2		Protein kinase superfamily protein	6.88954	6.3872	6.62403	6.28254	6.48149	10.0372	-0.502343	-0.265513	0.198951	3.75467	Not DE	Infection-site-specific induction	Yes
AT5G12340_1		unknown protein; BEST Arabidopsis thaliana protein match is: unknown protein (TAIR:AT1G28190.1); Has 30201 Blast hits to 17322 proteins in 780 species: Archae - 12; Bacteria - 1396; Metazoa - 17338; Fungi - 3422; Plants - 5037; Viruses - 0; Other Eukaryot	8.27695	9.51953	13.6717	11.0685	10.4981	13.5285	1.24258	5.39473	-0.570409	2.45994	Localized induction	Not DE	Yes
AT5G13000_2	ATGSL12, gsl12	glucan synthase-like 12	12.5911	11.6968	9.43441	12.0887	11.8648	11.2316	-0.894328	-3.15671	-0.223858	-0.857034	Repression	Not DE	No
AT5G13320_1	PBS3, GDG1, WIN3, GH3.12	Auxin-responsive GH3 family protein	5.5841	11.0064	11.9685	5.78693	11.6301	12.5407	5.4223	6.3844	5.84312	6.75378	Systemic induction	Systemic induction	No
AT5G15130_1	WRKY72, ATWRKY72	WRKY DNA-binding protein 72	6.67559	6.86515	9.80964	6.15865	7.39625	10.829	0.189564	3.13406	1.2376	4.67037	Not DE	Localized induction	Yes
AT5G15310_2	ATMYB16, ATMIXTA, MYB16	myb domain protein 16	11.8054	12.0032	10.0958	12.027	11.1714	6.15912	0.197866	-1.70955	-0.855594	-5.86788	Not DE	Localized repression	No
AT5G15740_1		O-fucosyltransferase family protein	11.7918	11.3262	10.7365	12.0871	12.108	8.797	-0.46563	-1.05537	0.0208402	-3.29013	Not DE	Localized repression	No
AT5G17220_1	ATGSTF12, GST26, TT19, GSTF12	glutathione S-transferase phi 12	6.35167	6.56154	6.32331	10.406	7.9871	6.59931	0.209872	-0.0283588	-2.41892	-3.80672	Not DE	Systemic repression	Yes
AT5G17410_1		Spc97 / Spc98 family of spindle pole body (SBP) component	10.8865	8.23347	6.11798	9.6183	7.57792	5.51001	-2.65308	-4.76857	-2.04038	-4.10829	Repression	Systemic repression	Yes
AT5G18270_1	ANAC087	Arabidopsis NAC domain containing protein 87	8.37811	9.03625	9.22048	6.05467	6.96233	11.4017	0.658138	0.842373	0.907651	5.347	Not DE	Infection-site-specific induction	No
AT5G18780_1		F-box/RNI-like superfamily protein	7.02876	7.61772	8.14251	5.70537	7.35191	10.4527	0.588958	1.11375	1.64653	4.74729	Not DE	Localized induction	No
AT5G19270_1		unknown protein; BEST Arabidopsis thaliana protein match is: unknown protein (TAIR:AT4G03566.1); Has 30201 Blast hits to 17322 proteins in 780 species: Archae - 12; Bacteria - 1396; Metazoa - 17338; Fungi - 3422; Plants - 5037; Viruses - 0; Other Eukaryot	7.08664	7.1276	8.9253	7.11455	6.90556	12.5968	0.040959	1.83865	-0.208999	5.48221	Not DE	Infection-site-specific induction	Yes
AT5G20330_1	BETAG4	beta-1,3-glucanase 4	6.96026	7.33543	9.39409	6.46486	6.43442	10.4677	0.375174	2.43384	-0.0304363	4.00283	Not DE	Infection-site-specific induction	Yes
AT5G20630_1	GLP3, GLP3A, GLP3B, ATGER3, GER3	germin 3	12.6239	13.0126	10.6429	12.5056	12.3691	8.36087	0.388757	-1.98094	-0.136445	-4.14472	Not DE	Localized repression	No
AT5G21280_1		hydroxyproline-rich glycoprotein family protein	10.1572	10.5452	12.5894	9.73368	10.8625	13.1812	0.387918	2.43214	1.12881	3.44749	Not DE	Localized induction	Yes
AT5G22540_1		Plant protein of unknown function (DUF247)	6.16428	9.50155	12.0711	5.86533	9.95498	11.6023	3.33727	5.9068	4.08965	5.73697	Localized induction	Systemic induction	No
AT5G22570_1	WRKY38, ATWRKY38	WRKY DNA-binding protein 38	7.37416	9.14026	11.3315	6.23616	8.22431	11.6825	1.7661	3.95736	1.98815	5.44637	Not DE	Localized induction	No
AT5G24080_1		Protein kinase superfamily protein	7.35508	7.09091	10.5768	6.84125	6.92603	10.5168	-0.264175	3.22175	0.0847777	3.67555	Not DE	Infection-site-specific induction	Yes
AT5G24530_1	DMR6	2-oxoglutarate (2OG) and Fe(II)-dependent oxygenase superfamily protein	11.5681	13.3817	14.0782	11.3607	13.4916	14.168	1.81356	2.51006	2.13096	2.8073	Not DE	Systemic induction	No
AT5G25260_1		SPFH/Band 7/PHB domain-containing membrane-associated protein family	8.15004	9.87887	10.5801	7.9362	9.11742	11.5271	1.72883	2.43005	1.18122	3.5909	Not DE	Localized induction	No
AT5G25910_1	AtRLP52, RLP52	receptor like protein 52	6.20963	6.2011	8.19324	5.59474	7.4707	9.38305	-0.00852404	1.98361	1.87597	3.78831	Not DE	Localized induction	Yes
AT5G28190_1		unknown protein; Has 45 Blast hits to 34 proteins in 11 species: Archae - 0; Bacteria - 2; Metazoa - 1; Fungi - 0; Plants - 7; Viruses - 2; Other Eukaryotes - 33 (source: NCBI BLink).	6.00014	5.75158	6.99201	5.48211	5.725	9.99935	-0.248564	0.991866	0.24289	4.51724	Not DE	Infection-site-specific induction	Yes
AT5G28235_1		Ulp1 protease family protein	6.35426	6.1922	6.08279	6.02247	6.48577	9.17341	-0.162056	-0.271469	0.463299	3.15094	Not DE	Infection-site-specific induction	Yes
AT5G37415_1	AGL105	AGAMOUS-like 105	5.53813	6.56332	6.11043	5.27338	6.22439	8.59565	1.02519	0.572298	0.951008	3.32227	Not DE	Localized induction	Yes
AT5G37490_1		ARM repeat superfamily protein	6.99551	6.91587	11.2781	7.29203	10.0321	11.6626	-0.0796402	4.28262	2.74009	4.37061	Localized induction	Systemic induction	Yes
AT5G37540_1		Eukaryotic aspartyl protease family protein	10.5264	10.9475	12.2855	10.3572	11.3032	12.7851	0.421087	1.75913	0.94603	2.42794	Not DE	Localized induction	No
AT5G37600_1	ATGSR1, GLN1;1, GSR 1, ATGLN1;1	glutamine synthase clone R1	8.81785	11.5807	12.7615	9.72998	12.25	13.447	2.76286	3.94362	2.52003	3.71705	Not DE	Systemic induction	No
AT5G38540_1		Mannose-binding lectin superfamily protein	7.37015	6.6163	8.50407	6.29347	7.44865	10.481	-0.753844	1.13393	1.15517	4.18751	Not DE	Localized induction	Yes
AT5G38550_1		Mannose-binding lectin superfamily protein	6.2569	5.33214	7.96095	5.09802	7.90293	10.1298	-0.924755	1.70405	2.80491	5.03176	Not DE	Systemic induction	Yes
AT5G38900_1		Thioredoxin superfamily protein	8.05904	9.49015	12.7723	7.11677	10.6137	12.4971	1.43111	4.71327	3.4969	5.38033	Localized induction	Systemic induction	No
AT5G39560_1		Galactose oxidase/kelch repeat superfamily protein	6.10345	6.49919	10.2134	6.46971	5.86846	11.4631	0.395742	4.10992	-0.601252	4.9934	Not DE	Infection-site-specific induction	Yes
AT5G39580_2		Peroxidase superfamily protein	8.22463	7.3103	13.6095	7.70315	10.197	13.3623	-0.914328	5.38492	2.49386	5.65915	Localized induction	Systemic induction	No
AT5G39790_1		5'-AMP-activated protein kinase-related	9.40931	8.68243	7.57904	11.2198	11.244	6.75128	-0.726878	-1.83027	0.0241144	-4.46856	Not DE	Localized repression	No
AT5G40640_1		unknown protein; LOCATED IN: plasma membrane; EXPRESSED IN: 19 plant structures; EXPRESSED DURING: 7 growth stages; BEST Arabidopsis thaliana protein match is: unknown protein (TAIR:AT3G27390.1); Has 104 Blast hits to 102 proteins in 14 species: Archae -	11.0941	9.04439	6.85861	9.30115	8.60517	7.43843	-2.04975	-4.23552	-0.695979	-1.86272	Repression	Not DE	Yes
AT5G40780_2		lysine histidine transporter 1	8.77539	12.6862	13.1452	11.3546	11.6708	13.415	3.91081	4.36979	0.316168	2.06044	Systemic induction	Not DE	No
AT5G42120_1		Concanavalin A-like lectin protein kinase family protein	7.0082	6.70177	7.82761	7.3276	6.81668	10.5751	-0.306427	0.819411	-0.51092	3.24752	Not DE	Infection-site-specific induction	Yes
AT5G44568_1		unknown protein; FUNCTIONS IN: molecular_function unknown; INVOLVED IN: biological_process unknown; LOCATED IN: endomembrane system; Has 19 Blast hits to 19 proteins in 2 species: Archae - 0; Bacteria - 0; Metazoa - 0; Fungi - 0; Plants - 19; Viruses - 0;	9.05638	12.1156	13.3543	11.9785	12.7396	13.8041	3.05921	4.2979	0.761072	1.82557	Systemic induction	Not DE	Yes
AT5G44585_1		unknown protein; FUNCTIONS IN: molecular_function unknown; INVOLVED IN: biological_process unknown; LOCATED IN: endomembrane system; Has 30201 Blast hits to 17322 proteins in 780 species: Archae - 12; Bacteria - 1396; Metazoa - 17338; Fungi - 3422; Plants	9.56727	11.2073	13.1809	8.2817	11.4316	12.9634	1.64001	3.61359	3.14987	4.68174	Not DE	Systemic induction	No
AT5G44920_2		Toll-Interleukin-Resistance (TIR) domain family protein	6.50772	7.46227	10.8882	7.05	10.3988	12.0429	0.954545	4.38048	3.34876	4.99295	Not DE	Systemic induction	No
AT5G46350_1	WRKY8, ATWRKY8	WRKY DNA-binding protein 8	8.67247	7.44368	12.0751	6.45036	9.31017	12.0758	-1.22879	3.4026	2.85981	5.62541	Not DE	Systemic induction	No
AT5G46390_2		Peptidase S41 family protein	11.1553	11.5798	9.87239	11.9994	11.3409	6.71321	0.424448	-1.28292	-0.658539	-5.28621	Not DE	Systemic repression	Yes
AT5G48290_1		Heavy metal transport/detoxification superfamily protein	8.1543	7.21084	9.5667	6.67815	7.74229	11.8357	-0.943463	1.41239	1.06413	5.15755	Not DE	Localized induction	Yes
AT5G48600_1	ATSMC3, ATCAP-C, ATSMC4, SMC3	structural maintenance of chromosome 3	11.3217	11.0855	10.2867	12.2114	11.9928	8.23047	-0.236136	-1.03494	-0.218586	-3.98096	Not DE	Localized repression	Yes
AT5G48657_1		defense protein-related	8.18368	10.8784	13.4401	10.9974	12.5642	12.8358	2.69469	5.25638	1.56683	1.83842	Localized induction	Not DE	No
AT5G50200_1	WR3, ATNRT3.1, NRT3.1	nitrate transmembrane transporters	11.1551	11.1034	12.7689	7.49322	10.6739	12.5346	-0.0516774	1.61378	3.18069	5.04139	Not DE	Localized induction	No
AT5G50740_2		Heavy metal transport/detoxification superfamily protein	11.3055	12.2414	9.96112	12.3755	12.1707	9.34763	0.935947	-1.34439	-0.204855	-3.0279	Not DE	Localized repression	No
AT5G51350_1		Leucine-rich repeat transmembrane protein kinase family protein	9.42815	8.13943	7.10055	10.1622	8.16984	6.65255	-1.28873	-2.32761	-1.99236	-3.50965	Not DE	Systemic repression	Yes
AT5G57130_1		Clp amino terminal domain-containing protein	10.2945	9.87387	9.35928	10.9287	10.9504	7.25741	-0.420638	-0.935225	0.0217174	-3.67126	Not DE	Localized repression	Yes
AT5G57450_1	XRCC3, ATXRCC3	homolog of X-ray repair cross complementing 3 (XRCC3)	5.79177	5.66726	7.4663	6.24799	7.46985	10.6034	-0.124511	1.67453	1.22186	4.35544	Not DE	Localized induction	Yes
AT5G58240_1	FHIT	FRAGILE HISTIDINE TRIAD	11.871	11.4704	5.50255	9.82712	9.86199	8.9703	-0.400573	-6.36841	0.0348691	-0.856816	Repression	Not DE	Yes
AT5G59930_1		Cysteine/Histidine-rich C1 domain family protein	7.48933	6.70485	8.05022	5.93315	6.47208	8.50434	-0.784472	0.560892	0.53893	2.57119	Not DE	Localized induction	Yes
AT5G61160_1	AACT1	anthocyanin 5-aromatic acyltransferase 1	8.22712	7.95357	11.4206	7.51486	7.99788	11.7978	-0.273543	3.19346	0.48301	4.28294	Not DE	Infection-site-specific induction	No
AT5G61640_1	PMSR1, ATMSRA1	peptidemethionine sulfoxide reductase 1	5.71904	6.70625	6.69145	5.63481	6.22279	9.51848	0.987214	0.972407	0.587976	3.88367	Not DE	Localized induction	No
AT5G63225_1		Carbohydrate-binding X8 domain superfamily protein	5.64238	6.66095	8.9446	5.52987	6.56021	11.9976	1.01857	3.30222	1.03034	6.46771	Not DE	Infection-site-specific induction	Yes
AT5G64240_2	AtMC3, MC3	metacaspase 3	13.1521	12.0111	11.253	13.1508	11.7969	9.26812	-1.14099	-1.89905	-1.35387	-3.88267	Not DE	Systemic repression	No
