# Supplementary material for: Spatial dissection of the Arabidopsis thaliana transcriptional response to downy mildew using Fluorescence Activated Cell Sorting
Source: Front Plant Sci. 2015 Jul 10;6:527. doi: 10.3389/fpls.2015.00527 (PMC4498041; doi:10.3389/fpls.2015.00527)
Supplement: Table S3 — Overrepresentation of Gene Ontology (GO) terms in Hpa-responsive gene groups. Hpa-responsive genes were grouped according to the localization of their response at 5 and 7 d.p.i. (see Table S2, Figure 4). All GO terms found to be overrepresented (Benjamini-Hochberg adjusted p ≤ 0.05) in the groups are included, other than those that were only represented by a single gene in a group, which were excluded. The percentage frequency of each GO term in the cluster and in the Arabidopsis thaliana genome (of the 27,594 GO-annotated genes), as well as a list of genes annotated with the GO term are included. [file TableS3.XLS]

## Sheet: TableS3.txt
5 days post-inoculation
Cluster 1: Systemic Induction
GO-ID	Aspect	Description	Cluster frequency	Genomic frequency	Benjamini-Hochberg Adjusted p-value	Genes
9620	Process	response to fungus	0.1923	0.0057	7.99e-05	AT4G12480|AT3G04720|AT3G22231|AT1G74710|AT5G13320
51707	Process	response to other organism	0.1923	0.0191	0.00887	AT4G12480|AT3G04720|AT3G22231|AT1G74710|AT5G13320
9814	Process	defense response, incompatible interaction	0.1154	0.0038	0.00887	AT3G04720|AT1G74710|AT5G13320
9607	Process	response to biotic stimulus	0.1923	0.0199	0.00887	AT4G12480|AT3G04720|AT3G22231|AT1G74710|AT5G13320
50832	Process	defense response to fungus	0.1154	0.0042	0.00889	AT4G12480|AT3G04720|AT1G74710
6869	Process	lipid transport	0.1154	0.005	0.0115	AT4G12480|AT3G25610|AT4G12500
9627	Process	systemic acquired resistance	0.0769	0.0011	0.0115	AT3G04720|AT1G74710
10876	Process	lipid localization	0.1154	0.0055	0.0115	AT4G12480|AT3G25610|AT4G12500
51704	Process	multi-organism process	0.1923	0.0252	0.0115	AT4G12480|AT3G04720|AT3G22231|AT1G74710|AT5G13320
9617	Process	response to bacterium	0.1154	0.0087	0.028	AT3G22231|AT1G74710|AT5G13320
45087	Process	innate immune response	0.1154	0.0093	0.031	AT3G04720|AT1G74710|AT5G13320
6955	Process	immune response	0.1154	0.0099	0.0321	AT3G04720|AT1G74710|AT5G13320
2376	Process	immune system process	0.1154	0.0103	0.0339	AT3G04720|AT1G74710|AT5G13320
6952	Process	defense response	0.1538	0.0231	0.0349	AT4G12480|AT3G04720|AT1G74710|AT5G13320
Cluster 2: Localized induction
No significantly overrepresented GO terms.
Cluster 3: Repression
GO-ID	Aspect	Description	Cluster frequency	Genomic frequency	Benjamini-Hochberg Adjusted p-value	Genes
44430	Component	cytoskeletal part	0.125	0.0053	0.0464	AT3G19960|AT5G17410
7 days post-inoculation
Cluster 1: Systemic Induction
GO-ID	Aspect	Description	Cluster frequency	Genomic frequency	Benjamini-Hochberg Adjusted p-value	Genes
9620	Process	response to fungus	0.1887	0.0057	3.94e-13	AT3G09940|AT5G46350|AT5G24530|AT4G12480|AT3G04720|AT2G14560|AT4G12490|AT1G74710|AT5G13320|AT5G38900
51707	Process	response to other organism	0.2642	0.0191	9.02e-13	AT5G24530|AT5G46350|AT3G09940|AT3G04720|AT2G14560|AT1G33960|AT5G13320|AT5G38900|AT4G12480|AT5G01900|AT4G12490|AT1G74710|AT4G14400|AT1G75040
9607	Process	response to biotic stimulus	0.2642	0.0199	1.56e-12	AT5G24530|AT5G46350|AT3G09940|AT3G04720|AT2G14560|AT1G33960|AT5G13320|AT5G38900|AT4G12480|AT5G01900|AT4G12490|AT1G74710|AT4G14400|AT1G75040
51704	Process	multi-organism process	0.2642	0.0252	3.46e-11	AT5G24530|AT5G46350|AT3G09940|AT3G04720|AT2G14560|AT1G33960|AT5G13320|AT5G38900|AT4G12480|AT5G01900|AT4G12490|AT1G74710|AT4G14400|AT1G75040
6952	Process	defense response	0.2453	0.0231	1.69e-10	AT5G46350|AT3G04720|AT2G14560|AT5G13320|AT5G44920|AT5G38900|AT4G12480|AT5G01900|AT1G19610|AT4G12490|AT1G74710|AT1G75040|AT4G14400
50832	Process	defense response to fungus	0.1321	0.0042	2.7e-09	AT5G46350|AT4G12480|AT3G04720|AT2G14560|AT4G12490|AT1G74710|AT5G38900
9814	Process	defense response, incompatible interaction	0.1132	0.0038	5.22e-08	AT3G04720|AT1G74710|AT5G13320|AT4G14400|AT1G75040|AT5G38900
6950	Process	response to stress	0.3019	0.0672	2.2e-07	AT5G46350|AT3G09940|AT1G66280|AT3G04720|AT4G16260|AT2G14560|AT5G13320|AT5G44920|AT5G38900|AT4G12480|AT1G19610|AT5G01900|AT4G12490|AT1G74710|AT4G14400|AT1G75040
9617	Process	response to bacterium	0.1321	0.0087	3.89e-07	AT5G46350|AT5G24530|AT5G01900|AT1G33960|AT1G74710|AT5G13320|AT4G14400
45087	Process	innate immune response	0.1321	0.0093	5.99e-07	AT3G04720|AT1G74710|AT5G44920|AT5G13320|AT4G14400|AT1G75040|AT5G38900
6955	Process	immune response	0.1321	0.0099	8.76e-07	AT3G04720|AT1G74710|AT5G44920|AT5G13320|AT4G14400|AT1G75040|AT5G38900
2376	Process	immune system process	0.1321	0.0103	1.14e-06	AT3G04720|AT1G74710|AT5G44920|AT5G13320|AT4G14400|AT1G75040|AT5G38900
50896	Process	response to stimulus	0.3585	0.1162	3.86e-06	AT5G24530|AT5G46350|AT3G09940|AT3G04720|AT1G66280|AT4G16260|AT2G14560|AT1G33960|AT5G13320|AT5G44920|AT5G38900|AT4G12480|AT1G19610|AT5G01900|AT4G12490|AT1G74710|AT4G14400|AT1G75040|AT5G11210
9627	Process	systemic acquired resistance	0.0566	0.0011	2.9e-05	AT3G04720|AT1G74710|AT1G75040
42742	Process	defense response to bacterium	0.0943	0.007	3.47e-05	AT5G46350|AT5G01900|AT1G74710|AT5G13320|AT4G14400
9615	Process	response to virus	0.0566	0.0016	7.82e-05	AT3G04720|AT4G14400|AT1G75040
9751	Process	response to salicylic acid stimulus	0.0755	0.0049	0.000133	AT5G01900|AT2G14560|AT5G13320|AT4G14400
6869	Process	lipid transport	0.0755	0.005	0.000141	AT4G12480|AT4G12490|AT3G22600|AT4G12500
10876	Process	lipid localization	0.0755	0.0055	0.000215	AT4G12480|AT4G12490|AT3G22600|AT4G12500
71446	Process	cellular response to salicylic acid stimulus	0.0377	0.001	0.00123	AT5G01900|AT5G13320
9816	Process	defense response to bacterium, incompatible interaction	0.0377	0.001	0.00123	AT5G13320|AT4G14400
9863	Process	salicylic acid mediated signaling pathway	0.0377	0.001	0.00123	AT5G01900|AT5G13320
9817	Process	defense response to fungus, incompatible interaction	0.0377	0.0013	0.00219	AT3G04720|AT5G38900
12505	Component	endomembrane system	0.2264	0.0899	0.00222	AT4G23150|AT4G12480|AT4G39830|AT1G35710|AT3G04720|AT1G19610|AT3G26210|AT3G47480|AT5G39580|AT1G02850|AT2G44890|AT3G11340
43167	Function	ion binding	0.2075	0.0778	0.00222	AT4G39830|AT4G01350|AT4G16260|AT4G20110|AT2G45510|AT3G26210|AT3G47480|AT5G39580|AT1G02850|AT2G44890|AT5G37600
43169	Function	cation binding	0.2075	0.0778	0.00222	AT4G39830|AT4G01350|AT4G16260|AT4G20110|AT2G45510|AT3G26210|AT3G47480|AT5G39580|AT1G02850|AT2G44890|AT5G37600
20037	Function	heme binding	0.0755	0.0105	0.00233	AT2G45510|AT3G26210|AT5G39580|AT2G44890
46906	Function	tetrapyrrole binding	0.0755	0.0114	0.00311	AT2G45510|AT3G26210|AT5G39580|AT2G44890
10033	Process	response to organic substance	0.1321	0.0376	0.00354	AT3G09940|AT5G46350|AT3G04720|AT5G01900|AT2G14560|AT5G13320|AT4G14400
8289	Function	lipid binding	0.0566	0.0063	0.00451	AT4G12480|AT4G12490|AT3G22600
5506	Function	iron ion binding	0.0755	0.0128	0.00466	AT2G45510|AT3G26210|AT5G39580|AT2G44890
9651	Process	response to salt stress	0.0755	0.013	0.00504	AT3G09940|AT3G04720|AT1G66280|AT4G16260
Cluster 2: Localized induction
GO-ID	Aspect	Description	Cluster frequency	Genomic frequency	Benjamini-Hochberg Adjusted p-value	Genes
15802	Process	basic amino acid transport	0.04	0.0002	0.0101	AT4G21120|AT1G77380
6950	Process	response to stress	0.24	0.0672	0.0141	AT3G09940|AT2G35980|AT5G50200|AT5G15130|AT5G25910|AT5G22570|AT1G05260|AT5G61640|AT2G19190|AT4G23210|AT5G57450|AT4G09420
6952	Process	defense response	0.14	0.0231	0.015	AT2G35980|AT5G15130|AT5G25910|AT5G22570|AT2G19190|AT4G23210|AT4G09420
50660	Function	FAD binding	0.06	0.0026	0.0158	AT1G30720|AT1G30730|AT1G26420
12505	Component	endomembrane system	0.26	0.0899	0.0158	AT1G58190|AT5G25910|AT4G38830|AT2G19190|AT1G66920|AT2G47550|AT5G37540|AT1G30720|AT1G30730|AT1G34460|AT1G02850|AT4G23210|AT1G26420
51707	Process	response to other organism	0.12	0.0191	0.0158	AT3G09940|AT2G35980|AT5G25910|AT5G22570|AT2G19190|AT4G23210
70001	Function	aspartic-type peptidase activity	0.06	0.0029	0.0158	AT5G37540|AT4G16563|AT1G44130
4190	Function	aspartic-type endopeptidase activity	0.06	0.0029	0.0158	AT5G37540|AT4G16563|AT1G44130
9607	Process	response to biotic stimulus	0.12	0.0199	0.0161	AT3G09940|AT2G35980|AT5G25910|AT5G22570|AT2G19190|AT4G23210
71554	Process	cell wall organization or biogenesis	0.08	0.0094	0.0384	AT2G45220|AT2G28110|AT1G53830|AT2G47550
51704	Process	multi-organism process	0.12	0.0252	0.0384	AT3G09940|AT2G35980|AT5G25910|AT5G22570|AT2G19190|AT4G23210
42545	Process	cell wall modification	0.06	0.0046	0.0384	AT2G45220|AT1G53830|AT2G47550
44464	Component	cell part	0.64	0.4243	0.0384	AT3G61390|AT5G25910|AT1G53830|AT4G38830|AT2G19190|AT2G47550|AT2G30550|AT4G09420|AT5G37540|AT1G30720|AT2G28110|AT5G15130|AT1G34460|AT1G05260|AT5G61640|AT4G01720|AT1G02850|AT1G69930|AT4G23210|AT1G26420|AT3G09940|AT2G45220|AT1G58190|AT5G22570|AT1G66920|AT1G77380|AT5G37415|AT2G35980|AT1G30730|AT5G50200|AT4G21120|AT1G56550
5623	Component	cell	0.64	0.4243	0.0384	AT3G61390|AT5G25910|AT1G53830|AT4G38830|AT2G19190|AT2G47550|AT2G30550|AT4G09420|AT5G37540|AT1G30720|AT2G28110|AT5G15130|AT1G34460|AT1G05260|AT5G61640|AT4G01720|AT1G02850|AT1G69930|AT4G23210|AT1G26420|AT3G09940|AT2G45220|AT1G58190|AT5G22570|AT1G66920|AT1G77380|AT5G37415|AT2G35980|AT1G30730|AT5G50200|AT4G21120|AT1G56550
30599	Function	pectinesterase activity	0.06	0.0053	0.0498	AT2G45220|AT1G53830|AT2G47550
Cluster 3: Hpa-site-specific induction
GO-ID	Aspect	Description	Cluster frequency	Genomic frequency	Benjamini-Hochberg Adjusted p-value	Genes
16645	Function	oxidoreductase activity, acting on the CH-NH group of donors	0.037	0.0009	0.0467	AT2G19500|AT2G21550
Cluster 4: Systemic repression
GO-ID	Aspect	Description	Cluster frequency	Genomic frequency	Benjamini-Hochberg Adjusted p-value	Genes
15630	Component	microtubule cytoskeleton	0.129	0.004	6.92e-06	AT2G21380|AT4G21270|AT3G23670|AT5G17410
44430	Component	cytoskeletal part	0.129	0.0053	2.17e-05	AT2G21380|AT4G21270|AT3G23670|AT5G17410
6996	Process	organelle organization	0.1935	0.0191	2.29e-05	AT4G21270|AT1G48620|AT3G04460|AT3G23670|AT1G10930|AT5G17410
5875	Component	microtubule associated complex	0.0968	0.0018	2.58e-05	AT2G21380|AT4G21270|AT3G23670
5856	Component	cytoskeleton	0.129	0.0061	3.67e-05	AT2G21380|AT4G21270|AT3G23670|AT5G17410
3777	Function	microtubule motor activity	0.0968	0.0024	5.6e-05	AT2G21380|AT4G21270|AT3G23670
17111	Function	nucleoside-triphosphatase activity	0.1935	0.0236	7.5e-05	AT1G48650|AT2G21380|AT4G21270|AT3G23670|AT1G58060|AT1G10930
16462	Function	pyrophosphatase activity	0.1935	0.0246	9.46e-05	AT1G48650|AT2G21380|AT4G21270|AT3G23670|AT1G58060|AT1G10930
16818	Function	hydrolase activity, acting on acid anhydrides, in phosphorus-containing anhydrides	0.1935	0.0247	9.61e-05	AT1G48650|AT2G21380|AT4G21270|AT3G23670|AT1G58060|AT1G10930
16817	Function	hydrolase activity, acting on acid anhydrides	0.1935	0.0249	0.000102	AT1G48650|AT2G21380|AT4G21270|AT3G23670|AT1G58060|AT1G10930
3774	Function	motor activity	0.0968	0.0031	0.000123	AT2G21380|AT4G21270|AT3G23670
7010	Process	cytoskeleton organization	0.0968	0.0035	0.000176	AT4G21270|AT3G23670|AT5G17410
7017	Process	microtubule-based process	0.0968	0.0037	0.000199	AT2G21380|AT4G21270|AT5G17410
3824	Function	catalytic activity	0.5806	0.2737	0.000317	AT2G22330|AT1G21440|AT1G48650|AT1G54820|AT1G58060|AT1G12244|AT1G10930|AT2G45440|AT5G51350|AT5G64240|AT2G21380|AT4G21270|AT4G22930|AT5G17220|AT4G30610|AT3G23670|AT4G34210|AT1G16350
16787	Function	hydrolase activity	0.3226	0.0954	0.000415	AT5G64240|AT1G48650|AT2G21380|AT4G21270|AT4G22930|AT4G30610|AT3G23670|AT1G58060|AT1G12244|AT1G10930
16043	Process	cellular component organization	0.1935	0.0339	0.00053	AT4G21270|AT1G48620|AT3G04460|AT3G23670|AT1G10930|AT5G17410
4386	Function	helicase activity	0.0968	0.0058	0.000763	AT1G48650|AT1G58060|AT1G10930
226	Process	microtubule cytoskeleton organization	0.0645	0.0014	0.000928	AT4G21270|AT5G17410
6310	Process	DNA recombination	0.0645	0.0019	0.00156	AT1G12244|AT1G10930
9507	Component	chloroplast	0.2581	0.075	0.00163	AT2G22330|AT1G21440|AT2G21380|AT1G48620|AT4G22930|AT3G23670|AT1G58060|AT2G45440
43228	Component	non-membrane-bounded organelle	0.1613	0.0291	0.00187	AT2G21380|AT4G21270|AT1G48620|AT3G23670|AT5G17410
43232	Component	intracellular non-membrane-bounded organelle	0.1613	0.0291	0.00187	AT2G21380|AT4G21270|AT1G48620|AT3G23670|AT5G17410
9536	Component	plastid	0.2581	0.0775	0.00201	AT2G22330|AT1G21440|AT2G21380|AT1G48620|AT4G22930|AT3G23670|AT1G58060|AT2G45440
44248	Process	cellular catabolic process	0.129	0.0186	0.0025	AT2G22330|AT3G04460|AT5G17220|AT4G34210
16054	Process	organic acid catabolic process	0.0645	0.0025	0.00281	AT2G22330|AT3G04460
46395	Process	carboxylic acid catabolic process	0.0645	0.0025	0.00281	AT2G22330|AT3G04460
9987	Process	cellular process	0.5161	0.2679	0.00283	AT2G22330|AT1G54820|AT1G48620|AT1G12244|AT1G10930|AT2G45440|AT5G51350|AT2G21380|AT4G21270|AT4G22930|AT5G17220|AT3G04460|AT4G30610|AT3G23670|AT4G34210|AT5G17410
22607	Process	cellular component assembly	0.0968	0.0093	0.00299	AT4G21270|AT1G48620|AT3G23670
5737	Component	cytoplasm	0.3871	0.172	0.00367	AT2G22330|AT1G21440|AT2G21380|AT4G21270|AT1G48620|AT4G22930|AT3G04460|AT5G17220|AT3G23670|AT1G58060|AT5G17410|AT2G45440
8152	Process	metabolic process	0.4839	0.2477	0.00371	AT1G21440|AT2G22330|AT1G54820|AT1G12244|AT5G46390|AT1G10930|AT2G45440|AT5G51350|AT5G64240|AT4G22930|AT5G17220|AT3G04460|AT4G30610|AT4G34210|AT1G16350
6508	Process	proteolysis	0.129	0.0223	0.00474	AT5G64240|AT4G30610|AT5G46390|AT4G34210
44446	Component	intracellular organelle part	0.2258	0.0714	0.00537	AT1G21440|AT2G21380|AT4G21270|AT1G48620|AT3G04460|AT3G23670|AT5G17410
44422	Component	organelle part	0.2258	0.0715	0.0054	AT1G21440|AT2G21380|AT4G21270|AT1G48620|AT3G04460|AT3G23670|AT5G17410
8026	Function	ATP-dependent helicase activity	0.0645	0.0036	0.00543	AT1G48650|AT1G10930
70035	Function	purine NTP-dependent helicase activity	0.0645	0.0036	0.00543	AT1G48650|AT1G10930
44444	Component	cytoplasmic part	0.3548	0.1567	0.00552	AT2G22330|AT1G21440|AT2G21380|AT4G21270|AT1G48620|AT4G22930|AT3G04460|AT3G23670|AT1G58060|AT5G17410|AT2G45440
9056	Process	catabolic process	0.129	0.0239	0.00611	AT2G22330|AT3G04460|AT5G17220|AT4G34210
33554	Process	cellular response to stress	0.0968	0.0132	0.00778	AT2G22330|AT1G12244|AT1G10930
22402	Process	cell cycle process	0.0645	0.0044	0.00829	AT4G21270|AT3G23670
51716	Process	cellular response to stimulus	0.129	0.0264	0.00863	AT2G22330|AT4G30610|AT1G12244|AT1G10930
44271	Process	cellular nitrogen compound biosynthetic process	0.0968	0.0137	0.00863	AT2G22330|AT4G22930|AT2G45440
Cluster 5: Localized repression
No significantly overrepresented GO terms.
